# Supplementary material for: ADAR Regulates RNA Editing, Transcript Stability, and Gene Expression
Source: Cell Rep. Author manuscript; Available in PMC 2014 Nov 14. (PMC3935819; doi:10.1016/j.celrep.2013.10.002)
Supplement: 2 [file NIHMS543889-supplement-2.xls]

## Sheet: TableS1_pooledRDD
Table S2. RNA-DNA differences identified from analysis of RNA-seq and DNA-seq of B-cells from two individuals, related to Figure 1.
Chr	Position (hg18)	Gene Symbol	Type	Location	Strand	In Alu	Average Level
1	1242583	CPSF3L	A>G	intron	+	Yes	0.29
1	1243644	CPSF3L	A>G	intron	-	Yes	0.13
1	1243656	CPSF3L	A>G	intron	-	Yes	0.12
1	1467020	SSU72	G>A	3'UTR	-	No	0.1
1	1584840	CDK11B	A>G	intron	-	Yes	0.18
1	1584869	CDK11B	A>G	intron	-	Yes	0.29
1	1584870	CDK11B	A>G	intron	-	Yes	0.06
1	1584911	CDK11B	A>G	intron	-	Yes	0.23
1	1584937	CDK11B	A>G	intron	-	Yes	0.1
1	1585377	CDK11B	A>G	intron	-	Yes	0.1
1	1585403	CDK11B	A>G	intron	-	Yes	0.24
1	1585447	CDK11B	A>G	intron	-	Yes	0.1
1	1585449	CDK11B	A>G	intron	-	Yes	0.82
1	1650812	SLC35E2	A>G	mixed; exon	-	Yes	0.19
1	1650883	SLC35E2	A>G	mixed; exon	-	Yes	0.1
1	1650898	SLC35E2	A>G	mixed; exon	-	Yes	0.13
1	1650912	SLC35E2	A>G	mixed; exon	-	Yes	0.08
1	1650913	SLC35E2	A>G	mixed; exon	-	Yes	0.15
1	1650950	SLC35E2	A>G	mixed; exon	-	Yes	0.18
1	1650964	SLC35E2	A>G	mixed; exon	-	Yes	0.33
1	1773878	GNB1	A>G	intron	-	Yes	0.19
1	2314326	RER1	A>G	intron	+	No	0.22
1	2314333	RER1	C>T	intron	+	No	0.2
1	2493212	N/A	A>G	intergenic	+	Yes	0.12
1	3642198	TP73	A>G	3'UTR	+	No	0.3
1	3720235	CEP104	A>G	3'UTR	-	Yes	0.07
1	6055398	KCNAB2	T>A	intron	+	No	0.97
1	6202537	RNF207	A>G	3'UTR	+	Yes	0.09
1	6204948	ICMT	A>G	3'UTR	-	Yes	0.22
1	6204958	ICMT	A>G	3'UTR	-	Yes	0.4
1	6205174	ICMT	A>G	3'UTR	-	No	0.17
1	6205847	ICMT	A>G	3'UTR	-	Yes	0.31
1	6205851	ICMT	A>G	3'UTR	-	Yes	0.15
1	6205860	ICMT	A>G	3'UTR	-	Yes	0.13
1	6205870	ICMT	A>G	3'UTR	-	Yes	0.07
1	6205879	ICMT	A>G	3'UTR	-	Yes	0.1
1	6205892	ICMT	A>G	3'UTR	-	Yes	0.35
1	6205893	ICMT	A>G	3'UTR	-	Yes	0.3
1	6235804	GPR153	A>G	intron	-	Yes	0.09
1	6504736	NOL9	A>G	3'UTR	-	Yes	0.19
1	6504748	NOL9	A>G	3'UTR	-	Yes	0.09
1	6504932	NOL9	A>G	3'UTR	-	Yes	0.07
1	6504940	NOL9	A>G	3'UTR	-	Yes	0.28
1	6505012	NOL9	A>G	3'UTR	-	Yes	0.1
1	6505073	NOL9	A>G	3'UTR	-	Yes	0.11
1	6505114	NOL9	A>G	3'UTR	-	Yes	0.13
1	6505145	NOL9	A>G	3'UTR	-	Yes	0.33
1	6505623	NOL9	A>G	3'UTR	-	Yes	0.17
1	6505964	NOL9	A>G	3'UTR	-	Yes	0.07
1	6505982	NOL9	A>G	3'UTR	-	Yes	0.1
1	6506044	NOL9	A>G	3'UTR	-	Yes	0.32
1	6507815	NOL9	A>G	3'UTR	-	Yes	0.13
1	6507918	NOL9	A>G	3'UTR	-	Yes	0.11
1	7899933	TNFRSF9	A>C	3'UTR	-	No	0.13
1	7900815	TNFRSF9	A>G	3'UTR	-	Yes	0.19
1	7900832	TNFRSF9	A>G	3'UTR	-	Yes	0.35
1	7901080	TNFRSF9	A>G	3'UTR	-	Yes	0.51
1	7902252	TNFRSF9	A>G	3'UTR	-	Yes	0.23
1	7903081	TNFRSF9	A>G	3'UTR	-	Yes	0.19
1	7903089	TNFRSF9	A>G	3'UTR	-	Yes	0.11
1	7903109	TNFRSF9	A>G	3'UTR	-	Yes	0.11
1	7903112	TNFRSF9	A>G	3'UTR	-	Yes	0.44
1	7903125	TNFRSF9	A>G	3'UTR	-	Yes	0.39
1	9083487	N/A	A>G	intergenic	-	Yes	0.38
1	9083523	N/A	A>G	intergenic	-	Yes	0.08
1	9083545	N/A	A>G	intergenic	-	Yes	0.55
1	9083562	N/A	A>G	intergenic	-	Yes	0.08
1	9083569	N/A	A>G	intergenic	-	Yes	0.69
1	9083583	N/A	A>G	intergenic	-	Yes	0.18
1	9083595	N/A	A>G	intergenic	-	Yes	0.1
1	9083598	N/A	A>G	intergenic	-	Yes	0.7
1	9083661	N/A	A>G	intergenic	-	Yes	0.16
1	9083724	N/A	A>G	intergenic	-	Yes	0.23
1	9083729	N/A	A>G	intergenic	-	Yes	0.47
1	9083770	N/A	A>G	intergenic	-	Yes	0.11
1	9083786	N/A	A>G	intergenic	-	Yes	0.59
1	9083805	N/A	A>G	intergenic	-	Yes	0.43
1	9083818	N/A	A>G	intergenic	-	Yes	0.31
1	9083822	N/A	A>G	intergenic	-	Yes	0.16
1	9083832	N/A	A>G	intergenic	-	Yes	0.73
1	9083881	N/A	A>G	intergenic	-	Yes	0.17
1	9083920	N/A	A>G	intergenic	-	Yes	0.32
1	9083944	N/A	A>G	intergenic	-	Yes	0.45
1	9083952	N/A	A>G	intergenic	-	Yes	0.15
1	9083953	N/A	A>G	intergenic	-	Yes	0.35
1	9083974	N/A	A>G	intergenic	-	Yes	0.11
1	9084245	N/A	A>G	intergenic	-	No	0.23
1	9084793	N/A	A>G	intergenic	-	Yes	0.66
1	9084890	N/A	A>G	intergenic	-	Yes	0.43
1	9084893	N/A	A>G	intergenic	-	Yes	0.37
1	9084949	N/A	A>G	intergenic	-	Yes	0.23
1	9084981	N/A	A>G	intergenic	-	Yes	0.63
1	9084994	N/A	A>G	intergenic	-	Yes	0.24
1	9085010	N/A	A>G	intergenic	-	Yes	0.63
1	9085038	N/A	A>G	intergenic	-	Yes	0.29
1	9085043	N/A	A>G	intergenic	-	Yes	0.39
1	9085683	N/A	A>G	intergenic	-	Yes	0.22
1	9085697	N/A	A>G	intergenic	-	Yes	0.16
1	9085877	N/A	A>G	intergenic	-	Yes	0.09
1	9085915	N/A	A>G	intergenic	-	Yes	0.13
1	9085921	N/A	A>G	intergenic	-	Yes	0.15
1	9085948	N/A	A>G	intergenic	-	Yes	0.13
1	9085970	N/A	A>G	intergenic	-	Yes	0.4
1	9085974	N/A	A>G	intergenic	-	Yes	0.48
1	9249541	H6PD	A>G	3'UTR	+	Yes	0.17
1	9249544	H6PD	A>G	3'UTR	+	Yes	0.25
1	9249570	H6PD	A>G	3'UTR	+	Yes	0.13
1	9250614	H6PD	A>G	3'UTR	+	No	0.15
1	9250633	H6PD	A>G	3'UTR	+	Yes	0.25
1	9250634	H6PD	A>G	3'UTR	+	Yes	0.13
1	9250679	H6PD	A>G	3'UTR	+	Yes	0.16
1	9250689	H6PD	A>G	3'UTR	+	Yes	0.35
1	9250693	H6PD	A>G	3'UTR	+	Yes	0.17
1	9250707	H6PD	A>G	3'UTR	+	Yes	0.3
1	9250826	H6PD	A>G	3'UTR	+	Yes	0.11
1	9250880	H6PD	A>G	3'UTR	+	Yes	0.1
1	9253662	H6PD	A>G	3'UTR	+	Yes	0.15
1	9253681	H6PD	A>G	3'UTR	+	Yes	0.21
1	9253688	H6PD	A>G	3'UTR	+	Yes	0.22
1	9253780	H6PD	A>G	3'UTR	+	Yes	0.12
1	9253814	H6PD	A>G	3'UTR	+	Yes	0.2
1	9567434	N/A	A>G	intergenic	+	Yes	0.16
1	9655198	PIK3CD	A>G	intron	-	Yes	0.08
1	9662893	PIK3CD	A>G	intron	-	Yes	0.41
1	9662894	PIK3CD	A>G	intron	-	Yes	0.69
1	9662900	PIK3CD	A>G	intron	-	Yes	0.49
1	9910023	N/A	A>G	intergenic	-	Yes	0.13
1	9910035	N/A	A>G	intergenic	-	Yes	0.11
1	9910057	N/A	A>G	intergenic	-	Yes	0.16
1	9910071	N/A	A>G	intergenic	-	Yes	0.13
1	9910111	N/A	A>G	intergenic	-	Yes	0.15
1	9910163	N/A	A>G	intergenic	-	Yes	0.12
1	9910218	N/A	A>G	intergenic	-	Yes	0.09
1	9910227	N/A	A>G	intergenic	-	Yes	0.17
1	9910547	N/A	A>G	intergenic	-	Yes	0.18
1	9910569	N/A	A>G	intergenic	-	Yes	0.14
1	9910577	N/A	A>G	intergenic	-	Yes	0.17
1	9910582	N/A	A>G	intergenic	-	Yes	0.1
1	9910590	N/A	A>G	intergenic	-	Yes	0.19
1	9910607	N/A	A>G	intergenic	-	Yes	0.15
1	9910919	N/A	A>G	intergenic	-	Yes	0.68
1	9912207	N/A	A>G	intergenic	-	No	0.08
1	9965479	NMNAT1	A>G	3'UTR	+	Yes	0.11
1	9965497	NMNAT1	A>G	3'UTR	+	Yes	0.08
1	9965524	NMNAT1	A>G	3'UTR	+	Yes	0.33
1	9965542	NMNAT1	A>G	3'UTR	+	Yes	0.12
1	9965630	NMNAT1	A>G	3'UTR	+	Yes	0.27
1	9965666	NMNAT1	A>G	3'UTR	+	Yes	0.16
1	9965889	NMNAT1	A>G	3'UTR	+	Yes	0.13
1	9966154	NMNAT1	A>G	3'UTR	+	Yes	0.22
1	9966180	NMNAT1	A>G	3'UTR	+	Yes	0.32
1	9966190	NMNAT1	A>G	3'UTR	+	Yes	0.19
1	10439863	N/A	A>G	intergenic	-	Yes	0.43
1	10439877	N/A	A>G	intergenic	-	Yes	0.16
1	10439887	N/A	A>G	intergenic	-	Yes	0.38
1	10439900	N/A	A>G	intergenic	-	Yes	0.1
1	10439901	N/A	A>G	intergenic	-	Yes	0.23
1	10439922	N/A	A>G	intergenic	-	Yes	0.08
1	10439939	N/A	A>G	intergenic	-	Yes	0.39
1	10440099	N/A	A>G	intergenic	-	Yes	0.22
1	10440114	N/A	A>G	intergenic	-	Yes	0.41
1	10440125	N/A	A>G	intergenic	-	Yes	0.18
1	10440134	N/A	A>G	intergenic	-	Yes	0.2
1	10440151	N/A	A>G	intergenic	-	Yes	0.39
1	10440154	N/A	A>G	intergenic	-	Yes	0.38
1	10440160	N/A	A>G	intergenic	-	Yes	0.08
1	10440200	N/A	A>G	intergenic	-	Yes	0.72
1	10440210	N/A	A>G	intergenic	-	Yes	0.39
1	10440222	N/A	A>G	intergenic	-	Yes	0.23
1	10440240	N/A	A>G	intergenic	-	Yes	0.31
1	10440246	N/A	A>G	intergenic	-	Yes	0.3
1	10440260	N/A	A>G	intergenic	-	Yes	0.13
1	10440275	N/A	A>G	intergenic	-	Yes	0.18
1	10440276	N/A	A>G	intergenic	-	Yes	0.22
1	10440278	N/A	A>G	intergenic	-	Yes	0.28
1	10440659	N/A	A>G	intergenic	-	Yes	0.07
1	10440857	N/A	A>G	intergenic	-	No	0.14
1	10441275	N/A	A>G	intergenic	-	Yes	0.16
1	10441321	N/A	A>G	intergenic	-	Yes	0.13
1	10441343	N/A	A>G	intergenic	-	Yes	0.12
1	10441408	N/A	A>G	intergenic	-	Yes	0.08
1	10441460	N/A	A>G	intergenic	-	Yes	0.22
1	10441470	N/A	A>G	intergenic	-	Yes	0.12
1	10441629	N/A	A>G	intergenic	-	Yes	0.06
1	10441635	N/A	A>G	intergenic	-	Yes	0.22
1	10441651	N/A	A>G	intergenic	-	Yes	0.45
1	10441661	N/A	A>G	intergenic	-	Yes	0.07
1	10441770	N/A	A>G	intergenic	-	Yes	0.1
1	10441787	N/A	A>G	intergenic	-	Yes	0.16
1	10442461	N/A	A>G	intergenic	-	Yes	0.07
1	10442475	N/A	A>G	intergenic	-	Yes	0.19
1	10442497	N/A	A>G	intergenic	-	Yes	0.08
1	10442499	N/A	A>G	intergenic	-	Yes	0.25
1	10442519	N/A	A>G	intergenic	-	Yes	0.16
1	10442523	N/A	A>G	intergenic	-	Yes	0.08
1	10442560	N/A	A>G	intergenic	-	Yes	0.12
1	10442562	N/A	A>G	intergenic	-	Yes	0.09
1	10442569	N/A	A>G	intergenic	-	Yes	0.11
1	10442632	N/A	A>G	intergenic	-	Yes	0.23
1	10442654	N/A	A>G	intergenic	-	Yes	0.53
1	10442741	N/A	A>G	intergenic	-	Yes	0.21
1	10442761	N/A	A>G	intergenic	-	Yes	0.14
1	10442777	N/A	A>G	intergenic	-	Yes	0.57
1	10442789	N/A	A>G	intergenic	-	Yes	0.11
1	10442806	N/A	A>G	intergenic	-	Yes	0.39
1	10442813	N/A	A>G	intergenic	-	Yes	0.13
1	10442820	N/A	A>G	intergenic	-	Yes	0.27
1	10442851	N/A	A>G	intergenic	-	Yes	0.09
1	10442875	N/A	A>G	intergenic	-	Yes	0.23
1	10442883	N/A	A>G	intergenic	-	Yes	0.78
1	10442940	N/A	A>G	intergenic	-	Yes	0.35
1	10442970	N/A	A>G	intergenic	-	Yes	0.2
1	10442977	N/A	A>G	intergenic	-	Yes	0.12
1	10442990	N/A	A>G	intergenic	-	Yes	0.24
1	10443026	N/A	A>G	intergenic	-	Yes	0.33
1	10443074	N/A	A>G	intergenic	-	Yes	0.17
1	10443259	DFFA	A>G	3'UTR	-	Yes	0.14
1	10443312	DFFA	A>G	3'UTR	-	Yes	0.18
1	10443338	DFFA	A>G	3'UTR	-	Yes	0.31
1	10443406	DFFA	A>G	3'UTR	-	Yes	0.24
1	10443453	DFFA	A>G	3'UTR	-	Yes	0.12
1	10443681	DFFA	A>G	3'UTR	-	Yes	0.11
1	10443691	DFFA	A>G	3'UTR	-	Yes	0.08
1	10443713	DFFA	A>G	3'UTR	-	Yes	0.11
1	10443749	DFFA	A>G	3'UTR	-	Yes	0.2
1	10443757	DFFA	A>G	3'UTR	-	Yes	0.15
1	10443759	DFFA	A>G	3'UTR	-	Yes	0.12
1	10443787	DFFA	A>G	3'UTR	-	Yes	0.33
1	10443824	DFFA	A>G	3'UTR	-	Yes	0.13
1	10443825	DFFA	A>G	3'UTR	-	Yes	0.35
1	10443841	DFFA	A>G	3'UTR	-	Yes	0.32
1	10444627	DFFA	A>G	mixed; exon	-	Yes	0.1
1	10444637	DFFA	A>G	mixed; exon	-	Yes	0.1
1	10445143	DFFA	A>G	mixed; exon	-	No	0.11
1	11003297	TARDBP	A>G	intron	+	Yes	0.22
1	11003298	TARDBP	A>G	intron	+	Yes	0.53
1	11003460	TARDBP	A>G	intron	+	Yes	0.15
1	11003513	TARDBP	A>G	intron	+	Yes	0.79
1	11003869	TARDBP	A>G	intron	+	Yes	0.32
1	11003912	TARDBP	A>G	intron	+	Yes	0.67
1	11003965	TARDBP	A>G	intron	+	Yes	0.37
1	11004254	TARDBP	A>G	intron	+	Yes	0.1
1	11004378	TARDBP	A>G	intron	+	Yes	0.38
1	11004475	TARDBP	A>G	intron	+	Yes	0.26
1	15771009	AGMAT	A>G	3'UTR	-	No	0.11
1	15771061	AGMAT	A>G	3'UTR	-	Yes	0.97
1	15771064	AGMAT	A>G	3'UTR	-	Yes	0.26
1	15771070	AGMAT	A>G	3'UTR	-	Yes	0.17
1	15771103	AGMAT	A>G	3'UTR	-	Yes	0.64
1	15771105	AGMAT	A>G	3'UTR	-	Yes	0.3
1	15771111	AGMAT	A>G	3'UTR	-	Yes	0.89
1	15771115	AGMAT	A>G	3'UTR	-	Yes	0.19
1	15771346	AGMAT	A>G	3'UTR	-	Yes	0.13
1	15771962	AGMAT	A>G	3'UTR	-	Yes	0.09
1	15771974	AGMAT	A>G	3'UTR	-	Yes	0.29
1	15772334	AGMAT	A>G	3'UTR	-	Yes	0.93
1	15772673	AGMAT	A>G	3'UTR	-	No	0.1
1	17613807	RCC2	A>G	intron	-	Yes	0.36
1	17613972	RCC2	A>G	intron	-	Yes	0.24
1	17613992	RCC2	A>G	intron	-	Yes	0.22
1	19414837	N/A	A>G	intergenic	-	Yes	0.85
1	19414888	N/A	A>G	intergenic	-	Yes	0.09
1	19414892	N/A	A>G	intergenic	-	Yes	0.13
1	19414897	N/A	A>G	intergenic	-	Yes	0.25
1	19414997	N/A	A>G	intergenic	-	Yes	0.09
1	19415002	N/A	A>G	intergenic	-	Yes	0.1
1	19415045	N/A	A>G	intergenic	-	Yes	0.61
1	19415050	N/A	A>G	intergenic	-	Yes	0.13
1	19415051	N/A	A>G	intergenic	-	Yes	0.11
1	19415196	N/A	A>G	intergenic	-	Yes	0.07
1	19415218	N/A	A>G	intergenic	-	Yes	0.52
1	19415266	N/A	A>G	intergenic	-	Yes	0.08
1	19415272	N/A	A>G	intergenic	-	Yes	0.18
1	19415280	N/A	A>G	intergenic	-	Yes	0.16
1	19415834	N/A	A>G	intergenic	-	Yes	0.57
1	19415836	N/A	A>G	intergenic	-	Yes	0.27
1	19415840	N/A	A>G	intergenic	-	Yes	0.12
1	19415848	N/A	A>G	intergenic	-	Yes	0.06
1	19415869	N/A	A>G	intergenic	-	Yes	0.17
1	19415900	N/A	A>G	intergenic	-	Yes	0.21
1	19415936	N/A	A>G	intergenic	-	Yes	0.78
1	19415960	N/A	A>G	intergenic	-	Yes	0.22
1	19416043	N/A	A>G	intergenic	-	Yes	0.43
1	19416044	N/A	A>G	intergenic	-	Yes	0.3
1	19416046	N/A	A>G	intergenic	-	Yes	0.85
1	19416052	N/A	A>G	intergenic	-	Yes	0.38
1	19416384	N/A	A>G	intergenic	-	Yes	0.14
1	19416411	N/A	A>G	intergenic	-	Yes	0.19
1	19416437	N/A	A>G	intergenic	-	Yes	0.47
1	19416466	N/A	A>G	intergenic	-	Yes	0.37
1	19416482	N/A	A>G	intergenic	-	Yes	0.16
1	19416486	N/A	A>G	intergenic	-	Yes	0.15
1	19416508	N/A	A>G	intergenic	-	Yes	0.64
1	19458106	MRTO4	A>G	3'UTR	+	Yes	0.15
1	19458140	MRTO4	A>G	3'UTR	+	Yes	0.18
1	19459045	MRTO4	A>G	3'UTR	+	Yes	0.78
1	19459088	MRTO4	A>G	3'UTR	+	Yes	0.77
1	19459107	MRTO4	A>G	3'UTR	+	Yes	0.09
1	19459119	MRTO4	A>G	3'UTR	+	Yes	0.31
1	19459128	MRTO4	A>G	3'UTR	+	Yes	0.09
1	19500863	N/A	A>G	intergenic	-	Yes	0.25
1	19528217	PQLC2	A>G	3'UTR	+	Yes	0.33
1	19807166	C1orf15-NBL1	C>G	intron	+	No	0.86
1	20846939	PINK1	A>G	intron	-	Yes	0.13
1	20847004	PINK1	A>G	intron	-	Yes	0.26
1	20847025	PINK1	A>G	intron	-	Yes	0.16
1	20847030	PINK1	A>G	intron	-	Yes	0.15
1	20847052	PINK1	A>G	intron	-	Yes	0.19
1	20848682	PINK1	A>G	intron	-	Yes	0.45
1	20848696	PINK1	A>G	intron	-	Yes	0.13
1	20848697	PINK1	A>G	intron	-	Yes	0.19
1	20851044	DDOST	A>G	3'UTR	-	Yes	0.12
1	20954403	HP1BP3	A>G	intron	-	Yes	0.08
1	20954404	HP1BP3	A>G	intron	-	Yes	0.11
1	20954413	HP1BP3	A>G	intron	-	Yes	0.16
1	20954427	HP1BP3	A>G	intron	-	Yes	0.23
1	20954486	HP1BP3	A>G	intron	-	Yes	0.56
1	20954624	HP1BP3	A>G	intron	-	Yes	0.15
1	20954649	HP1BP3	A>G	intron	-	Yes	0.43
1	20955574	HP1BP3	A>G	intron	-	Yes	0.11
1	20955838	HP1BP3	A>G	intron	-	Yes	0.74
1	20955853	HP1BP3	A>G	intron	-	Yes	0.18
1	20955856	HP1BP3	A>G	intron	-	Yes	0.14
1	20955861	HP1BP3	A>G	intron	-	Yes	0.11
1	20955863	HP1BP3	A>G	intron	-	Yes	0.51
1	20955892	HP1BP3	A>G	intron	-	Yes	0.25
1	20955898	HP1BP3	A>G	intron	-	Yes	0.37
1	20955924	HP1BP3	A>G	intron	-	Yes	0.19
1	20955927	HP1BP3	A>G	intron	-	Yes	0.66
1	20955944	HP1BP3	A>G	intron	-	Yes	0.14
1	20956041	HP1BP3	A>G	intron	-	Yes	0.51
1	20956057	HP1BP3	A>G	intron	-	Yes	0.67
1	20956063	HP1BP3	A>G	intron	-	Yes	0.47
1	20956071	HP1BP3	A>G	intron	-	Yes	0.1
1	20974504	HP1BP3	A>G	intron	-	No	0.17
1	20974510	HP1BP3	A>G	intron	-	No	0.09
1	20974519	HP1BP3	A>G	intron	-	No	0.13
1	27075376	N/A	A>G	intergenic	-	Yes	0.35
1	27075399	N/A	A>G	intergenic	-	Yes	0.08
1	27075405	N/A	A>G	intergenic	-	Yes	0.09
1	27075409	N/A	A>G	intergenic	-	Yes	0.07
1	27075418	N/A	A>G	intergenic	-	Yes	0.11
1	27075422	N/A	A>G	intergenic	-	Yes	0.12
1	27075431	N/A	A>G	intergenic	-	Yes	0.16
1	27075432	N/A	A>G	intergenic	-	Yes	0.12
1	27075475	N/A	A>G	intergenic	-	Yes	0.11
1	27075514	N/A	A>G	intergenic	-	Yes	0.12
1	27075568	N/A	A>G	intergenic	-	Yes	0.3
1	27075569	N/A	A>G	intergenic	-	Yes	0.32
1	27075587	N/A	A>G	intergenic	-	Yes	0.27
1	27077103	N/A	A>G	intergenic	-	Yes	0.17
1	27077751	N/A	A>G	intergenic	-	Yes	0.2
1	27077758	N/A	A>G	intergenic	-	Yes	0.14
1	27077765	N/A	A>G	intergenic	-	Yes	0.1
1	27077784	N/A	A>G	intergenic	-	Yes	0.1
1	27077801	N/A	A>G	intergenic	-	Yes	0.28
1	27077811	N/A	A>G	intergenic	-	Yes	0.45
1	27077828	N/A	A>G	intergenic	-	Yes	0.14
1	27077838	N/A	A>G	intergenic	-	Yes	0.09
1	27077946	N/A	A>G	intergenic	-	Yes	0.48
1	27078177	N/A	A>G	intergenic	-	Yes	0.21
1	27078189	N/A	A>G	intergenic	-	Yes	0.19
1	27078221	N/A	A>G	intergenic	-	Yes	0.14
1	27078239	N/A	A>G	intergenic	-	Yes	0.15
1	27079555	GPN2	A>G	intron	-	Yes	0.17
1	27079833	GPN2	A>G	intron	-	Yes	0.09
1	27079834	GPN2	A>G	intron	-	Yes	0.28
1	27525597	TMEM222	T>C	mixed; exon	+	No	0.82
1	27606885	WASF2	A>T	3'UTR	-	No	0.15
1	28534163	MED18	A>G	3'UTR	+	Yes	0.9
1	28534220	MED18	A>G	3'UTR	+	Yes	0.09
1	28534243	MED18	A>G	3'UTR	+	Yes	0.2
1	28534320	MED18	A>G	3'UTR	+	Yes	0.13
1	28534354	MED18	A>G	3'UTR	+	Yes	0.11
1	28534418	MED18	A>G	3'UTR	+	Yes	0.09
1	28534773	MED18	A>G	3'UTR	+	Yes	0.09
1	28534786	MED18	A>G	3'UTR	+	Yes	0.62
1	28534799	MED18	A>G	3'UTR	+	Yes	0.08
1	28534800	MED18	A>G	3'UTR	+	Yes	0.13
1	28534840	MED18	A>G	3'UTR	+	Yes	0.15
1	28534868	MED18	A>G	3'UTR	+	Yes	0.08
1	28696908	PHACTR4	A>G	3'UTR	+	Yes	0.14
1	28696947	PHACTR4	A>G	3'UTR	+	Yes	0.11
1	28696980	PHACTR4	A>G	3'UTR	+	Yes	0.1
1	28697918	PHACTR4	A>G	3'UTR	+	Yes	0.36
1	28697957	PHACTR4	A>G	3'UTR	+	Yes	0.62
1	28697983	PHACTR4	A>G	3'UTR	+	Yes	0.17
1	28698002	PHACTR4	A>G	3'UTR	+	Yes	0.1
1	28698020	PHACTR4	A>G	3'UTR	+	Yes	0.29
1	28698047	PHACTR4	A>G	3'UTR	+	Yes	0.1
1	28698052	PHACTR4	A>G	3'UTR	+	Yes	0.11
1	28698073	PHACTR4	A>G	3'UTR	+	Yes	0.36
1	28698092	PHACTR4	A>G	3'UTR	+	Yes	0.39
1	28698116	PHACTR4	A>G	3'UTR	+	Yes	0.12
1	28698117	PHACTR4	A>G	3'UTR	+	Yes	0.1
1	28698291	PHACTR4	A>G	3'UTR	+	Yes	0.3
1	28698299	PHACTR4	A>G	3'UTR	+	Yes	0.29
1	28698304	PHACTR4	A>G	3'UTR	+	Yes	0.22
1	28698602	PHACTR4	A>G	3'UTR	+	Yes	0.15
1	28698610	PHACTR4	A>G	3'UTR	+	Yes	0.4
1	28698653	PHACTR4	A>G	3'UTR	+	Yes	0.07
1	28698672	PHACTR4	A>G	3'UTR	+	Yes	0.39
1	28698682	PHACTR4	A>G	3'UTR	+	Yes	0.18
1	28698701	PHACTR4	A>G	3'UTR	+	Yes	0.11
1	28698705	PHACTR4	A>G	3'UTR	+	Yes	0.17
1	28698715	PHACTR4	A>G	3'UTR	+	Yes	0.15
1	28698717	PHACTR4	A>G	3'UTR	+	Yes	0.11
1	28698721	PHACTR4	A>G	3'UTR	+	Yes	0.11
1	28698777	PHACTR4	A>G	3'UTR	+	Yes	0.61
1	28707203	SNHG3	A>C	intron	+	No	0.25
1	28708524	SNHG3	A>G	mixed; exon	+	Yes	0.08
1	28709459	SNHG3	A>G	mixed; exon	+	Yes	0.17
1	28709482	SNHG3	A>G	mixed; exon	+	Yes	0.16
1	28709487	SNHG3	A>G	mixed; exon	+	Yes	0.13
1	28709499	SNHG3	A>G	mixed; exon	+	Yes	0.39
1	28709561	SNHG3	A>G	mixed; exon	+	Yes	0.13
1	28914442	GMEB1	A>G	3'UTR	+	Yes	0.1
1	28914443	GMEB1	A>G	3'UTR	+	Yes	0.19
1	28914448	GMEB1	A>G	3'UTR	+	Yes	0.08
1	28914554	GMEB1	A>G	3'UTR	+	Yes	0.12
1	28917106	N/A	A>G	intergenic	+	No	0.15
1	29181725	EPB41	A>G	intron	-	No	1
1	29371528	SRSF4	A>G	intron	-	Yes	0.41
1	29372351	SRSF4	A>G	intron	-	Yes	0.28
1	32146417	PTP4A2	C>A	3'UTR	-	No	0.1
1	32146424	PTP4A2	C>A	3'UTR	-	No	0.09
1	32859399	N/A	A>G	intergenic	-	Yes	0.42
1	32859424	N/A	A>G	intergenic	-	Yes	0.08
1	32859439	N/A	A>G	intergenic	-	Yes	0.16
1	32859463	N/A	A>G	intergenic	-	Yes	0.26
1	32859475	N/A	A>G	intergenic	-	Yes	0.1
1	32866005	ZBTB8OS	A>G	intron	-	Yes	0.22
1	32866020	ZBTB8OS	A>G	intron	-	Yes	0.09
1	32866031	ZBTB8OS	A>G	intron	-	Yes	0.27
1	32871513	ZBTB8OS	A>G	intron	-	Yes	0.66
1	32871538	ZBTB8OS	A>G	intron	-	Yes	0.62
1	32911682	RBBP4	A>G	intron	+	Yes	0.1
1	32911690	RBBP4	A>G	intron	+	Yes	0.37
1	32911765	RBBP4	A>G	intron	+	Yes	0.09
1	32920502	RBBP4	A>G	mixed; exon	+	Yes	0.19
1	32920515	RBBP4	A>G	mixed; exon	+	Yes	0.16
1	32920593	RBBP4	A>G	mixed; exon	+	Yes	0.12
1	32920683	RBBP4	A>G	mixed; exon	+	Yes	0.24
1	32920705	RBBP4	A>G	mixed; exon	+	Yes	0.17
1	32920706	RBBP4	A>G	mixed; exon	+	Yes	0.1
1	32920711	RBBP4	A>G	mixed; exon	+	Yes	0.18
1	32921208	RBBP4	A>G	mixed; exon	+	Yes	0.2
1	32921210	RBBP4	A>G	mixed; exon	+	Yes	0.67
1	32921843	RBBP4	A>G	mixed; exon	+	Yes	0.19
1	32921920	RBBP4	A>G	mixed; exon	+	Yes	0.19
1	32921921	RBBP4	A>G	mixed; exon	+	Yes	0.2
1	32921925	RBBP4	A>G	mixed; exon	+	Yes	0.13
1	32921950	RBBP4	A>G	mixed; exon	+	Yes	0.32
1	32921960	RBBP4	A>G	mixed; exon	+	Yes	0.55
1	32921995	RBBP4	A>G	mixed; exon	+	Yes	0.11
1	32922001	RBBP4	A>G	mixed; exon	+	Yes	0.1
1	32922073	RBBP4	A>G	mixed; exon	+	Yes	0.3
1	32922095	RBBP4	A>G	mixed; exon	+	Yes	0.37
1	33057684	S100PBP	A>G	intron	+	Yes	0.43
1	33057702	S100PBP	A>G	intron	+	Yes	0.77
1	33057707	S100PBP	A>G	intron	+	Yes	0.96
1	35838091	PSMB2	A>G	3'UTR	-	Yes	0.43
1	35838138	PSMB2	A>G	3'UTR	-	Yes	0.14
1	35838149	PSMB2	A>G	3'UTR	-	Yes	0.51
1	35838175	PSMB2	A>G	3'UTR	-	Yes	0.12
1	35838176	PSMB2	A>G	3'UTR	-	Yes	0.16
1	35838202	PSMB2	A>G	3'UTR	-	Yes	0.43
1	35838224	PSMB2	A>G	3'UTR	-	Yes	0.09
1	35838229	PSMB2	A>G	3'UTR	-	Yes	0.4
1	35838241	PSMB2	A>G	3'UTR	-	Yes	0.19
1	35838242	PSMB2	A>G	3'UTR	-	Yes	0.43
1	35838287	PSMB2	A>G	3'UTR	-	Yes	0.33
1	35838295	PSMB2	A>G	3'UTR	-	Yes	0.91
1	35838312	PSMB2	A>G	3'UTR	-	Yes	0.64
1	35838325	PSMB2	A>G	3'UTR	-	Yes	0.39
1	35838327	PSMB2	A>G	3'UTR	-	Yes	0.13
1	35839609	PSMB2	A>G	3'UTR	-	No	0.33
1	35840264	PSMB2	A>G	3'UTR	-	Yes	0.47
1	35840336	PSMB2	A>G	3'UTR	-	Yes	0.24
1	35840371	PSMB2	A>G	3'UTR	-	Yes	0.69
1	35840396	PSMB2	A>G	3'UTR	-	Yes	0.09
1	35840398	PSMB2	A>G	3'UTR	-	Yes	0.09
1	35840404	PSMB2	A>G	3'UTR	-	Yes	0.86
1	35840408	PSMB2	A>G	3'UTR	-	Yes	0.35
1	35840425	PSMB2	A>G	3'UTR	-	Yes	0.66
1	35840438	PSMB2	A>G	3'UTR	-	Yes	0.13
1	35840457	PSMB2	A>G	3'UTR	-	Yes	0.11
1	35840463	PSMB2	A>G	3'UTR	-	Yes	0.11
1	35840473	PSMB2	A>G	3'UTR	-	Yes	0.99
1	35840474	PSMB2	A>G	3'UTR	-	Yes	0.11
1	35840512	PSMB2	A>G	3'UTR	-	Yes	0.44
1	35840753	PSMB2	A>G	3'UTR	-	Yes	0.33
1	35840771	PSMB2	A>G	3'UTR	-	Yes	0.59
1	35840783	PSMB2	A>G	3'UTR	-	Yes	0.27
1	35840797	PSMB2	A>G	3'UTR	-	Yes	0.43
1	35840818	PSMB2	A>G	3'UTR	-	Yes	0.49
1	35840824	PSMB2	A>G	3'UTR	-	Yes	0.29
1	35840868	PSMB2	A>G	3'UTR	-	Yes	0.15
1	35840882	PSMB2	A>G	3'UTR	-	Yes	0.29
1	35840912	PSMB2	A>G	3'UTR	-	Yes	0.22
1	35840951	PSMB2	A>G	3'UTR	-	Yes	0.15
1	35840956	PSMB2	A>G	3'UTR	-	Yes	0.35
1	35840957	PSMB2	A>G	3'UTR	-	Yes	0.65
1	36306575	N/A	A>G	intergenic	+	Yes	0.22
1	37774266	N/A	A>G	intergenic	-	Yes	0.24
1	37774267	N/A	A>G	intergenic	-	Yes	0.11
1	37774272	N/A	A>G	intergenic	-	Yes	0.22
1	38099181	INPP5B	A>G	3'UTR	-	Yes	0.27
1	38099230	INPP5B	A>G	3'UTR	-	Yes	0.6
1	38099248	INPP5B	A>G	3'UTR	-	Yes	0.17
1	38099291	INPP5B	A>G	3'UTR	-	Yes	0.1
1	38099292	INPP5B	A>G	3'UTR	-	Yes	0.08
1	38099360	INPP5B	A>G	3'UTR	-	Yes	0.14
1	38099361	INPP5B	A>G	3'UTR	-	Yes	0.19
1	38099377	INPP5B	A>G	3'UTR	-	Yes	0.08
1	38099383	INPP5B	A>G	3'UTR	-	Yes	0.11
1	38099722	INPP5B	A>G	3'UTR	-	Yes	0.16
1	38099728	INPP5B	A>G	3'UTR	-	Yes	0.08
1	38099903	INPP5B	A>G	3'UTR	-	Yes	0.14
1	38100044	INPP5B	A>G	3'UTR	-	Yes	0.21
1	38100074	INPP5B	A>G	3'UTR	-	Yes	0.38
1	38100078	INPP5B	A>G	3'UTR	-	Yes	0.11
1	38100103	INPP5B	A>G	3'UTR	-	Yes	0.1
1	38100129	INPP5B	A>G	3'UTR	-	Yes	0.33
1	38100132	INPP5B	A>G	3'UTR	-	Yes	0.2
1	38100165	INPP5B	A>G	3'UTR	-	Yes	0.36
1	38100171	INPP5B	A>G	3'UTR	-	Yes	0.12
1	38100183	INPP5B	A>G	3'UTR	-	Yes	0.08
1	38100287	INPP5B	A>G	3'UTR	-	Yes	0.44
1	40308775	CAP1	A>T	intron	+	No	0.22
1	42914473	PPIH	A>G	intron	+	Yes	0.12
1	43017381	N/A	A>G	intergenic	+	Yes	0.38
1	43017386	N/A	A>G	intergenic	+	Yes	0.3
1	43018579	N/A	A>G	intergenic	+	Yes	0.16
1	44225568	B4GALT2	A>G	intron	+	No	1
1	45015131	RPS8	A>G	intron	+	Yes	0.09
1	45015448	RPS8	A>G	intron	+	Yes	0.41
1	45015565	RPS8	A>G	intron	+	Yes	0.11
1	45095962	EIF2B3	G>C	intron	-	No	1
1	45196598	EIF2B3	G>A	intron	+	No	0.98
1	45196783	EIF2B3	G>C	intron	+	No	1
1	45747932	MMACHC	A>G	3'UTR	+	Yes	0.24
1	45748085	MMACHC	A>G	3'UTR	+	Yes	0.18
1	45748086	MMACHC	A>G	3'UTR	+	Yes	0.14
1	45748155	MMACHC	A>G	3'UTR	+	Yes	0.14
1	45748161	MMACHC	A>G	3'UTR	+	Yes	0.16
1	45748215	MMACHC	A>G	3'UTR	+	Yes	0.32
1	45748260	MMACHC	A>G	3'UTR	+	Yes	0.11
1	45748807	MMACHC	A>G	3'UTR	+	No	0.22
1	45848191	NASP	A>G	intron	+	Yes	0.2
1	45848272	NASP	A>G	intron	+	Yes	0.11
1	45848311	NASP	A>G	intron	+	Yes	0.47
1	45848367	NASP	A>G	intron	+	Yes	0.08
1	45895217	GPBP1L1	A>G	intron	-	Yes	0.15
1	45933180	IPP	A>G	intron	-	Yes	0.12
1	45933187	IPP	A>G	intron	-	Yes	0.69
1	45933256	IPP	A>G	intron	-	Yes	0.27
1	45933270	IPP	A>G	intron	-	Yes	0.19
1	45933275	IPP	A>G	intron	-	Yes	0.11
1	45933285	IPP	A>G	intron	-	Yes	0.07
1	45933287	IPP	A>G	intron	-	Yes	0.13
1	45933295	IPP	A>G	intron	-	Yes	0.09
1	45933311	IPP	A>G	intron	-	Yes	0.3
1	45933529	IPP	A>G	intron	-	Yes	0.13
1	45933562	IPP	A>G	intron	-	Yes	0.17
1	45933578	IPP	A>G	intron	-	Yes	0.27
1	45933588	IPP	A>G	intron	-	Yes	0.11
1	45933693	IPP	A>G	intron	-	Yes	0.14
1	45934687	IPP	A>G	intron	-	No	0.11
1	45934729	IPP	A>G	intron	-	No	0.27
1	45934783	IPP	A>G	intron	-	Yes	0.49
1	45934823	IPP	A>G	intron	-	Yes	0.54
1	45935602	IPP	A>G	intron	-	Yes	0.58
1	45935606	IPP	A>G	intron	-	Yes	0.2
1	45935607	IPP	A>G	intron	-	Yes	0.09
1	45935612	IPP	A>G	intron	-	Yes	0.59
1	45935621	IPP	A>G	intron	-	Yes	0.2
1	45935634	IPP	A>G	intron	-	Yes	0.24
1	45935647	IPP	A>G	intron	-	Yes	0.51
1	45935648	IPP	A>G	intron	-	Yes	0.29
1	45935738	IPP	A>G	intron	-	Yes	0.23
1	45935753	IPP	A>G	intron	-	Yes	0.25
1	45935783	IPP	A>G	intron	-	Yes	0.67
1	45935784	IPP	A>G	intron	-	Yes	0.21
1	45935973	IPP	A>G	intron	-	Yes	0.11
1	45936033	IPP	A>G	intron	-	Yes	0.09
1	45936050	IPP	A>G	intron	-	Yes	0.41
1	45936053	IPP	A>G	intron	-	Yes	0.4
1	45936059	IPP	A>G	intron	-	Yes	0.12
1	45936068	IPP	A>G	intron	-	Yes	0.1
1	45936345	IPP	A>G	intron	-	Yes	0.11
1	45937046	IPP	A>G	mixed; exon	-	Yes	0.24
1	45937070	IPP	A>G	mixed; exon	-	Yes	0.25
1	45937258	IPP	A>G	mixed; exon	-	Yes	0.19
1	45937259	IPP	A>G	mixed; exon	-	Yes	0.15
1	45937995	IPP	A>G	mixed; exon	-	Yes	0.46
1	45938024	IPP	A>G	mixed; exon	-	Yes	0.17
1	45938059	IPP	A>G	mixed; exon	-	Yes	0.07
1	45938062	IPP	A>G	mixed; exon	-	Yes	0.18
1	46602280	NSUN4	A>G	3'UTR	+	No	0.07
1	46602314	NSUN4	A>G	3'UTR	+	Yes	0.09
1	46604586	N/A	A>G	intergenic	+	No	0.09
1	51598239	EPS15	A>G	intron	-	Yes	0.07
1	51598278	EPS15	A>G	intron	-	Yes	0.2
1	51741661	EPS15	A>G	intron	-	Yes	0.26
1	52611386	ORC1	A>G	3'UTR	-	Yes	0.23
1	53061450	ZYG11B	A>G	3'UTR	+	Yes	0.09
1	53061458	ZYG11B	A>G	3'UTR	+	Yes	0.8
1	53061482	ZYG11B	A>G	3'UTR	+	Yes	0.35
1	53061485	ZYG11B	A>G	3'UTR	+	Yes	0.55
1	53061504	ZYG11B	A>G	3'UTR	+	Yes	0.16
1	53061512	ZYG11B	A>G	3'UTR	+	Yes	0.54
1	53062135	ZYG11B	A>G	3'UTR	+	Yes	0.5
1	53062276	ZYG11B	A>G	3'UTR	+	Yes	0.31
1	53062347	ZYG11B	A>G	3'UTR	+	Yes	0.28
1	53062440	ZYG11B	A>G	3'UTR	+	Yes	0.39
1	53062448	ZYG11B	A>G	3'UTR	+	Yes	0.25
1	53062480	ZYG11B	A>G	3'UTR	+	Yes	0.33
1	53062528	ZYG11B	A>G	3'UTR	+	Yes	0.53
1	53062540	ZYG11B	A>G	3'UTR	+	Yes	0.11
1	53062645	ZYG11B	A>G	3'UTR	+	Yes	0.11
1	53062778	ZYG11B	A>G	3'UTR	+	Yes	0.25
1	53063996	ZYG11B	A>G	3'UTR	+	Yes	0.41
1	53064013	ZYG11B	A>G	3'UTR	+	Yes	0.73
1	53064022	ZYG11B	A>G	3'UTR	+	Yes	0.21
1	53131751	ZYG11A	A>G	3'UTR	+	Yes	0.17
1	53132345	ZYG11A	A>G	3'UTR	+	Yes	0.29
1	53136486	ECHDC2	A>G	intron	+	Yes	0.13
1	53139532	ECHDC2	A>G	intron	+	Yes	0.18
1	53151085	ECHDC2	A>G	intron	-	Yes	0.11
1	53151093	ECHDC2	A>G	intron	-	Yes	0.09
1	53151111	ECHDC2	A>G	intron	-	Yes	0.11
1	54337747	TCEANC2	A>G	3'UTR	+	Yes	0.1
1	54337862	TCEANC2	A>G	3'UTR	+	Yes	0.1
1	62400683	INADL	A>G	3'UTR	+	No	0.12
1	65666095	LEPROT	A>G	intron	+	Yes	0.38
1	67223383	MIER1	A>G	mixed; exon	+	No	0.11
1	67647277	SERBP1	A>G	3'UTR	-	Yes	0.93
1	67647284	SERBP1	A>G	3'UTR	-	Yes	0.31
1	67647285	SERBP1	A>G	3'UTR	-	Yes	0.4
1	67647319	SERBP1	A>G	3'UTR	-	Yes	0.6
1	67647447	SERBP1	A>G	3'UTR	-	Yes	0.57
1	70678032	CTH	A>G	3'UTR	+	Yes	0.15
1	70678071	CTH	A>G	3'UTR	+	Yes	0.11
1	70678097	CTH	A>G	3'UTR	+	Yes	0.16
1	70678130	N/A	A>G	intergenic	+	Yes	0.08
1	70678555	N/A	A>G	intergenic	+	Yes	0.14
1	70683015	N/A	A>G	intergenic	+	Yes	0.09
1	70683242	N/A	A>G	intergenic	+	Yes	0.35
1	70683455	N/A	A>G	intergenic	+	Yes	0.13
1	75980304	ACADM	G>A	intron	-	No	1
1	75989151	ACADM	A>G	intron	+	Yes	0.31
1	76029732	RABGGTB	A>T	intron	+	No	0.68
1	81834400	N/A	T>G	intergenic	-	No	0.96
1	84816397	N/A	A>G	intergenic	+	Yes	0.13
1	85170052	MCOLN2	A>G	intron	-	Yes	0.3
1	85170080	MCOLN2	A>G	intron	-	Yes	0.17
1	85170094	MCOLN2	A>G	intron	-	Yes	0.64
1	85170148	MCOLN2	A>G	intron	-	Yes	0.22
1	85170149	MCOLN2	A>G	intron	-	Yes	0.1
1	85170153	MCOLN2	A>G	intron	-	Yes	0.83
1	85170195	MCOLN2	A>G	intron	-	Yes	0.21
1	85170289	MCOLN2	A>G	intron	-	Yes	0.16
1	85170620	MCOLN2	A>G	intron	-	Yes	0.41
1	85170647	MCOLN2	A>G	intron	-	Yes	0.1
1	85170656	MCOLN2	A>G	intron	-	Yes	0.15
1	85170716	MCOLN2	A>G	intron	-	Yes	0.21
1	85170721	MCOLN2	A>G	intron	-	Yes	0.37
1	85170756	MCOLN2	A>G	intron	-	Yes	0.11
1	85180639	MCOLN2	A>G	intron	-	No	0.11
1	85494395	C1orf52	A>G	intron	-	No	0.18
1	85889774	ZNHIT6	A>G	3'UTR	-	Yes	0.08
1	85889779	ZNHIT6	A>G	3'UTR	-	Yes	0.25
1	85889780	ZNHIT6	A>G	3'UTR	-	Yes	0.18
1	89420969	GBP4	A>G	3'UTR	-	Yes	0.11
1	89420977	GBP4	A>G	3'UTR	-	Yes	0.27
1	89420980	GBP4	A>G	3'UTR	-	Yes	0.16
1	89421902	GBP4	A>G	3'UTR	-	Yes	0.08
1	89421915	GBP4	A>G	3'UTR	-	Yes	0.27
1	89421957	GBP4	A>G	3'UTR	-	Yes	0.28
1	89421967	GBP4	A>G	3'UTR	-	Yes	0.57
1	89421983	GBP4	A>G	3'UTR	-	Yes	0.12
1	89422007	GBP4	A>G	3'UTR	-	Yes	0.08
1	89422027	GBP4	A>G	3'UTR	-	Yes	0.08
1	89422029	GBP4	A>G	3'UTR	-	Yes	0.07
1	89422051	GBP4	A>G	3'UTR	-	Yes	0.14
1	89422075	GBP4	A>G	3'UTR	-	Yes	0.09
1	89422129	GBP4	A>G	3'UTR	-	Yes	0.1
1	89422137	GBP4	A>G	3'UTR	-	Yes	0.74
1	89422145	GBP4	A>G	3'UTR	-	Yes	0.7
1	89422148	GBP4	A>G	3'UTR	-	Yes	0.58
1	93397006	TMED5	A>G	mixed; exon	-	Yes	0.13
1	93502011	CCDC18	A>G	intron	-	No	0.18
1	93547866	N/A	A>G	intergenic	-	Yes	0.43
1	93547904	N/A	A>G	intergenic	-	Yes	0.08
1	93576078	LOC100131564	A>G	mixed; exon	-	Yes	0.13
1	93576110	LOC100131564	A>G	mixed; exon	-	Yes	0.1
1	93576124	LOC100131564	A>G	mixed; exon	-	Yes	0.39
1	93576146	LOC100131564	A>G	mixed; exon	-	Yes	0.08
1	93576210	LOC100131564	A>G	mixed; exon	-	Yes	0.19
1	93604893	N/A	A>G	intergenic	+	Yes	0.24
1	97008009	PTBP2	G>A	coding exon	+	No	0.17
1	99246668	LOC100129620	G>T	intron	+	No	1
1	100262095	N/A	A>G	intergenic	+	Yes	0.11
1	100262106	N/A	A>G	intergenic	+	Yes	0.09
1	100262207	N/A	A>G	intergenic	+	No	0.57
1	100262423	N/A	A>G	intergenic	+	Yes	0.63
1	100262442	N/A	A>G	intergenic	+	Yes	0.07
1	100262489	N/A	A>G	intergenic	+	Yes	0.12
1	100262580	N/A	A>G	intergenic	+	Yes	0.27
1	100262584	N/A	A>G	intergenic	+	Yes	0.91
1	100262630	N/A	A>G	intergenic	+	Yes	0.45
1	100262644	N/A	A>G	intergenic	+	Yes	0.54
1	100262655	N/A	A>G	intergenic	+	Yes	0.08
1	100262862	N/A	A>G	intergenic	+	Yes	0.18
1	100262880	N/A	A>G	intergenic	+	Yes	0.19
1	100262891	N/A	A>G	intergenic	+	Yes	0.78
1	100383881	CCDC76	A>G	intron	+	Yes	0.26
1	100383908	CCDC76	A>G	intron	+	Yes	0.54
1	100428094	DBT	A>G	3'UTR	-	No	0.23
1	100431853	DBT	A>G	3'UTR	-	Yes	0.08
1	100528763	RTCD1	A>G	intron	+	Yes	0.09
1	100528835	RTCD1	A>G	intron	+	Yes	0.12
1	101313741	N/A	A>G	intergenic	+	No	0.23
1	101313751	N/A	A>G	intergenic	+	No	0.23
1	101313752	N/A	A>G	intergenic	+	No	0.32
1	101313760	N/A	A>G	intergenic	+	No	0.56
1	107914961	N/A	T>G	intergenic	-	No	0.95
1	109276297	CLCC1	A>G	3'UTR	-	Yes	0.12
1	109276303	CLCC1	A>G	3'UTR	-	Yes	0.11
1	109277151	CLCC1	A>G	intron	+	Yes	0.14
1	109277155	CLCC1	A>G	intron	+	Yes	0.28
1	109277158	CLCC1	A>G	intron	-	Yes	0.33
1	109277164	CLCC1	A>G	intron	-	Yes	0.47
1	109277165	CLCC1	A>G	intron	+	Yes	0.37
1	109406741	N/A	T>C	intergenic	-	No	0.12
1	109407659	N/A	A>G	intergenic	-	Yes	0.08
1	109407672	N/A	A>G	intergenic	-	Yes	0.22
1	109407679	N/A	A>G	intergenic	-	Yes	0.24
1	109407743	N/A	A>G	intergenic	-	Yes	0.16
1	109407766	N/A	A>G	intergenic	-	Yes	0.08
1	109407783	N/A	A>G	intergenic	-	Yes	0.07
1	109407859	N/A	A>G	intergenic	-	Yes	0.12
1	109407860	N/A	A>G	intergenic	-	Yes	0.23
1	109407866	N/A	A>G	intergenic	-	Yes	0.12
1	109407868	N/A	A>G	intergenic	-	Yes	0.08
1	109747015	PSMA5	A>G	intron	-	Yes	0.16
1	109748306	PSMA5	A>G	intron	-	Yes	0.12
1	111809692	N/A	G>A	intergenic	+	No	0.12
1	112060768	N/A	T>A	intergenic	+	No	0.19
1	113312863	N/A	A>G	intergenic	+	Yes	0.15
1	113312864	N/A	A>G	intergenic	+	Yes	0.13
1	113312907	N/A	A>G	intergenic	+	Yes	0.1
1	113312972	N/A	A>G	intergenic	+	Yes	0.11
1	113313691	N/A	A>G	intergenic	+	Yes	0.1
1	113313727	N/A	A>G	intergenic	+	Yes	0.22
1	113313764	N/A	A>G	intergenic	+	Yes	0.11
1	113437692	LRIG2	C>T	coding exon	+	No	0.11
1	113469044	N/A	A>G	intergenic	+	Yes	0.1
1	114092220	PHTF1	A>G	intron	-	Yes	0.11
1	114092777	PHTF1	A>G	intron	-	Yes	0.13
1	114092817	PHTF1	A>G	intron	-	Yes	0.13
1	114200242	PTPN22	A>G	intron	-	Yes	0.12
1	114200324	PTPN22	A>G	intron	-	Yes	0.51
1	117426596	TTF2	A>G	intron	+	Yes	0.1
1	117426856	TTF2	A>G	intron	+	No	0.72
1	117426882	TTF2	A>G	intron	+	Yes	0.13
1	117426906	TTF2	A>G	intron	+	Yes	0.2
1	117426915	TTF2	A>G	intron	+	Yes	0.25
1	117428028	TTF2	A>G	intron	+	Yes	0.14
1	144081065	N/A	A>G	intergenic	+	No	0.39
1	144223247	RBM8A	A>G	mixed; exon	+	Yes	0.09
1	144223248	RBM8A	A>G	mixed; exon	+	Yes	0.09
1	144223315	RBM8A	A>G	mixed; exon	+	Yes	0.14
1	144223319	RBM8A	A>G	mixed; exon	+	Yes	0.09
1	144223340	RBM8A	A>G	mixed; exon	+	Yes	0.14
1	144223355	RBM8A	A>G	mixed; exon	+	Yes	0.77
1	144223371	RBM8A	A>G	mixed; exon	+	Yes	0.64
1	144223381	RBM8A	A>G	mixed; exon	+	Yes	0.25
1	144223416	RBM8A	A>G	mixed; exon	+	Yes	0.19
1	144223435	RBM8A	A>G	mixed; exon	+	Yes	0.74
1	144223451	RBM8A	A>G	mixed; exon	+	Yes	0.09
1	144223455	RBM8A	A>G	mixed; exon	+	Yes	0.09
1	144224337	RBM8A	A>G	mixed; exon	+	Yes	0.16
1	144224373	RBM8A	A>G	mixed; exon	+	Yes	0.5
1	144224374	RBM8A	A>G	mixed; exon	+	Yes	0.56
1	144224388	RBM8A	A>G	mixed; exon	+	Yes	0.29
1	144224391	RBM8A	A>G	mixed; exon	+	Yes	0.14
1	144224408	RBM8A	A>G	mixed; exon	+	Yes	0.26
1	144224447	RBM8A	A>G	mixed; exon	+	Yes	0.12
1	144224455	RBM8A	A>G	mixed; exon	+	Yes	0.41
1	144352325	RNF115	A>G	intron	+	Yes	0.26
1	144400330	N/A	A>G	intergenic	+	Yes	0.17
1	144400822	N/A	A>G	intergenic	+	Yes	0.15
1	144400848	N/A	A>G	intergenic	+	Yes	0.51
1	144400849	N/A	A>G	intergenic	+	Yes	0.26
1	144400894	N/A	A>G	intergenic	+	Yes	0.41
1	144400923	N/A	A>G	intergenic	+	Yes	0.85
1	144400947	N/A	A>G	intergenic	+	Yes	0.19
1	144401060	N/A	A>G	intergenic	+	Yes	0.2
1	144401074	N/A	A>G	intergenic	+	Yes	0.73
1	144401080	N/A	A>G	intergenic	+	Yes	0.06
1	144401098	N/A	A>G	intergenic	+	Yes	0.21
1	144401120	N/A	A>G	intergenic	+	Yes	0.23
1	144401147	N/A	A>G	intergenic	+	Yes	0.11
1	144401169	N/A	A>G	intergenic	+	Yes	0.19
1	144933768	N/A	A>G	intergenic	+	No	0.32
1	148180137	OTUD7B	A>G	3'UTR	-	No	0.17
1	148180351	OTUD7B	A>G	3'UTR	-	No	0.2
1	148547635	N/A	A>G	intergenic	+	Yes	0.12
1	148547641	N/A	A>G	intergenic	+	Yes	0.35
1	148547774	N/A	A>G	intergenic	+	Yes	0.08
1	148547775	N/A	A>G	intergenic	+	Yes	0.44
1	148547815	N/A	A>G	intergenic	+	Yes	0.26
1	148547816	N/A	A>G	intergenic	+	Yes	0.13
1	148850165	N/A	A>G	intergenic	-	Yes	0.15
1	148850172	N/A	A>G	intergenic	-	Yes	0.08
1	148853219	N/A	A>G	intergenic	-	Yes	0.11
1	148854651	N/A	A>G	intergenic	-	Yes	0.16
1	148854653	N/A	A>G	intergenic	-	Yes	0.17
1	148854782	N/A	A>G	intergenic	-	Yes	0.18
1	148860511	N/A	A>G	intergenic	-	Yes	0.3
1	148860512	N/A	A>G	intergenic	-	Yes	0.24
1	148860514	N/A	A>G	intergenic	-	Yes	0.39
1	148970231	CTSS	A>G	3'UTR	-	Yes	0.28
1	148970237	CTSS	A>G	3'UTR	-	Yes	0.64
1	148970253	CTSS	A>G	3'UTR	-	Yes	0.11
1	148970339	CTSS	A>G	3'UTR	-	Yes	0.14
1	148970340	CTSS	A>G	3'UTR	-	Yes	0.09
1	148970344	CTSS	A>G	3'UTR	-	Yes	0.37
1	148970366	CTSS	A>G	3'UTR	-	Yes	0.13
1	148970369	CTSS	A>G	3'UTR	-	Yes	0.15
1	148970376	CTSS	A>G	3'UTR	-	Yes	0.44
1	148970411	CTSS	A>G	3'UTR	-	Yes	0.25
1	148970436	CTSS	A>G	3'UTR	-	Yes	0.18
1	148970462	CTSS	A>G	3'UTR	-	Yes	0.14
1	148970474	CTSS	A>G	3'UTR	-	Yes	0.6
1	148971037	CTSS	A>G	3'UTR	-	Yes	0.55
1	148971042	CTSS	A>G	3'UTR	-	Yes	0.2
1	148971105	CTSS	A>G	3'UTR	-	Yes	0.11
1	148971110	CTSS	A>G	3'UTR	-	Yes	0.43
1	148971124	CTSS	A>G	3'UTR	-	Yes	0.1
1	148971168	CTSS	A>G	3'UTR	-	Yes	0.12
1	148971172	CTSS	A>G	3'UTR	-	Yes	0.14
1	148971192	CTSS	A>G	3'UTR	-	Yes	0.13
1	148971209	CTSS	A>G	3'UTR	-	Yes	0.31
1	148971211	CTSS	A>G	3'UTR	-	Yes	0.19
1	148971229	CTSS	A>G	3'UTR	-	Yes	0.21
1	148971257	CTSS	A>G	3'UTR	-	Yes	0.56
1	148971260	CTSS	A>G	3'UTR	-	Yes	0.31
1	148971277	CTSS	A>G	3'UTR	-	Yes	0.16
1	148971278	CTSS	A>G	3'UTR	-	Yes	0.24
1	148971283	CTSS	A>G	3'UTR	-	Yes	0.09
1	148971845	CTSS	A>G	3'UTR	-	Yes	0.2
1	148971867	CTSS	A>G	3'UTR	-	Yes	0.09
1	148971872	CTSS	A>G	3'UTR	-	Yes	0.28
1	148971897	CTSS	A>G	3'UTR	-	Yes	0.15
1	148971910	CTSS	A>G	3'UTR	-	Yes	0.09
1	149233023	ANXA9	A>G	intron	-	Yes	0.14
1	149233414	ANXA9	A>G	intron	-	No	0.1
1	149233937	ANXA9	A>G	intron	-	Yes	0.8
1	149358391	N/A	A>G	intergenic	+	Yes	0.39
1	149358404	N/A	A>G	intergenic	+	Yes	0.28
1	149358568	N/A	A>G	intergenic	+	Yes	0.18
1	149358585	N/A	A>G	intergenic	+	Yes	0.33
1	149359308	N/A	A>G	intergenic	+	Yes	0.16
1	149359318	N/A	A>G	intergenic	+	Yes	0.16
1	149359354	N/A	A>G	intergenic	+	Yes	0.14
1	149362300	N/A	A>G	intergenic	+	Yes	0.14
1	149362301	N/A	A>G	intergenic	+	Yes	0.14
1	149362434	N/A	A>G	intergenic	+	Yes	0.15
1	149362458	N/A	A>G	intergenic	+	Yes	0.08
1	149362494	N/A	A>G	intergenic	+	Yes	0.26
1	149362500	N/A	A>G	intergenic	+	Yes	0.11
1	149362681	N/A	A>G	intergenic	+	Yes	0.07
1	149362877	N/A	A>G	intergenic	+	Yes	0.43
1	149363391	N/A	A>G	intergenic	+	Yes	0.26
1	149363429	N/A	A>G	intergenic	+	Yes	0.56
1	150017532	TDRKH	T>G	intron	-	No	0.98
1	150113734	THEM4	A>G	3'UTR	-	Yes	0.13
1	150638674	N/A	C>T	intergenic	+	No	1
1	151879756	CHTOP	A>G	intron	+	Yes	0.13
1	151879820	CHTOP	A>G	intron	+	Yes	0.31
1	152234706	NUP210L	A>G	intron	+	No	1
1	152451232	C1orf43	A>G	intron	-	Yes	0.07
1	152514361	HAX1	G>A	intron	+	No	0.19
1	152514459	HAX1	A>C	intron	+	No	0.12
1	153226775	FLAD1	A>G	mixed; exon	+	Yes	0.15
1	153226779	FLAD1	A>G	mixed; exon	+	Yes	0.13
1	153544641	N/A	A>G	intergenic	-	Yes	0.24
1	153549224	FDPS	A>G	intron	+	Yes	0.19
1	153550434	FDPS	A>G	intron	+	Yes	0.17
1	153550784	FDPS	A>G	intron	+	Yes	0.07
1	153551029	FDPS	A>G	intron	+	Yes	0.1
1	153551246	FDPS	A>G	intron	+	No	0.09
1	153551677	FDPS	A>G	intron	+	No	0.15
1	153551704	FDPS	A>G	intron	+	Yes	0.17
1	153551840	FDPS	A>G	intron	+	Yes	0.11
1	153551907	FDPS	A>G	intron	+	Yes	0.15
1	153551909	FDPS	A>G	intron	+	Yes	0.14
1	153551977	FDPS	A>G	intron	+	Yes	0.23
1	153552004	FDPS	A>G	intron	+	Yes	0.19
1	153552010	FDPS	A>G	intron	+	Yes	0.07
1	153552018	FDPS	A>G	intron	+	Yes	0.08
1	153552486	FDPS	A>G	intron	+	Yes	0.1
1	153552523	FDPS	A>G	intron	+	Yes	0.1
1	153552559	FDPS	A>G	intron	+	Yes	0.17
1	153553145	FDPS	A>G	intron	+	Yes	0.14
1	153916419	YY1AP1	A>G	intron	-	Yes	0.14
1	153963183	DAP3	A>G	intron	+	Yes	0.19
1	153973034	DAP3	A>G	intron	+	Yes	0.17
1	153973041	DAP3	A>G	intron	+	Yes	0.14
1	153973106	DAP3	A>G	intron	+	Yes	0.17
1	154118200	SYT11	A>G	3'UTR	+	Yes	0.21
1	154118261	SYT11	A>G	3'UTR	+	Yes	0.1
1	154118325	SYT11	A>G	3'UTR	+	Yes	0.09
1	154119685	SYT11	A>G	3'UTR	+	Yes	0.14
1	154119693	SYT11	A>G	3'UTR	+	Yes	0.15
1	154119694	SYT11	A>G	3'UTR	+	Yes	0.18
1	154119843	SYT11	A>G	3'UTR	+	Yes	0.2
1	154119870	SYT11	A>G	3'UTR	+	Yes	0.11
1	154119875	SYT11	A>G	3'UTR	+	Yes	0.11
1	155222516	ARHGEF11	G>T	coding exon	-	No	0.18
1	155749964	FCRL5	A>G	3'UTR	-	No	0.15
1	155782628	FCRL5	A>G	intron	-	Yes	0.26
1	158331458	IGSF8	T>C	coding exon	-	No	0.14
1	158331464	IGSF8	C>G	coding exon	-	No	0.18
1	158533969	COPA	G>C	intron	-	No	0.93
1	158983839	SLAMF7	A>G	intron	+	Yes	0.14
1	158983858	SLAMF7	A>G	intron	+	Yes	0.1
1	158983891	SLAMF7	A>G	intron	+	Yes	0.23
1	158983951	SLAMF7	A>G	intron	+	Yes	0.23
1	159051497	LY9	A>G	intron	+	Yes	0.83
1	159051499	LY9	A>G	intron	+	Yes	0.32
1	159051500	LY9	A>G	intron	+	Yes	0.44
1	159051522	LY9	A>G	intron	+	Yes	0.18
1	159051633	LY9	A>G	intron	+	Yes	0.11
1	159051634	LY9	A>G	intron	+	Yes	0.59
1	159051648	LY9	A>G	intron	+	Yes	0.32
1	159051710	LY9	A>G	intron	+	Yes	0.76
1	159051830	LY9	A>G	intron	+	Yes	0.08
1	159051854	LY9	A>G	intron	+	Yes	0.25
1	159051862	LY9	A>G	intron	+	Yes	0.08
1	159051870	LY9	A>G	intron	+	Yes	0.53
1	159051900	LY9	A>G	intron	+	Yes	0.65
1	159051940	LY9	A>G	intron	+	Yes	0.21
1	159051984	LY9	A>G	intron	+	Yes	0.57
1	159052076	LY9	A>G	intron	+	Yes	0.31
1	159052080	LY9	A>G	intron	+	Yes	0.76
1	159227224	N/A	A>G	intergenic	-	No	0.2
1	159228584	N/A	A>G	intergenic	-	Yes	0.13
1	159231911	F11R	A>G	3'UTR	-	Yes	0.12
1	159232925	F11R	A>G	3'UTR	-	Yes	0.21
1	159232976	F11R	A>G	3'UTR	-	Yes	0.2
1	159232977	F11R	A>G	3'UTR	-	Yes	0.17
1	159233017	F11R	A>G	3'UTR	-	Yes	0.14
1	159233032	F11R	A>G	3'UTR	-	Yes	0.08
1	159233042	F11R	A>G	3'UTR	-	Yes	0.09
1	159234440	F11R	A>G	3'UTR	-	Yes	0.57
1	159234441	F11R	A>G	3'UTR	-	Yes	0.11
1	159234457	F11R	A>G	3'UTR	-	Yes	0.74
1	159234472	F11R	A>G	3'UTR	-	Yes	0.08
1	159234481	F11R	A>G	3'UTR	-	Yes	0.3
1	159234514	F11R	A>G	3'UTR	-	Yes	0.49
1	159234515	F11R	A>G	3'UTR	-	Yes	0.27
1	159234523	F11R	A>G	3'UTR	-	Yes	0.39
1	159234562	F11R	A>G	3'UTR	-	Yes	0.44
1	159355199	NIT1	G>T	intron	+	No	0.1
1	159603389	C1orf192	A>G	intron	+	Yes	0.28
1	159603391	C1orf192	A>G	intron	+	Yes	0.28
1	159605389	N/A	A>G	intergenic	+	Yes	0.23
1	159605413	N/A	A>G	intergenic	+	Yes	0.13
1	159762666	HSPA6	G>A	coding exon	+	No	0.09
1	166485118	N/A	A>G	intergenic	+	Yes	0.09
1	166485146	N/A	A>G	intergenic	+	Yes	0.24
1	166485197	N/A	A>G	intergenic	+	Yes	0.09
1	166486910	N/A	A>G	intergenic	+	Yes	0.12
1	166486956	N/A	A>G	intergenic	+	Yes	0.12
1	166487051	N/A	A>G	intergenic	+	Yes	0.1
1	166487159	N/A	A>G	intergenic	+	Yes	0.17
1	172031836	N/A	A>G	intergenic	-	Yes	0.14
1	172031839	N/A	A>G	intergenic	-	Yes	0.2
1	172031844	N/A	A>G	intergenic	-	Yes	0.16
1	172031845	N/A	A>G	intergenic	-	Yes	0.1
1	172031872	N/A	A>G	intergenic	-	No	0.1
1	172032474	N/A	A>G	intergenic	-	Yes	0.49
1	172032878	N/A	A>G	intergenic	-	Yes	0.27
1	172035761	CENPL	A>G	3'UTR	-	Yes	0.13
1	172094364	N/A	A>G	intergenic	+	Yes	0.17
1	172094370	N/A	A>G	intergenic	+	Yes	0.22
1	172094371	N/A	A>G	intergenic	+	Yes	0.18
1	172094444	N/A	A>G	intergenic	+	Yes	0.46
1	172094459	N/A	A>G	intergenic	+	Yes	0.12
1	172094477	N/A	A>G	intergenic	+	Yes	0.33
1	172094485	N/A	A>G	intergenic	+	Yes	0.16
1	172094503	N/A	A>G	intergenic	+	Yes	0.54
1	172094504	N/A	A>G	intergenic	+	Yes	0.42
1	172094611	N/A	A>G	intergenic	+	Yes	0.39
1	172094619	N/A	A>G	intergenic	+	Yes	0.23
1	172094841	N/A	A>G	intergenic	+	Yes	0.21
1	172094846	N/A	A>G	intergenic	+	Yes	0.09
1	177309315	FAM20B	A>G	3'UTR	+	Yes	0.17
1	177309342	FAM20B	A>G	3'UTR	+	Yes	0.24
1	177309528	FAM20B	A>G	3'UTR	+	No	0.38
1	177310715	FAM20B	A>G	3'UTR	+	Yes	0.12
1	177310733	FAM20B	A>G	3'UTR	+	Yes	0.27
1	177310803	FAM20B	A>G	3'UTR	+	Yes	0.67
1	177310819	FAM20B	A>G	3'UTR	+	Yes	0.23
1	177310829	FAM20B	A>G	3'UTR	+	Yes	0.57
1	177310865	FAM20B	A>G	3'UTR	+	Yes	0.52
1	177310875	FAM20B	A>G	3'UTR	+	Yes	0.28
1	177310902	FAM20B	A>G	3'UTR	+	Yes	0.18
1	177337270	ABL2	A>G	3'UTR	-	Yes	0.09
1	177592580	N/A	A>G	intergenic	+	Yes	0.11
1	177593211	N/A	A>G	intergenic	+	Yes	0.13
1	177593470	N/A	A>G	intergenic	+	Yes	0.39
1	177593509	N/A	A>G	intergenic	+	Yes	0.14
1	177593531	N/A	A>G	intergenic	+	Yes	0.64
1	177593545	N/A	A>G	intergenic	+	Yes	0.38
1	183027746	FAM129A	A>G	3'UTR	-	Yes	0.58
1	183027748	FAM129A	A>G	3'UTR	-	Yes	0.23
1	183027752	FAM129A	A>G	3'UTR	-	Yes	0.15
1	183027785	FAM129A	A>G	3'UTR	-	Yes	0.1
1	183027802	FAM129A	A>G	3'UTR	-	Yes	0.12
1	183027811	FAM129A	A>G	3'UTR	-	Yes	0.16
1	183027852	FAM129A	A>G	3'UTR	-	Yes	0.14
1	183027897	FAM129A	A>G	3'UTR	-	Yes	0.7
1	183027973	FAM129A	A>G	3'UTR	-	Yes	0.6
1	183027984	FAM129A	A>G	3'UTR	-	Yes	0.14
1	183029095	FAM129A	A>G	3'UTR	-	Yes	0.1
1	183029110	FAM129A	A>G	3'UTR	-	Yes	0.14
1	183029147	FAM129A	A>G	3'UTR	-	Yes	0.49
1	183029213	FAM129A	A>G	3'UTR	-	Yes	0.23
1	183029256	FAM129A	A>G	3'UTR	-	Yes	0.1
1	199751082	N/A	A>G	intergenic	+	No	0.54
1	199753523	N/A	A>G	intergenic	+	No	0.72
1	199753531	N/A	A>G	intergenic	+	No	0.72
1	199753621	N/A	A>G	intergenic	+	No	0.23
1	199753624	N/A	A>G	intergenic	+	No	0.28
1	202786623	MDM4	A>G	mixed; exon	+	No	0.08
1	202787877	MDM4	A>G	mixed; exon	+	Yes	0.53
1	202787903	MDM4	A>G	mixed; exon	+	Yes	0.24
1	202787917	MDM4	A>G	mixed; exon	+	Yes	0.21
1	202787945	MDM4	A>G	mixed; exon	+	Yes	0.57
1	202791360	MDM4	A>G	mixed; exon	+	Yes	0.65
1	202791361	MDM4	A>G	mixed; exon	+	Yes	0.47
1	202791366	MDM4	A>G	mixed; exon	+	Yes	0.16
1	202791369	MDM4	A>G	mixed; exon	+	Yes	0.69
1	202791469	MDM4	A>G	mixed; exon	+	Yes	0.77
1	202791537	MDM4	A>G	mixed; exon	+	Yes	0.21
1	202792171	MDM4	A>G	mixed; exon	+	Yes	0.27
1	202792262	MDM4	A>G	mixed; exon	+	Yes	0.27
1	202792264	MDM4	A>G	mixed; exon	+	Yes	0.18
1	202792292	MDM4	A>G	mixed; exon	+	Yes	0.16
1	202792310	MDM4	A>G	mixed; exon	+	Yes	0.1
1	202792336	MDM4	A>G	mixed; exon	+	Yes	0.19
1	202792367	MDM4	A>G	mixed; exon	+	Yes	0.42
1	202792404	MDM4	A>G	mixed; exon	+	Yes	0.26
1	202793218	MDM4	A>G	mixed; exon	+	Yes	0.23
1	202793254	MDM4	A>G	mixed; exon	+	Yes	0.12
1	202793271	MDM4	A>G	mixed; exon	+	Yes	0.23
1	202793272	MDM4	A>G	mixed; exon	+	Yes	0.23
1	202793283	MDM4	A>G	mixed; exon	+	Yes	0.34
1	205161334	FAIM3	A>G	intron	-	Yes	0.32
1	209607059	TRAF5	A>G	intron	+	Yes	0.12
1	218297886	RNU5F-1	A>G	mixed; exon	-	Yes	0.71
1	218297898	RNU5F-1	A>G	mixed; exon	-	Yes	0.32
1	218297953	RNU5F-1	A>G	mixed; exon	-	Yes	0.89
1	218297970	RNU5F-1	A>G	mixed; exon	-	Yes	0.12
1	218298029	RNU5F-1	A>G	mixed; exon	-	Yes	0.1
1	218298041	RNU5F-1	A>G	mixed; exon	-	Yes	0.1
1	218298078	RNU5F-1	A>G	mixed; exon	-	Yes	0.12
1	218298084	RNU5F-1	A>G	mixed; exon	-	Yes	0.1
1	218298094	RNU5F-1	A>G	mixed; exon	-	Yes	0.1
1	218298107	RNU5F-1	A>G	mixed; exon	-	Yes	0.1
1	218298110	RNU5F-1	A>G	mixed; exon	-	Yes	0.77
1	218298569	RNU5F-1	A>G	mixed; exon	-	Yes	0.25
1	218298582	RNU5F-1	A>G	mixed; exon	-	Yes	0.93
1	218298586	RNU5F-1	A>G	mixed; exon	-	Yes	0.1
1	218298611	RNU5F-1	A>G	mixed; exon	-	Yes	0.12
1	218298689	RNU5F-1	A>G	mixed; exon	-	Yes	0.08
1	218298761	RNU5F-1	A>G	mixed; exon	-	Yes	0.2
1	218298766	RNU5F-1	A>G	mixed; exon	-	Yes	0.41
1	218298767	RNU5F-1	A>G	mixed; exon	-	Yes	0.53
1	224041204	SRP9	A>G	coding exon	+	Yes	0.31
1	224041268	SRP9	A>G	coding exon	+	Yes	0.12
1	224041297	SRP9	A>G	mixed; exon	+	Yes	0.15
1	224042536	SRP9	A>G	intron	+	Yes	0.3
1	224042564	SRP9	A>G	intron	+	Yes	0.31
1	224042573	SRP9	A>G	intron	+	Yes	0.4
1	224042599	SRP9	A>G	intron	+	Yes	0.64
1	224042613	SRP9	A>G	intron	+	Yes	0.43
1	224042656	SRP9	A>G	intron	+	Yes	0.15
1	224042943	SRP9	A>G	intron	+	Yes	0.38
1	224237963	C1orf55	A>G	3'UTR	-	Yes	0.12
1	224238000	C1orf55	A>G	3'UTR	-	Yes	0.13
1	224238023	C1orf55	A>G	3'UTR	-	Yes	0.17
1	232891326	N/A	A>G	intergenic	-	Yes	0.2
1	232891380	N/A	A>G	intergenic	-	Yes	0.08
1	232891382	N/A	A>G	intergenic	-	Yes	0.47
1	232891392	N/A	A>G	intergenic	-	Yes	0.25
1	235132920	MTR	A>G	3'UTR	+	Yes	0.13
2	268004	ACP1	T>C	mixed; exon	+	No	0.22
2	3567373	N/A	A>G	intergenic	-	Yes	0.25
2	3567400	N/A	A>G	intergenic	-	Yes	0.1
2	3567426	N/A	A>G	intergenic	-	Yes	0.16
2	3567446	N/A	A>G	intergenic	-	Yes	0.13
2	3569316	N/A	A>G	intergenic	-	Yes	0.18
2	3570477	N/A	A>G	intergenic	-	Yes	0.38
2	11265994	ROCK2	C>T	coding exon	-	No	0.13
2	20314300	PUM2	A>G	3'UTR	-	No	0.21
2	24076646	UBXN2A	A>G	3'UTR	+	Yes	0.09
2	24076663	UBXN2A	A>G	3'UTR	+	Yes	0.11
2	24076760	UBXN2A	A>G	3'UTR	+	Yes	0.19
2	24076857	UBXN2A	A>G	3'UTR	+	Yes	0.1
2	24077538	N/A	A>G	intergenic	+	Yes	0.15
2	24077544	N/A	A>G	intergenic	+	Yes	0.34
2	24077547	N/A	A>G	intergenic	+	Yes	0.31
2	24077561	N/A	A>G	intergenic	+	Yes	0.25
2	24077615	N/A	A>G	intergenic	+	Yes	0.12
2	24077626	N/A	A>G	intergenic	+	Yes	0.13
2	24078148	N/A	A>G	intergenic	+	Yes	0.1
2	24078188	N/A	A>G	intergenic	+	Yes	0.21
2	24078214	N/A	A>G	intergenic	+	Yes	0.21
2	24078224	N/A	A>G	intergenic	+	Yes	0.18
2	24078387	N/A	A>G	intergenic	+	Yes	0.44
2	24078510	N/A	A>G	intergenic	+	Yes	0.39
2	24078517	N/A	A>G	intergenic	+	Yes	0.11
2	24078554	N/A	A>G	intergenic	+	Yes	0.29
2	24078569	N/A	A>G	intergenic	+	Yes	0.17
2	24078576	N/A	C>T	intergenic	+	Yes	0.11
2	24078617	N/A	A>G	intergenic	+	Yes	0.11
2	24078623	N/A	A>G	intergenic	+	Yes	0.14
2	24078632	N/A	A>G	intergenic	+	Yes	0.09
2	24078648	N/A	A>G	intergenic	+	Yes	0.21
2	24078659	N/A	A>G	intergenic	+	Yes	0.13
2	24078691	N/A	A>G	intergenic	+	Yes	0.12
2	24078720	N/A	A>G	intergenic	+	Yes	0.13
2	24078833	N/A	A>G	intergenic	+	Yes	0.95
2	24078835	N/A	A>G	intergenic	+	Yes	0.2
2	24078841	N/A	A>G	intergenic	+	Yes	0.75
2	24078923	N/A	A>G	intergenic	+	Yes	0.19
2	24078964	N/A	A>G	intergenic	+	Yes	0.43
2	24078967	N/A	A>G	intergenic	+	Yes	0.22
2	24079046	N/A	A>G	intergenic	+	Yes	0.24
2	24079052	N/A	A>G	intergenic	+	Yes	0.72
2	24079058	N/A	A>G	intergenic	+	Yes	0.25
2	24079067	N/A	A>G	intergenic	+	Yes	0.09
2	24114245	C2orf44	T>A	coding exon	-	No	0.3
2	26364370	HADHB	A>G	intron	+	Yes	0.23
2	26364492	HADHB	A>G	intron	+	Yes	0.13
2	26364508	HADHB	A>G	intron	+	Yes	0.31
2	26364532	HADHB	A>G	intron	+	Yes	0.1
2	27390221	MPV17	A>G	intron	-	Yes	0.35
2	27433751	N/A	A>G	intergenic	+	Yes	0.67
2	27433764	N/A	A>G	intergenic	+	Yes	0.55
2	27728262	SUPT7L	A>G	3'UTR	+	Yes	0.08
2	28866509	PPP1CB	A>G	intron	+	Yes	0.12
2	32386229	N/A	A>G	intergenic	+	Yes	0.3
2	32386246	N/A	A>G	intergenic	+	Yes	0.18
2	32386251	N/A	A>G	intergenic	+	Yes	0.08
2	32386269	N/A	A>G	intergenic	+	Yes	0.14
2	32386369	N/A	A>G	intergenic	+	Yes	0.19
2	32386387	N/A	A>G	intergenic	+	Yes	0.24
2	32387131	N/A	A>G	intergenic	+	Yes	0.34
2	32387139	N/A	A>G	intergenic	+	Yes	0.15
2	32387166	N/A	A>G	intergenic	+	Yes	0.23
2	32387211	N/A	A>G	intergenic	+	Yes	0.11
2	32387783	N/A	A>G	intergenic	+	No	0.09
2	32387796	N/A	A>G	intergenic	+	No	0.18
2	32387899	N/A	A>G	intergenic	+	No	0.66
2	32388791	N/A	A>G	intergenic	+	Yes	0.11
2	32388805	N/A	A>G	intergenic	+	Yes	0.12
2	32388813	N/A	A>G	intergenic	+	Yes	0.14
2	32388814	N/A	A>G	intergenic	+	Yes	0.13
2	32388887	N/A	A>G	intergenic	+	Yes	0.16
2	32389195	N/A	A>G	intergenic	+	Yes	0.12
2	32389196	N/A	A>G	intergenic	+	Yes	0.17
2	32389252	N/A	A>G	intergenic	+	Yes	0.22
2	32389270	N/A	A>G	intergenic	+	Yes	0.11
2	32389281	N/A	A>G	intergenic	+	Yes	0.08
2	32389301	N/A	A>G	intergenic	+	Yes	0.14
2	32389309	N/A	A>G	intergenic	+	Yes	0.1
2	32389332	N/A	A>G	intergenic	+	Yes	0.1
2	32389340	N/A	A>G	intergenic	+	Yes	0.28
2	32389361	N/A	A>G	intergenic	+	Yes	0.08
2	32389369	N/A	A>G	intergenic	+	Yes	0.15
2	32389406	N/A	A>G	intergenic	+	Yes	0.2
2	32475425	BIRC6	A>G	intron	+	Yes	0.23
2	32475457	BIRC6	A>G	intron	+	Yes	0.16
2	32475480	BIRC6	A>G	intron	+	Yes	0.47
2	32600253	BIRC6	A>G	intron	+	Yes	0.09
2	37181094	N/A	A>G	intergenic	-	No	0.22
2	37181166	N/A	A>G	intergenic	-	No	0.96
2	37181170	N/A	A>G	intergenic	-	No	0.52
2	37181174	N/A	A>G	intergenic	-	No	0.19
2	37181181	N/A	A>G	intergenic	-	No	0.15
2	37181206	N/A	A>G	intergenic	-	No	0.77
2	37181512	N/A	A>G	intergenic	-	No	0.16
2	37181517	N/A	A>G	intergenic	-	No	0.38
2	37181520	N/A	A>G	intergenic	-	No	0.18
2	37181579	N/A	A>G	intergenic	-	No	0.22
2	37181586	N/A	A>G	intergenic	-	No	0.28
2	37181591	N/A	A>G	intergenic	-	No	0.43
2	37181601	N/A	A>G	intergenic	-	No	0.59
2	37182187	N/A	A>G	intergenic	-	No	0.1
2	37182684	N/A	A>G	intergenic	-	Yes	0.11
2	37182718	N/A	A>G	intergenic	-	Yes	0.55
2	37182721	N/A	A>G	intergenic	-	Yes	0.08
2	37182739	N/A	A>G	intergenic	-	Yes	0.12
2	37182742	N/A	A>G	intergenic	-	Yes	0.5
2	37182765	N/A	A>G	intergenic	-	Yes	0.33
2	37182787	N/A	A>G	intergenic	-	Yes	0.42
2	37182811	N/A	A>G	intergenic	-	Yes	0.36
2	37182835	N/A	A>G	intergenic	-	Yes	0.26
2	37182851	N/A	A>G	intergenic	-	Yes	0.43
2	37182856	N/A	A>G	intergenic	-	Yes	0.29
2	37182873	N/A	A>G	intergenic	-	Yes	0.09
2	37183905	N/A	A>G	intergenic	-	Yes	0.25
2	37183935	N/A	A>G	intergenic	-	Yes	0.66
2	37183940	N/A	A>G	intergenic	-	Yes	0.31
2	37183991	N/A	A>G	intergenic	-	Yes	0.13
2	37184007	N/A	A>G	intergenic	-	Yes	0.72
2	37184025	N/A	A>G	intergenic	-	Yes	0.13
2	37184046	N/A	A>G	intergenic	-	Yes	0.13
2	37184070	N/A	A>G	intergenic	-	Yes	0.24
2	37184115	N/A	A>G	intergenic	-	Yes	0.22
2	37184116	N/A	A>G	intergenic	-	Yes	0.32
2	37184118	N/A	A>G	intergenic	-	Yes	0.71
2	37184523	N/A	A>G	intergenic	-	Yes	0.25
2	37184529	N/A	A>G	intergenic	-	Yes	0.22
2	37184542	N/A	A>G	intergenic	-	Yes	0.47
2	37184569	N/A	A>G	intergenic	-	Yes	0.36
2	37184581	N/A	A>G	intergenic	-	Yes	0.11
2	37184620	N/A	A>G	intergenic	-	Yes	0.38
2	37184623	N/A	A>G	intergenic	-	Yes	0.47
2	37184675	N/A	A>G	intergenic	-	Yes	0.93
2	37184704	N/A	A>G	intergenic	-	Yes	0.09
2	37184743	N/A	A>G	intergenic	-	Yes	0.07
2	37185014	N/A	A>G	intergenic	-	Yes	0.36
2	37185029	N/A	A>G	intergenic	-	Yes	0.69
2	37185035	N/A	A>G	intergenic	-	Yes	0.27
2	37185051	N/A	A>G	intergenic	-	Yes	0.25
2	37185059	N/A	A>G	intergenic	-	Yes	0.25
2	37185069	N/A	A>G	intergenic	-	Yes	0.11
2	37185118	N/A	A>G	intergenic	-	Yes	0.26
2	37185131	N/A	A>G	intergenic	-	Yes	0.24
2	37185146	N/A	A>G	intergenic	-	Yes	0.07
2	37185149	N/A	A>G	intergenic	-	Yes	0.37
2	37185528	N/A	A>G	intergenic	-	No	0.13
2	37185546	N/A	A>G	intergenic	-	No	0.09
2	37283028	LOC100505876	A>G	mixed; exon	+	Yes	0.09
2	37283030	LOC100505876	A>G	mixed; exon	+	Yes	0.61
2	37283037	LOC100505876	A>G	mixed; exon	+	Yes	0.1
2	37283136	LOC100505876	A>G	mixed; exon	+	Yes	0.1
2	37283145	LOC100505876	A>G	mixed; exon	+	Yes	0.14
2	37283171	LOC100505876	A>G	mixed; exon	+	Yes	0.1
2	37283172	LOC100505876	A>G	mixed; exon	+	Yes	0.12
2	37283181	LOC100505876	A>G	mixed; exon	+	Yes	0.33
2	37283193	LOC100505876	A>G	mixed; exon	+	Yes	0.17
2	37283237	LOC100505876	A>G	mixed; exon	+	Yes	0.39
2	37283242	LOC100505876	A>G	mixed; exon	+	Yes	0.12
2	37284893	LOC100505876	A>G	mixed; exon	+	No	0.14
2	37284916	LOC100505876	A>G	mixed; exon	+	Yes	0.08
2	37284989	LOC100505876	A>G	mixed; exon	+	Yes	0.12
2	37285024	LOC100505876	A>G	mixed; exon	+	Yes	0.09
2	37285064	LOC100505876	A>G	mixed; exon	+	Yes	0.1
2	37285090	LOC100505876	A>G	mixed; exon	+	Yes	0.08
2	37285105	LOC100505876	A>G	mixed; exon	+	Yes	0.12
2	37285108	LOC100505876	A>G	mixed; exon	+	Yes	0.49
2	37285185	LOC100505876	A>G	mixed; exon	+	Yes	0.12
2	38646834	HNRPLL	A>G	intron	-	Yes	0.86
2	38864923	N/A	A>G	intergenic	+	Yes	0.54
2	38865122	N/A	A>G	intergenic	+	Yes	0.24
2	38865162	N/A	A>G	intergenic	+	Yes	0.5
2	39074057	SOS1	A>G	intron	-	Yes	0.14
2	39134845	SOS1	A>G	intron	-	Yes	0.29
2	46658326	RHOQ	A>G	intron	+	Yes	0.38
2	46658332	RHOQ	A>G	intron	+	Yes	0.42
2	47155128	TTC7A	T>C	3'UTR	+	No	0.11
2	53951289	PSME4	A>G	intron	-	Yes	0.25
2	53951303	PSME4	A>G	intron	-	Yes	0.5
2	53951964	PSME4	A>G	intron	-	Yes	0.33
2	53952002	PSME4	A>G	intron	-	Yes	0.47
2	53952046	PSME4	A>G	intron	-	Yes	0.3
2	53954701	PSME4	A>G	intron	-	Yes	0.2
2	53954785	PSME4	A>G	intron	-	Yes	0.08
2	54131642	N/A	A>G	intergenic	+	Yes	0.31
2	55699393	N/A	A>G	intergenic	+	Yes	0.13
2	61130135	PEX13	A>G	3'UTR	+	Yes	0.19
2	61130149	PEX13	A>G	3'UTR	+	Yes	0.1
2	61130257	PEX13	A>G	3'UTR	+	Yes	0.18
2	61130265	PEX13	A>G	3'UTR	+	Yes	0.13
2	61130291	PEX13	A>G	3'UTR	+	Yes	0.23
2	61130292	PEX13	A>G	3'UTR	+	Yes	0.32
2	61130297	PEX13	A>G	3'UTR	+	Yes	0.1
2	61130318	PEX13	A>G	3'UTR	+	Yes	0.17
2	61130352	PEX13	A>G	3'UTR	+	Yes	0.23
2	61130781	PEX13	A>G	3'UTR	+	Yes	0.1
2	61130829	PEX13	A>G	3'UTR	+	Yes	0.15
2	61130947	PEX13	A>G	3'UTR	+	Yes	0.12
2	61131534	PEX13	A>G	3'UTR	+	Yes	0.17
2	61170006	KIAA1841	A>G	intron	+	Yes	0.19
2	61170046	KIAA1841	A>G	intron	+	Yes	0.22
2	61170060	KIAA1841	A>G	intron	+	Yes	0.09
2	61223344	LOC339803	A>G	mixed; exon	-	Yes	0.31
2	61951307	CCT4	A>G	intron	-	Yes	0.54
2	61951313	CCT4	A>G	intron	-	Yes	0.13
2	64713350	SERTAD2	T>C	3'UTR	-	No	0.11
2	65136183	N/A	A>G	intergenic	-	Yes	0.13
2	68243301	PNO1	T>A	intron	+	No	0.93
2	68446031	PLEK	T>G	intron	+	No	0.94
2	69401161	GFPT1	A>G	3'UTR	-	Yes	0.1
2	69401258	GFPT1	A>G	3'UTR	-	Yes	0.17
2	69401261	GFPT1	A>G	3'UTR	-	Yes	0.1
2	69401296	GFPT1	A>G	3'UTR	-	Yes	0.12
2	69540179	AAK1	A>G	3'UTR	-	Yes	0.09
2	69542258	AAK1	A>G	3'UTR	-	Yes	0.23
2	69542299	AAK1	A>G	3'UTR	-	Yes	0.16
2	69542353	AAK1	A>G	3'UTR	-	Yes	0.13
2	69542356	AAK1	A>G	3'UTR	-	Yes	0.29
2	69542360	AAK1	A>G	3'UTR	-	Yes	0.15
2	69542401	AAK1	A>G	3'UTR	-	Yes	0.09
2	69542410	AAK1	A>G	3'UTR	-	Yes	0.2
2	69542495	AAK1	A>G	3'UTR	-	Yes	0.54
2	69542500	AAK1	A>G	3'UTR	-	Yes	0.13
2	69542501	AAK1	A>G	3'UTR	-	Yes	0.22
2	69543215	AAK1	A>G	3'UTR	-	Yes	0.2
2	69543229	AAK1	A>G	3'UTR	-	Yes	0.26
2	69543255	AAK1	A>G	3'UTR	-	Yes	0.17
2	69543310	AAK1	A>G	3'UTR	-	Yes	0.16
2	69890901	ANXA4	A>G	intron	+	Yes	0.16
2	69989288	N/A	A>G	intergenic	+	Yes	0.18
2	70362838	SNRPG	A>G	intron	-	Yes	0.39
2	73538547	ALMS1	A>G	intron	+	Yes	0.59
2	73538548	ALMS1	A>G	intron	+	Yes	0.27
2	73538574	ALMS1	A>G	intron	+	Yes	0.35
2	73538580	ALMS1	A>G	intron	+	Yes	0.11
2	73813222	TPRKB	A>G	intron	-	Yes	0.15
2	73813261	TPRKB	A>G	intron	-	Yes	0.17
2	75741044	MRPL19	T>C	3'UTR	+	No	0.3
2	75741051	MRPL19	T>C	3'UTR	+	No	0.26
2	75747486	C2orf3	A>G	intron	+	No	0.14
2	75747554	C2orf3	A>G	intron	+	No	0.28
2	75747584	C2orf3	A>G	intron	+	No	0.56
2	75748848	C2orf3	A>G	intron	+	No	0.13
2	75748903	C2orf3	A>G	intron	+	No	0.11
2	75748940	C2orf3	A>G	intron	+	No	0.11
2	75748952	C2orf3	A>G	intron	+	No	0.57
2	77873547	N/A	T>C	intergenic	+	No	0.97
2	85049241	N/A	A>G	intergenic	-	Yes	0.2
2	85399884	TGOLN2	A>G	3'UTR	-	Yes	0.1
2	85400083	TGOLN2	A>G	3'UTR	-	Yes	0.09
2	85402365	TGOLN2	A>G	3'UTR	-	No	0.07
2	85403784	TGOLN2	A>G	intron	-	Yes	0.35
2	85690479	C2orf68	A>G	intron	-	Yes	0.58
2	85690787	C2orf68	A>G	intron	-	Yes	0.11
2	85690797	C2orf68	A>G	intron	-	Yes	0.17
2	85690813	C2orf68	A>G	intron	-	Yes	0.15
2	85690850	C2orf68	A>G	intron	-	Yes	0.19
2	86103298	LOC90784	A>G	mixed; exon	-	Yes	0.16
2	86103355	LOC90784	A>G	mixed; exon	-	Yes	0.1
2	86103441	LOC90784	A>G	mixed; exon	-	Yes	0.15
2	86103473	LOC90784	A>G	mixed; exon	-	Yes	0.18
2	86103612	LOC90784	A>G	mixed; exon	-	Yes	0.08
2	86103639	LOC90784	A>G	mixed; exon	-	Yes	0.1
2	86104615	N/A	A>G	intergenic	-	Yes	0.34
2	86104625	N/A	A>G	intergenic	-	Yes	0.33
2	86104649	N/A	A>G	intergenic	-	Yes	0.08
2	86104656	N/A	A>G	intergenic	-	Yes	0.52
2	86105536	N/A	A>G	intergenic	-	Yes	0.41
2	86105560	N/A	A>G	intergenic	-	Yes	0.11
2	86105709	N/A	A>G	intergenic	-	Yes	0.21
2	86105725	N/A	A>G	intergenic	-	Yes	0.33
2	86105733	N/A	A>G	intergenic	-	Yes	0.42
2	87647492	N/A	C>A	intergenic	-	No	0.99
2	95175403	N/A	A>G	intergenic	-	No	0.26
2	95175412	N/A	A>G	intergenic	-	No	0.17
2	95175437	N/A	A>G	intergenic	-	No	0.22
2	95846346	N/A	A>G	intergenic	-	No	0.18
2	96278836	N/A	A>G	intergenic	-	Yes	0.43
2	96278965	N/A	A>G	intergenic	-	Yes	0.1
2	96279002	N/A	A>G	intergenic	-	Yes	0.1
2	99178705	MRPL30	A>G	mixed; exon	+	Yes	0.25
2	99178721	MRPL30	A>G	mixed; exon	+	Yes	0.43
2	99178722	MRPL30	A>G	mixed; exon	+	Yes	0.29
2	99178743	MRPL30	A>G	mixed; exon	+	Yes	0.16
2	99178768	MRPL30	A>G	mixed; exon	+	Yes	0.4
2	99178830	MRPL30	A>G	mixed; exon	+	Yes	0.15
2	99178846	MRPL30	A>G	mixed; exon	+	Yes	0.21
2	99178861	MRPL30	A>G	mixed; exon	+	Yes	0.34
2	99178879	MRPL30	A>G	mixed; exon	+	Yes	0.25
2	99178896	MRPL30	A>G	mixed; exon	+	Yes	0.23
2	99178897	MRPL30	A>G	mixed; exon	+	Yes	0.25
2	99178921	MRPL30	A>G	mixed; exon	+	Yes	0.08
2	99179240	MRPL30	A>G	mixed; exon	+	Yes	0.4
2	99179249	MRPL30	A>G	mixed; exon	+	Yes	0.4
2	99179270	MRPL30	A>G	mixed; exon	+	Yes	0.11
2	99179275	MRPL30	A>G	mixed; exon	+	Yes	0.66
2	99179289	MRPL30	A>G	mixed; exon	+	Yes	0.59
2	99179308	MRPL30	A>G	mixed; exon	+	Yes	0.35
2	99179313	MRPL30	A>G	mixed; exon	+	Yes	0.2
2	99179325	MRPL30	A>G	mixed; exon	+	Yes	0.07
2	99179329	MRPL30	A>G	mixed; exon	+	Yes	0.9
2	99179335	MRPL30	A>G	mixed; exon	+	Yes	0.14
2	99179383	MRPL30	A>G	mixed; exon	+	Yes	0.14
2	99179410	MRPL30	A>G	mixed; exon	+	Yes	0.26
2	99179420	MRPL30	A>G	mixed; exon	+	Yes	0.4
2	99179435	MRPL30	A>G	mixed; exon	+	Yes	0.23
2	99179463	MRPL30	A>G	mixed; exon	+	Yes	0.08
2	99180669	MRPL30	A>G	mixed; exon	+	Yes	0.37
2	99180739	MRPL30	A>G	mixed; exon	+	Yes	0.09
2	99180767	MRPL30	A>G	mixed; exon	+	Yes	0.19
2	99300668	N/A	A>G	intergenic	-	Yes	0.26
2	99300871	N/A	A>G	intergenic	-	Yes	0.2
2	99300924	N/A	A>G	intergenic	-	Yes	0.14
2	99301274	N/A	A>G	intergenic	-	Yes	0.19
2	99301275	N/A	A>G	intergenic	-	Yes	0.16
2	101002238	TBC1D8	A>C	mixed; exon	+	No	0.09
2	101254414	N/A	A>G	intergenic	-	Yes	0.11
2	101270081	RNF149	A>G	intron	-	Yes	0.11
2	108668403	LIMS1	T>C	3'UTR	+	No	0.08
2	113005097	TTL	A>G	3'UTR	+	Yes	0.09
2	113050712	POLR1B	A>G	3'UTR	+	No	0.63
2	113050885	POLR1B	A>G	3'UTR	+	Yes	0.15
2	113127897	SLC20A1	A>G	intron	+	Yes	0.16
2	113679290	N/A	A>G	intergenic	+	Yes	0.58
2	113679414	N/A	A>G	intergenic	+	Yes	0.32
2	113679422	N/A	A>G	intergenic	+	Yes	1
2	113679423	N/A	A>G	intergenic	+	Yes	0.68
2	113679458	N/A	A>G	intergenic	+	Yes	0.13
2	114183911	N/A	A>G	intergenic	-	Yes	0.1
2	114183970	N/A	A>G	intergenic	-	Yes	0.19
2	114183997	N/A	A>G	intergenic	-	Yes	0.16
2	114184003	N/A	A>G	intergenic	-	Yes	0.5
2	114184010	N/A	A>G	intergenic	-	Yes	0.08
2	114184026	N/A	A>G	intergenic	-	Yes	0.16
2	114184062	N/A	A>G	intergenic	-	Yes	0.14
2	114184100	N/A	A>G	intergenic	-	Yes	0.43
2	114184109	N/A	A>G	intergenic	-	Yes	0.67
2	114184594	N/A	A>G	intergenic	-	Yes	0.63
2	114184695	N/A	A>G	intergenic	-	Yes	0.1
2	114186475	N/A	A>G	intergenic	-	Yes	0.13
2	114197210	SLC35F5	A>G	coding exon	-	No	0.08
2	114317330	N/A	G>A	intergenic	-	No	0.09
2	118583776	INSIG2	T>C	3'UTR	+	No	0.32
2	121812659	CLASP1	C>T	3'UTR	-	No	0.31
2	122200694	LOC254128	A>G	intron	-	Yes	0.12
2	128320081	N/A	A>G	intergenic	-	Yes	0.28
2	128320099	N/A	A>G	intergenic	-	Yes	0.13
2	128320130	N/A	A>G	intergenic	-	Yes	0.21
2	128320215	N/A	A>G	intergenic	-	Yes	0.19
2	128320258	N/A	A>G	intergenic	-	Yes	0.1
2	128320286	N/A	A>G	intergenic	-	Yes	0.26
2	128320310	POLR2D	A>G	3'UTR	-	Yes	0.12
2	128666951	UGGT1	A>G	mixed; exon	+	Yes	0.22
2	128666967	UGGT1	A>G	mixed; exon	+	Yes	0.76
2	128666968	UGGT1	A>G	mixed; exon	+	Yes	0.49
2	128666973	UGGT1	A>G	mixed; exon	+	Yes	0.18
2	128666985	UGGT1	A>G	mixed; exon	+	Yes	0.32
2	128667316	UGGT1	A>G	mixed; exon	+	Yes	0.18
2	128667327	UGGT1	A>G	mixed; exon	+	Yes	0.25
2	128667360	UGGT1	A>G	mixed; exon	+	Yes	0.27
2	128667461	UGGT1	A>G	mixed; exon	+	Yes	0.23
2	128667462	UGGT1	A>G	mixed; exon	+	Yes	0.74
2	128667470	UGGT1	A>G	mixed; exon	+	Yes	0.7
2	128667476	UGGT1	A>G	mixed; exon	+	Yes	0.36
2	128667479	UGGT1	A>G	mixed; exon	+	Yes	0.31
2	128667496	UGGT1	A>G	mixed; exon	+	Yes	0.43
2	128667593	UGGT1	A>G	mixed; exon	+	Yes	0.27
2	128667981	UGGT1	A>G	mixed; exon	+	No	0.17
2	128668380	UGGT1	A>G	mixed; exon	+	Yes	0.2
2	128668411	UGGT1	A>G	mixed; exon	+	Yes	0.12
2	128668450	UGGT1	A>G	mixed; exon	+	Yes	0.1
2	128668485	UGGT1	A>G	mixed; exon	+	Yes	0.1
2	128668511	UGGT1	A>G	mixed; exon	+	Yes	0.16
2	128668573	UGGT1	A>G	mixed; exon	+	Yes	0.07
2	128668585	UGGT1	A>G	mixed; exon	+	Yes	0.09
2	128669147	UGGT1	A>G	mixed; exon	+	Yes	0.1
2	128669148	UGGT1	A>G	mixed; exon	+	Yes	0.08
2	128669169	UGGT1	A>G	mixed; exon	+	Yes	0.12
2	131563281	FAM168B	A>G	intron	-	Yes	0.15
2	131563282	FAM168B	A>G	intron	-	Yes	0.12
2	131563290	FAM168B	A>G	intron	-	Yes	0.18
2	131563298	FAM168B	A>G	intron	-	Yes	0.29
2	136154663	R3HDM1	A>G	intron	+	Yes	0.1
2	136257211	UBXN4	A>G	3'UTR	+	No	0.14
2	136259036	UBXN4	T>C	3'UTR	+	No	0.09
2	152043069	N/A	A>G	intergenic	+	Yes	0.15
2	152043103	N/A	A>G	intergenic	+	Yes	0.12
2	152043125	N/A	A>G	intergenic	+	Yes	0.47
2	152043135	N/A	A>G	intergenic	+	Yes	0.12
2	153257830	PRPF40A	A>C	intron	-	No	0.51
2	159568730	TANC1	T>C	intron	+	No	0.18
2	160334215	LY75-CD302	A>G	3'UTR	-	Yes	0.13
2	160334839	LY75-CD302	A>G	3'UTR	-	No	0.08
2	160334840	LY75-CD302	A>G	3'UTR	-	No	0.13
2	160334931	LY75-CD302	A>G	3'UTR	-	No	0.19
2	160381561	LY75-CD302	T>G	intron	-	No	0.98
2	160404360	LY75-CD302	A>G	intron	-	Yes	0.64
2	160404434	LY75-CD302	A>G	intron	-	Yes	0.22
2	160404571	LY75-CD302	A>G	intron	-	Yes	0.23
2	160404597	LY75-CD302	A>G	intron	-	Yes	0.29
2	160404599	LY75-CD302	A>G	intron	-	Yes	0.39
2	160405136	LY75-CD302	A>G	intron	-	Yes	0.18
2	160405144	LY75-CD302	A>G	intron	-	Yes	0.67
2	160405146	LY75-CD302	A>G	intron	-	Yes	0.1
2	160405162	LY75-CD302	A>G	intron	-	Yes	0.37
2	160405267	LY75-CD302	A>G	intron	-	Yes	0.2
2	160405272	LY75-CD302	A>G	intron	-	Yes	0.22
2	160428568	LY75-CD302	A>G	intron	-	No	0.09
2	165138474	GRB14	T>C	intron	-	No	1
2	171562581	TLK1	A>T	intron	-	No	0.2
2	171564716	TLK1	A>G	intron	-	Yes	0.33
2	171636307	TLK1	A>G	intron	-	Yes	0.09
2	171636310	TLK1	A>G	intron	-	Yes	0.22
2	171636322	TLK1	A>G	intron	-	Yes	0.94
2	171636338	TLK1	A>G	intron	-	Yes	0.16
2	171886093	METTL8	A>G	3'UTR	-	Yes	0.08
2	171886747	METTL8	A>G	3'UTR	-	Yes	0.36
2	171886781	METTL8	A>G	3'UTR	-	Yes	0.12
2	171886786	METTL8	A>G	3'UTR	-	Yes	0.36
2	171886791	METTL8	A>G	3'UTR	-	Yes	0.17
2	171886804	METTL8	A>G	3'UTR	-	Yes	0.26
2	171886815	METTL8	A>G	3'UTR	-	Yes	0.15
2	171886925	METTL8	A>G	3'UTR	-	Yes	0.49
2	171886926	METTL8	A>G	3'UTR	-	Yes	0.18
2	171886941	METTL8	A>G	3'UTR	-	Yes	0.15
2	171886975	METTL8	A>G	3'UTR	-	Yes	0.46
2	171886991	METTL8	A>G	3'UTR	-	Yes	0.57
2	171886992	METTL8	A>G	3'UTR	-	Yes	0.59
2	171886999	METTL8	A>G	3'UTR	-	Yes	0.15
2	171887000	METTL8	A>G	3'UTR	-	Yes	0.26
2	171887008	METTL8	A>G	3'UTR	-	Yes	0.67
2	171887234	METTL8	A>G	3'UTR	-	Yes	0.55
2	171888114	METTL8	A>G	3'UTR	-	Yes	0.17
2	171888138	METTL8	A>G	3'UTR	-	Yes	0.17
2	171888154	METTL8	A>G	3'UTR	-	Yes	0.16
2	171888193	METTL8	A>G	3'UTR	-	Yes	0.16
2	171888232	METTL8	A>G	3'UTR	-	Yes	0.14
2	171888278	METTL8	A>G	3'UTR	-	Yes	0.1
2	173180116	N/A	A>G	intergenic	+	Yes	0.11
2	173180140	N/A	A>G	intergenic	+	Yes	0.75
2	176497721	N/A	A>G	intergenic	-	No	0.11
2	176497724	N/A	A>G	intergenic	-	No	0.74
2	176499372	KIAA1715	A>G	3'UTR	-	No	0.09
2	176499427	KIAA1715	A>G	3'UTR	-	No	0.11
2	176499428	KIAA1715	A>G	3'UTR	-	No	0.29
2	177892937	LOC100130691	A>G	intron	-	Yes	0.44
2	177892938	LOC100130691	A>G	intron	-	Yes	0.51
2	177892988	LOC100130691	A>G	intron	-	Yes	0.12
2	179006735	MIR548N	A>G	intron	+	Yes	0.15
2	179007107	MIR548N	A>G	intron	+	Yes	0.24
2	179007264	MIR548N	A>G	intron	+	Yes	0.22
2	179007267	MIR548N	A>G	intron	+	Yes	0.42
2	179007273	MIR548N	A>G	intron	+	Yes	0.44
2	179007281	MIR548N	A>G	intron	+	Yes	0.13
2	179007358	MIR548N	A>G	intron	+	Yes	0.17
2	179007446	MIR548N	A>G	intron	+	Yes	0.1
2	179007531	MIR548N	A>G	intron	+	Yes	0.11
2	179007537	MIR548N	A>G	intron	+	Yes	0.26
2	179007816	MIR548N	A>G	intron	+	Yes	0.17
2	179007820	MIR548N	A>G	intron	+	Yes	0.12
2	179007838	MIR548N	A>G	intron	+	Yes	0.28
2	179007839	MIR548N	A>G	intron	+	Yes	0.39
2	179007874	MIR548N	A>G	intron	+	Yes	0.14
2	179007893	MIR548N	A>G	intron	+	Yes	0.1
2	179008003	MIR548N	A>G	intron	+	Yes	0.2
2	179008006	MIR548N	A>G	intron	+	Yes	0.13
2	179008014	MIR548N	A>G	intron	+	Yes	0.27
2	179008043	MIR548N	A>G	intron	+	Yes	0.3
2	179008069	MIR548N	A>G	intron	+	Yes	0.23
2	179008083	MIR548N	A>G	intron	+	Yes	0.1
2	179008096	MIR548N	A>G	intron	+	Yes	0.32
2	179008102	MIR548N	A>G	intron	+	Yes	0.18
2	179008110	MIR548N	A>G	intron	+	Yes	0.12
2	179008122	MIR548N	A>G	intron	+	Yes	0.22
2	179008129	MIR548N	A>G	intron	+	Yes	0.57
2	179008131	MIR548N	A>G	intron	+	Yes	0.18
2	179008209	MIR548N	A>G	intron	+	Yes	0.19
2	179008235	MIR548N	A>G	intron	+	Yes	0.31
2	179008288	MIR548N	A>G	intron	+	Yes	0.13
2	179008316	MIR548N	A>G	intron	+	Yes	0.1
2	179011732	MIR548N	A>G	intron	+	Yes	0.1
2	179011756	MIR548N	A>G	intron	+	Yes	0.13
2	179013965	MIR548N	A>C	intron	-	No	0.09
2	179018796	MIR548N	A>G	intron	-	Yes	0.6
2	179018841	MIR548N	A>G	intron	-	Yes	0.46
2	179018842	MIR548N	A>G	intron	-	Yes	0.2
2	190320089	OSGEPL1	A>G	3'UTR	-	Yes	0.08
2	190320296	OSGEPL1	A>G	intron	-	Yes	0.12
2	190343373	ORMDL1	T>C	3'UTR	-	No	0.2
2	190347222	ORMDL1	A>G	intron	-	Yes	0.14
2	190347227	ORMDL1	A>G	intron	-	Yes	0.12
2	190395676	PMS1	G>T	intron	+	No	0.94
2	191507471	GLS	T>A	intron	+	No	0.09
2	191507837	GLS	A>G	intron	+	No	0.14
2	197963409	N/A	C>T	intergenic	-	No	0.15
2	198063615	HSPD1	A>G	intron	-	Yes	0.19
2	198064396	HSPD1	A>G	intron	-	Yes	0.15
2	198065104	HSPD1	A>G	intron	-	Yes	0.12
2	198065287	HSPD1	A>G	intron	-	Yes	0.22
2	198065296	HSPD1	A>G	intron	-	Yes	0.73
2	198065297	HSPD1	A>G	intron	-	Yes	0.07
2	198065434	HSPD1	A>G	intron	-	Yes	0.13
2	198065438	HSPD1	A>G	intron	-	Yes	0.16
2	201458239	PPIL3	A>G	coding exon	-	Yes	0.39
2	201458303	PPIL3	A>G	coding exon	-	Yes	0.3
2	201463070	NIF3L1	A>G	intron	+	Yes	0.13
2	201463071	NIF3L1	A>G	intron	+	Yes	0.22
2	201463142	NIF3L1	A>G	intron	+	Yes	0.28
2	201463164	NIF3L1	A>G	intron	+	Yes	0.1
2	201463219	NIF3L1	A>G	intron	+	Yes	0.19
2	201482430	N/A	A>G	intergenic	-	Yes	0.21
2	201482480	N/A	A>G	intergenic	-	Yes	0.47
2	201482489	N/A	A>G	intergenic	-	Yes	0.58
2	201482506	N/A	A>G	intergenic	-	Yes	0.23
2	201482509	N/A	A>G	intergenic	-	Yes	0.64
2	201482524	N/A	A>G	intergenic	-	Yes	0.14
2	201482586	N/A	A>G	intergenic	-	Yes	0.27
2	201482587	N/A	A>G	intergenic	-	Yes	0.1
2	201482638	N/A	A>G	intergenic	-	Yes	0.87
2	201482845	N/A	A>G	intergenic	-	Yes	0.45
2	201482870	N/A	A>G	intergenic	-	Yes	0.14
2	201482886	N/A	A>G	intergenic	-	Yes	0.28
2	201482913	N/A	A>G	intergenic	-	Yes	0.58
2	201482949	N/A	A>G	intergenic	-	Yes	0.07
2	201482950	N/A	A>G	intergenic	-	Yes	0.13
2	201483019	N/A	A>G	intergenic	-	Yes	0.66
2	201483020	N/A	A>G	intergenic	-	Yes	0.23
2	201550562	FAM126B	A>G	3'UTR	-	Yes	0.21
2	201550568	FAM126B	A>G	3'UTR	-	Yes	0.53
2	201550636	FAM126B	A>G	3'UTR	-	Yes	0.55
2	201550653	FAM126B	A>G	3'UTR	-	Yes	0.15
2	201550656	FAM126B	A>G	3'UTR	-	Yes	0.18
2	201550662	FAM126B	A>G	3'UTR	-	Yes	0.5
2	201550671	FAM126B	A>G	3'UTR	-	Yes	0.26
2	201550679	FAM126B	A>G	3'UTR	-	Yes	0.43
2	201550719	FAM126B	A>G	3'UTR	-	Yes	0.11
2	201550737	FAM126B	A>G	3'UTR	-	Yes	0.35
2	201550789	FAM126B	A>G	3'UTR	-	Yes	0.16
2	201727309	CFLAR	A>G	intron	+	Yes	0.1
2	201736979	CFLAR	A>G	3'UTR	+	Yes	0.16
2	201737000	CFLAR	A>G	3'UTR	+	Yes	0.1
2	201737077	CFLAR	A>G	3'UTR	+	Yes	0.16
2	201737112	CFLAR	A>G	3'UTR	+	Yes	0.29
2	201738339	CFLAR	A>G	3'UTR	+	Yes	0.17
2	201738356	CFLAR	A>G	3'UTR	+	Yes	0.25
2	201738368	CFLAR	A>G	3'UTR	+	Yes	0.15
2	201738380	CFLAR	A>G	3'UTR	+	Yes	0.19
2	201738404	CFLAR	A>G	3'UTR	+	Yes	0.19
2	201738405	CFLAR	A>G	3'UTR	+	Yes	0.1
2	201738419	CFLAR	A>G	3'UTR	+	Yes	0.42
2	201738440	CFLAR	A>G	3'UTR	+	Yes	0.09
2	201738449	CFLAR	A>G	3'UTR	+	Yes	0.11
2	201738502	CFLAR	A>G	3'UTR	+	Yes	0.12
2	201738514	CFLAR	A>G	3'UTR	+	Yes	0.24
2	201740214	CFLAR	A>G	3'UTR	+	Yes	0.12
2	201740352	CFLAR	A>G	3'UTR	+	Yes	0.08
2	201741089	CFLAR	A>G	3'UTR	+	Yes	0.12
2	201790913	CASP10	A>G	mixed; exon	+	Yes	0.58
2	201791490	CASP10	A>G	mixed; exon	+	Yes	0.29
2	201791982	CASP10	A>G	mixed; exon	+	Yes	0.09
2	201792117	CASP10	A>G	mixed; exon	+	Yes	0.74
2	201792118	CASP10	A>G	mixed; exon	+	Yes	0.53
2	201792144	CASP10	A>G	mixed; exon	+	Yes	0.3
2	201792159	CASP10	A>G	mixed; exon	+	Yes	0.1
2	201792163	CASP10	A>G	mixed; exon	+	Yes	0.37
2	201859607	CASP8	A>G	3'UTR	+	Yes	0.32
2	201860246	CASP8	A>G	3'UTR	+	Yes	0.11
2	201860292	CASP8	A>G	3'UTR	+	Yes	0.06
2	201860351	CASP8	A>G	3'UTR	+	Yes	0.17
2	201860353	CASP8	A>G	3'UTR	+	Yes	0.14
2	202855442	NOP58	T>A	intron	+	No	1
2	202870482	NOP58	G>A	intron	+	No	0.95
2	203040807	BMPR2	A>G	intron	+	Yes	0.34
2	203043040	BMPR2	A>G	intron	+	Yes	0.28
2	203043056	BMPR2	A>G	intron	+	Yes	0.45
2	203043057	BMPR2	A>G	intron	+	Yes	0.72
2	203043062	BMPR2	A>G	intron	+	Yes	0.28
2	203448472	N/A	A>G	intergenic	-	Yes	0.24
2	203449669	N/A	A>G	intergenic	-	Yes	0.41
2	203449687	N/A	A>G	intergenic	-	Yes	0.13
2	203449703	N/A	A>G	intergenic	-	Yes	0.26
2	203449779	N/A	A>G	intergenic	-	Yes	0.16
2	203450386	N/A	A>G	intergenic	-	Yes	0.18
2	203450398	N/A	A>G	intergenic	-	Yes	0.16
2	203450433	N/A	A>G	intergenic	-	Yes	0.2
2	203452084	N/A	A>G	intergenic	-	Yes	0.42
2	203452137	N/A	A>G	intergenic	-	Yes	0.28
2	203452163	N/A	A>G	intergenic	-	Yes	0.18
2	203452271	N/A	A>G	intergenic	-	Yes	0.08
2	203452272	N/A	A>G	intergenic	-	Yes	0.12
2	203452451	N/A	A>G	intergenic	-	Yes	0.08
2	203452481	N/A	A>G	intergenic	-	Yes	0.31
2	203452485	N/A	A>G	intergenic	-	Yes	0.15
2	203452486	N/A	A>G	intergenic	-	Yes	0.16
2	203452632	N/A	A>G	intergenic	-	Yes	0.09
2	203452650	N/A	A>G	intergenic	-	Yes	0.09
2	203452727	N/A	A>G	intergenic	-	Yes	0.16
2	203452826	N/A	A>G	intergenic	-	Yes	0.28
2	203452841	N/A	A>G	intergenic	-	Yes	0.08
2	203452848	N/A	A>G	intergenic	-	Yes	0.09
2	203452874	N/A	A>G	intergenic	-	Yes	0.47
2	203452889	N/A	A>G	intergenic	-	Yes	0.18
2	203453281	N/A	A>G	intergenic	-	Yes	0.14
2	203453299	N/A	A>G	intergenic	-	Yes	0.12
2	203453333	N/A	A>G	intergenic	-	Yes	0.3
2	203453353	N/A	A>G	intergenic	-	Yes	0.31
2	203870838	CYP20A1	A>G	3'UTR	+	Yes	0.1
2	203870842	CYP20A1	A>G	3'UTR	+	Yes	0.12
2	203877001	CYP20A1	A>G	3'UTR	+	Yes	0.17
2	203877002	CYP20A1	A>G	3'UTR	+	Yes	0.41
2	203877012	CYP20A1	A>G	3'UTR	+	Yes	0.12
2	203877041	CYP20A1	A>G	3'UTR	+	Yes	0.18
2	203877066	CYP20A1	A>G	3'UTR	+	Yes	0.23
2	203877067	CYP20A1	A>G	3'UTR	+	Yes	0.85
2	206690077	N/A	A>G	intergenic	-	Yes	0.1
2	206690081	N/A	A>G	intergenic	-	Yes	0.52
2	206690101	N/A	A>G	intergenic	-	Yes	0.15
2	206690119	N/A	A>G	intergenic	-	Yes	0.46
2	206691473	N/A	A>G	intergenic	-	Yes	0.24
2	206691543	N/A	A>G	intergenic	-	Yes	0.23
2	206692037	N/A	A>G	intergenic	-	Yes	0.36
2	206692042	N/A	A>G	intergenic	-	Yes	0.14
2	206693870	N/A	A>G	intergenic	-	Yes	0.11
2	206694491	N/A	A>G	intergenic	-	Yes	0.63
2	206694536	N/A	A>G	intergenic	-	Yes	0.44
2	206694554	N/A	A>G	intergenic	-	Yes	0.15
2	206694559	N/A	A>G	intergenic	-	Yes	0.37
2	206694560	N/A	A>G	intergenic	-	Yes	0.2
2	206694570	N/A	A>G	intergenic	-	Yes	0.13
2	206694578	N/A	A>G	intergenic	-	Yes	0.16
2	206694688	N/A	A>G	intergenic	-	Yes	0.18
2	206694693	N/A	A>G	intergenic	-	Yes	0.47
2	206694694	N/A	A>G	intergenic	-	Yes	0.27
2	206695171	N/A	A>G	intergenic	-	Yes	0.64
2	206695181	N/A	A>G	intergenic	-	Yes	0.64
2	206695217	N/A	A>G	intergenic	-	Yes	0.2
2	206695225	N/A	A>G	intergenic	-	Yes	0.13
2	206695233	N/A	A>G	intergenic	-	Yes	0.45
2	206695341	N/A	A>G	intergenic	-	Yes	0.64
2	206695476	N/A	A>G	intergenic	-	Yes	0.22
2	206695486	N/A	A>G	intergenic	-	Yes	0.23
2	206695498	N/A	A>G	intergenic	-	Yes	0.22
2	206695554	N/A	A>G	intergenic	-	Yes	0.15
2	206695560	N/A	A>G	intergenic	-	Yes	0.1
2	206695564	N/A	A>G	intergenic	-	Yes	0.25
2	206695777	N/A	A>G	intergenic	-	Yes	0.06
2	206695832	N/A	A>G	intergenic	-	Yes	0.09
2	206695836	N/A	A>G	intergenic	-	Yes	0.08
2	206695842	N/A	A>G	intergenic	-	Yes	0.48
2	206695844	N/A	A>G	intergenic	-	Yes	0.62
2	206695850	N/A	A>G	intergenic	-	Yes	0.58
2	206695868	N/A	A>G	intergenic	-	Yes	0.18
2	206695877	N/A	A>G	intergenic	-	Yes	0.34
2	206695897	N/A	A>G	intergenic	-	Yes	0.28
2	206695956	N/A	A>G	intergenic	-	Yes	0.25
2	206695976	N/A	A>G	intergenic	-	Yes	0.36
2	206695977	N/A	A>G	intergenic	-	Yes	0.1
2	206695983	N/A	A>G	intergenic	-	Yes	0.21
2	208327622	CCNYL1	A>G	3'UTR	+	Yes	0.25
2	208327666	CCNYL1	A>G	3'UTR	+	Yes	0.11
2	208327706	CCNYL1	A>G	3'UTR	+	Yes	0.13
2	208327724	CCNYL1	A>G	3'UTR	+	Yes	0.78
2	208327736	CCNYL1	A>G	3'UTR	+	Yes	0.26
2	208327776	CCNYL1	A>G	mixed; exon	+	No	0.35
2	208327895	CCNYL1	A>G	3'UTR	+	Yes	0.07
2	208327987	CCNYL1	A>G	3'UTR	+	Yes	0.53
2	208327994	CCNYL1	A>G	3'UTR	+	Yes	0.79
2	208328374	CCNYL1	A>G	3'UTR	+	No	0.15
2	216516553	MREG	A>G	3'UTR	-	Yes	0.54
2	216516565	MREG	A>G	3'UTR	-	Yes	0.28
2	216516566	MREG	A>G	3'UTR	-	Yes	0.11
2	216516620	MREG	A>G	3'UTR	-	Yes	0.83
2	216516642	MREG	A>G	3'UTR	-	Yes	0.26
2	216516645	MREG	A>G	3'UTR	-	Yes	0.54
2	216516651	MREG	A>G	3'UTR	-	Yes	0.22
2	216516661	MREG	A>G	3'UTR	-	Yes	0.23
2	216516687	MREG	A>G	3'UTR	-	Yes	0.8
2	216516690	MREG	A>G	3'UTR	-	Yes	0.09
2	216516697	MREG	A>G	3'UTR	-	Yes	0.5
2	216516709	MREG	A>G	3'UTR	-	Yes	0.07
2	216516726	MREG	A>G	3'UTR	-	Yes	0.25
2	216516747	MREG	A>G	3'UTR	-	Yes	0.33
2	216516771	MREG	A>G	3'UTR	-	Yes	0.53
2	216517076	MREG	A>G	3'UTR	-	Yes	0.19
2	216517080	MREG	A>G	3'UTR	-	Yes	0.1
2	216517086	MREG	A>G	3'UTR	-	Yes	0.36
2	216517112	MREG	A>G	3'UTR	-	Yes	0.67
2	216517117	MREG	A>G	3'UTR	-	Yes	0.08
2	216517218	MREG	A>G	3'UTR	-	Yes	0.23
2	216517219	MREG	A>G	3'UTR	-	Yes	0.45
2	216611743	PECR	A>G	3'UTR	-	Yes	0.12
2	217074689	N/A	A>G	intergenic	+	No	0.36
2	217074725	N/A	A>G	intergenic	+	Yes	0.27
2	217074741	N/A	A>G	intergenic	+	Yes	0.12
2	217074744	N/A	A>G	intergenic	+	Yes	0.51
2	217074779	N/A	A>G	intergenic	+	Yes	0.12
2	217074786	N/A	A>G	intergenic	+	Yes	0.23
2	217074815	N/A	A>G	intergenic	+	Yes	0.34
2	217074825	N/A	A>G	intergenic	+	Yes	0.88
2	217074835	N/A	A>G	intergenic	+	Yes	0.46
2	217074843	N/A	A>G	intergenic	+	Yes	0.21
2	217074851	N/A	A>G	intergenic	+	Yes	0.09
2	217074860	N/A	A>G	intergenic	+	Yes	0.1
2	217074869	N/A	A>G	intergenic	+	Yes	0.13
2	217074871	N/A	A>G	intergenic	+	Yes	0.08
2	217074944	N/A	A>G	intergenic	+	Yes	0.43
2	217074974	N/A	A>G	intergenic	+	Yes	0.21
2	217075031	N/A	A>G	intergenic	+	Yes	0.18
2	217075039	N/A	A>G	intergenic	+	Yes	0.12
2	217075111	N/A	A>G	intergenic	+	Yes	0.4
2	217075113	N/A	A>G	intergenic	+	Yes	0.46
2	217075119	N/A	A>G	intergenic	+	Yes	0.12
2	217075139	N/A	A>G	intergenic	+	Yes	0.13
2	217075166	N/A	A>G	intergenic	+	Yes	0.45
2	217075174	N/A	A>G	intergenic	+	Yes	0.33
2	217075175	N/A	A>G	intergenic	+	Yes	0.16
2	217075184	N/A	A>G	intergenic	+	Yes	0.18
2	217075204	N/A	A>G	intergenic	+	Yes	0.29
2	217075215	N/A	A>G	intergenic	+	Yes	0.07
2	217075216	N/A	A>G	intergenic	+	Yes	0.18
2	218808823	ARPC2	A>G	intron	+	Yes	0.25
2	218808938	ARPC2	A>G	intron	+	Yes	0.3
2	218808951	ARPC2	A>G	intron	+	Yes	0.83
2	218808961	ARPC2	A>G	intron	+	Yes	0.12
2	218808990	ARPC2	A>G	intron	+	Yes	0.28
2	218808999	ARPC2	A>G	intron	+	Yes	0.12
2	218971865	CTDSP1	A>G	intron	+	No	0.45
2	223132486	N/A	A>G	intergenic	+	Yes	0.45
2	223132542	N/A	A>G	intergenic	+	Yes	0.1
2	223132588	N/A	A>G	intergenic	+	Yes	0.17
2	223132592	N/A	A>G	intergenic	+	Yes	0.08
2	223132670	N/A	A>G	intergenic	+	Yes	0.48
2	223132680	N/A	A>G	intergenic	+	Yes	0.12
2	223133816	N/A	A>G	intergenic	+	Yes	0.13
2	223133921	N/A	A>G	intergenic	+	Yes	0.07
2	223133989	N/A	A>G	intergenic	+	Yes	0.16
2	223134108	N/A	A>G	intergenic	+	No	0.43
2	224328734	AP1S3	A>G	3'UTR	-	Yes	0.2
2	224328764	AP1S3	A>G	3'UTR	-	Yes	0.1
2	224329236	AP1S3	A>G	3'UTR	-	Yes	0.27
2	224329259	AP1S3	A>G	3'UTR	-	Yes	0.52
2	224330088	AP1S3	A>G	3'UTR	-	Yes	0.15
2	224330099	AP1S3	A>G	3'UTR	-	Yes	0.09
2	224330288	AP1S3	A>G	3'UTR	-	Yes	0.06
2	224330388	AP1S3	A>G	3'UTR	-	Yes	0.14
2	230739513	N/A	G>A	intergenic	-	No	0.35
2	230740130	N/A	A>G	intergenic	-	Yes	0.11
2	230740135	N/A	A>G	intergenic	-	Yes	0.3
2	230740196	N/A	A>G	intergenic	-	Yes	0.82
2	230740202	N/A	A>G	intergenic	-	Yes	0.83
2	230740942	N/A	A>G	intergenic	-	Yes	0.37
2	230867268	SP140	G>A	coding exon	+	No	0.07
2	233297555	GIGYF2	A>G	intron	+	Yes	0.1
2	241912621	SEP2	A>G	intron	+	Yes	0.08
2	241912655	SEP2	A>G	intron	+	Yes	0.13
3	4767672	ITPR1	A>C	mixed; exon	-	No	0.11
3	9494275	SETD5	A>G	3'UTR	+	No	0.08
3	9768484	OGG1	A>T	coding exon	+	No	0.17
3	10003777	N/A	A>G	intergenic	+	Yes	0.18
3	10003823	N/A	A>G	intergenic	+	Yes	0.12
3	10015515	N/A	A>G	intergenic	+	Yes	0.26
3	10020931	N/A	C>T	intergenic	+	No	0.12
3	10039745	CIDECP	A>G	intron	-	Yes	0.09
3	10167596	VHL	A>G	3'UTR	+	Yes	0.11
3	10167642	VHL	A>G	3'UTR	+	Yes	0.38
3	10167694	VHL	A>G	3'UTR	+	Yes	0.22
3	10167704	VHL	A>G	3'UTR	+	Yes	0.15
3	10167717	VHL	A>G	3'UTR	+	Yes	0.12
3	10167744	VHL	A>G	3'UTR	+	Yes	0.08
3	10167747	VHL	A>G	3'UTR	+	Yes	0.18
3	10167753	VHL	A>G	3'UTR	+	Yes	0.35
3	10167798	VHL	A>G	3'UTR	+	Yes	0.1
3	10167816	VHL	A>G	3'UTR	+	Yes	0.19
3	10167838	VHL	A>G	3'UTR	+	Yes	0.15
3	10168358	VHL	A>G	3'UTR	+	No	0.23
3	10168475	VHL	A>G	3'UTR	+	Yes	0.39
3	10168606	VHL	A>G	3'UTR	+	Yes	0.07
3	10168732	VHL	A>G	3'UTR	+	Yes	0.16
3	10168827	VHL	A>G	3'UTR	+	Yes	0.15
3	10168873	VHL	A>G	3'UTR	+	Yes	0.22
3	10168906	VHL	A>G	3'UTR	+	Yes	0.33
3	10168932	VHL	A>G	3'UTR	+	Yes	0.1
3	10168933	VHL	A>G	3'UTR	+	Yes	0.1
3	10168942	VHL	A>G	3'UTR	+	Yes	0.09
3	10168978	VHL	A>G	3'UTR	+	Yes	0.28
3	10168994	VHL	A>G	3'UTR	+	Yes	0.11
3	10169005	VHL	A>G	3'UTR	+	Yes	0.09
3	10169010	VHL	A>G	3'UTR	+	Yes	0.14
3	10169040	VHL	A>G	3'UTR	+	Yes	0.12
3	10169241	VHL	A>G	3'UTR	+	Yes	0.14
3	10169254	VHL	A>G	3'UTR	+	Yes	0.82
3	10169277	VHL	A>G	3'UTR	+	Yes	0.12
3	10169306	VHL	A>G	3'UTR	+	Yes	0.28
3	10169329	VHL	A>G	3'UTR	+	Yes	0.11
3	10169343	VHL	A>G	3'UTR	+	Yes	0.17
3	10169356	VHL	A>G	3'UTR	+	Yes	0.32
3	10169373	VHL	A>G	3'UTR	+	Yes	0.46
3	10169426	VHL	A>G	3'UTR	+	Yes	0.58
3	10169448	VHL	A>G	3'UTR	+	Yes	0.37
3	10169555	VHL	A>G	3'UTR	+	Yes	0.61
3	10169571	VHL	A>G	3'UTR	+	Yes	0.12
3	10169572	VHL	A>G	3'UTR	+	Yes	0.13
3	10169593	VHL	A>G	3'UTR	+	Yes	0.17
3	10169641	VHL	A>G	3'UTR	+	Yes	0.25
3	10169705	VHL	A>G	3'UTR	+	Yes	0.21
3	10169706	VHL	A>G	3'UTR	+	Yes	0.23
3	10169744	VHL	A>G	3'UTR	+	Yes	0.09
3	10169749	VHL	A>G	3'UTR	+	Yes	0.09
3	10169815	VHL	A>G	3'UTR	+	Yes	0.13
3	10169841	VHL	A>G	3'UTR	+	Yes	0.22
3	10169903	VHL	A>G	3'UTR	+	Yes	0.1
3	10169933	VHL	A>G	3'UTR	+	Yes	0.12
3	10169984	VHL	A>G	3'UTR	+	Yes	0.1
3	10170092	VHL	A>G	3'UTR	+	Yes	0.13
3	10170096	VHL	A>G	3'UTR	+	Yes	0.44
3	12555689	N/A	A>G	intergenic	+	Yes	0.23
3	12555743	N/A	A>G	intergenic	+	Yes	0.15
3	14961084	N/A	A>G	intergenic	-	Yes	0.14
3	14961102	N/A	A>G	intergenic	-	Yes	0.69
3	14961108	N/A	A>G	intergenic	-	Yes	0.91
3	14961141	N/A	A>G	intergenic	-	Yes	0.86
3	14961154	N/A	A>G	intergenic	-	Yes	0.14
3	14961403	N/A	A>G	intergenic	-	Yes	0.23
3	14961439	N/A	A>G	intergenic	-	Yes	0.62
3	14961451	N/A	A>G	intergenic	-	Yes	0.21
3	14961456	N/A	A>G	intergenic	-	Yes	0.2
3	14961457	N/A	A>G	intergenic	-	Yes	0.27
3	14961475	N/A	A>G	intergenic	-	Yes	0.16
3	15088720	ZFYVE20	A>G	3'UTR	-	Yes	0.39
3	15088737	ZFYVE20	A>G	3'UTR	-	Yes	0.37
3	15088740	ZFYVE20	A>G	3'UTR	-	Yes	0.2
3	15088746	ZFYVE20	A>G	3'UTR	-	Yes	0.2
3	15088781	ZFYVE20	A>G	3'UTR	-	Yes	0.24
3	15088803	ZFYVE20	A>G	3'UTR	-	Yes	0.18
3	15088846	ZFYVE20	A>G	3'UTR	-	Yes	0.11
3	15088851	ZFYVE20	A>G	3'UTR	-	Yes	0.69
3	15088897	ZFYVE20	A>G	3'UTR	-	Yes	0.6
3	15089357	ZFYVE20	A>G	3'UTR	-	Yes	0.33
3	15089363	ZFYVE20	A>G	3'UTR	-	Yes	0.6
3	15089399	ZFYVE20	A>G	3'UTR	-	Yes	0.41
3	15089408	ZFYVE20	A>G	3'UTR	-	Yes	0.44
3	15089425	ZFYVE20	A>G	3'UTR	-	Yes	0.14
3	15089490	ZFYVE20	A>G	3'UTR	-	Yes	0.28
3	15426901	METTL6	A>G	3'UTR	-	Yes	0.12
3	15426986	METTL6	A>G	3'UTR	-	Yes	0.17
3	15427040	METTL6	A>G	3'UTR	-	Yes	0.15
3	15427041	METTL6	A>G	3'UTR	-	Yes	0.07
3	15427097	METTL6	A>G	3'UTR	-	Yes	0.09
3	15427294	METTL6	A>G	3'UTR	-	Yes	0.42
3	15427330	METTL6	A>G	3'UTR	-	Yes	0.17
3	15427335	METTL6	A>G	3'UTR	-	Yes	0.16
3	15427387	METTL6	A>G	3'UTR	-	No	0.09
3	15427391	METTL6	A>G	3'UTR	-	No	0.14
3	15427414	METTL6	A>G	3'UTR	-	Yes	0.19
3	15427500	METTL6	A>G	3'UTR	-	Yes	0.15
3	15427528	METTL6	A>G	3'UTR	-	Yes	0.15
3	15427541	METTL6	A>G	3'UTR	-	Yes	0.55
3	15427558	METTL6	A>G	3'UTR	-	Yes	0.81
3	15431004	METTL6	A>G	intron	-	Yes	0.28
3	15431007	METTL6	A>G	intron	-	Yes	0.68
3	15431249	METTL6	A>G	intron	-	Yes	0.34
3	15431311	METTL6	A>G	intron	-	Yes	0.21
3	19968589	RAB5A	A>G	intron	+	Yes	0.35
3	25737829	NGLY1	A>G	intron	-	Yes	0.19
3	25737838	NGLY1	A>G	intron	-	Yes	0.09
3	28350432	AZI2	A>G	intron	-	No	0.1
3	28356896	AZI2	G>C	intron	-	No	0.84
3	38542328	EXOG	A>G	3'UTR	+	Yes	0.17
3	38542342	EXOG	A>G	3'UTR	+	Yes	0.08
3	38556552	N/A	A>G	intergenic	+	Yes	0.14
3	38556561	N/A	A>G	intergenic	+	Yes	0.17
3	38556587	N/A	A>G	intergenic	+	Yes	0.15
3	39350009	CCR8	A>G	3'UTR	+	No	0.75
3	39350011	CCR8	A>G	3'UTR	+	No	0.24
3	39350036	CCR8	A>G	3'UTR	+	No	0.12
3	39350049	CCR8	A>G	3'UTR	+	No	0.09
3	39350051	CCR8	A>G	3'UTR	+	No	0.34
3	39350085	CCR8	A>G	3'UTR	+	No	0.07
3	39350118	CCR8	A>G	3'UTR	+	No	0.12
3	39350170	CCR8	A>G	3'UTR	+	No	0.14
3	39350216	N/A	A>G	intergenic	+	No	0.47
3	39350223	N/A	A>G	intergenic	+	No	0.24
3	39425330	RPSA	A>G	intron	+	Yes	0.14
3	39425790	RPSA	A>G	intron	+	Yes	0.15
3	39425877	RPSA	A>G	intron	+	Yes	0.11
3	39425894	RPSA	A>G	intron	+	Yes	0.29
3	40482394	N/A	A>G	intergenic	+	No	0.07
3	40482575	N/A	A>G	intergenic	+	Yes	0.22
3	40482607	N/A	A>G	intergenic	+	Yes	0.28
3	40482631	N/A	A>G	intergenic	+	Yes	0.4
3	40482641	N/A	A>G	intergenic	+	Yes	0.12
3	40482656	N/A	A>G	intergenic	+	Yes	0.08
3	40482668	N/A	A>G	intergenic	+	Yes	0.11
3	40482902	N/A	A>G	intergenic	+	Yes	0.3
3	40549684	ZNF621	A>G	3'UTR	+	Yes	0.25
[truncated: 8,994 more rows]
