# Supplementary material for: ADAR Regulates RNA Editing, Transcript Stability, and Gene Expression
Source: Cell Rep. Author manuscript; Available in PMC 2014 Nov 14. (PMC3935819; doi:10.1016/j.celrep.2013.10.002)
Supplement: 3 [file NIHMS543889-supplement-3.xls]

## Sheet: Sheet1
Table S3. ADAR1 knockdown leads to changes in editing levels of target genes, related to Figure 3.
Chr	Position (hg18)	Gene Symbol	Type	Strand	Location	In Alu	Level (NTC-siRNA)	Level (ADAR1-siRNA)	Change (%)	ADAR2 target?
1	1584840	CDK11B	A>G	-	mixed; exon	Yes	0.06	0.02	-70.6
1	1584869	CDK11B	A>G	-	mixed; exon	Yes	0.39	0.11	-71.7
1	1584911	CDK11B	A>G	-	mixed; exon	Yes	0.13	0.03	-78.7	Y
1	1584937	CDK11B	A>G	-	mixed; exon	Yes	0.08	0.02	-69.5
1	1585403	CDK11B	A>G	-	mixed; exon	Yes	0.16	0.07	-55.8
1	1650950	SLC35E2	A>G	-	mixed; exon	Yes	0.23	0	-100	Y
1	1650964	SLC35E2	A>G	-	mixed; exon	Yes	0.58	0.32	-45.9
1	1773878	GNB1	A>G	-	intron	Yes	0.12	0.02	-86.9	Y
1	3642198	TP73	A>G	+	3'UTR	No	0.03	0	-100
1	6204948	ICMT	A>G	-	3'UTR	Yes	0.15	0	-100	Y
1	6204958	ICMT	A>G	-	3'UTR	Yes	0.11	0	-100
1	6205174	ICMT	A>G	-	3'UTR	No	0.02	0	-88.4
1	6205847	ICMT	A>G	-	3'UTR	Yes	0.22	0.04	-80.5
1	6205851	ICMT	A>G	-	3'UTR	Yes	0.11	0.01	-90.3
1	6205860	ICMT	A>G	-	3'UTR	Yes	0.05	0	-100
1	6205870	ICMT	A>G	-	3'UTR	Yes	0	0	-22
1	6205879	ICMT	A>G	-	3'UTR	Yes	0.04	0.01	-76.8
1	6205892	ICMT	A>G	-	3'UTR	Yes	0.14	0.01	-90.4
1	6205893	ICMT	A>G	-	3'UTR	Yes	0.22	0	-100
1	6504736	NOL9	A>G	-	3'UTR	Yes	0.09	0	-100
1	6504748	NOL9	A>G	-	3'UTR	Yes	0.03	0	-100
1	6504940	NOL9	A>G	-	3'UTR	Yes	0.1	0.01	-90.8
1	6505012	NOL9	A>G	-	3'UTR	Yes	0.08	0	-100	Y
1	6505114	NOL9	A>G	-	3'UTR	Yes	0.05	0.02	-58	Y
1	6505145	NOL9	A>G	-	3'UTR	Yes	0.08	0.01	-85.6
1	6505623	NOL9	A>G	-	3'UTR	Yes	0.19	0.01	-93.1
1	6506044	NOL9	A>G	-	3'UTR	Yes	0.19	0.04	-77.1
1	6507815	NOL9	A>G	-	3'UTR	Yes	0.02	0.01	-36.4
1	6507918	NOL9	A>G	-	3'UTR	Yes	0.06	0	-100
1	7900832	TNFRSF9	A>G	-	3'UTR	Yes	0.5	0	-100
1	9083545	N/A	A>G	-	intergenic	Yes	0.22	0	-100	Y
1	9083569	N/A	A>G	-	intergenic	Yes	0.75	0	-100
1	9083786	N/A	A>G	-	intergenic	Yes	0.33	0.06	-83.3
1	9083805	N/A	A>G	-	intergenic	Yes	0.2	0	-100
1	9083818	N/A	A>G	-	intergenic	Yes	0.15	0.06	-61.8
1	9083832	N/A	A>G	-	intergenic	Yes	0.43	0.09	-78.8
1	9085697	N/A	A>G	-	intergenic	Yes	0.08	0	-100
1	9085921	N/A	A>G	-	intergenic	Yes	0.17	0	-100
1	9249541	H6PD	A>G	+	3'UTR	Yes	0.09	0.01	-93.8
1	9249544	H6PD	A>G	+	3'UTR	Yes	0.19	0.03	-86.4
1	9250633	H6PD	A>G	+	3'UTR	Yes	0.09	0.01	-89.8	Y
1	9250634	H6PD	A>G	+	3'UTR	Yes	0.06	0.02	-67.4
1	9250679	H6PD	A>G	+	3'UTR	Yes	0.04	0.01	-75.1
1	9250689	H6PD	A>G	+	3'UTR	Yes	0.26	0.02	-93.3
1	9250693	H6PD	A>G	+	3'UTR	Yes	0.14	0	-100	Y
1	9250707	H6PD	A>G	+	3'UTR	Yes	0.35	0.02	-93.1
1	9250880	H6PD	A>G	+	3'UTR	Yes	0.29	0	-100
1	9253681	H6PD	A>G	+	3'UTR	Yes	0.07	0	-100
1	9253688	H6PD	A>G	+	3'UTR	Yes	0.16	0.02	-85.8
1	9662893	PIK3CD	A>G	-	intron	Yes	0.18	0	-100
1	9662894	PIK3CD	A>G	-	intron	Yes	0.23	0	-100
1	9662900	PIK3CD	A>G	-	intron	Yes	0.06	0	-100
1	9910023	N/A	A>G	-	intergenic	Yes	0.21	0	-100	Y
1	9910057	N/A	A>G	-	intergenic	Yes	0.07	0	-100	Y
1	9910071	N/A	A>G	-	intergenic	Yes	0.22	0	-100	Y
1	9910111	N/A	A>G	-	intergenic	Yes	0.14	0	-100
1	9910218	N/A	A>G	-	intergenic	Yes	0.09	0	-100
1	9910547	N/A	A>G	-	intergenic	Yes	0.06	0	-100
1	9910577	N/A	A>G	-	intergenic	Yes	0.14	0.01	-90.8	Y
1	9910590	N/A	A>G	-	intergenic	Yes	0.03	0	-100
1	9910919	N/A	A>G	-	intergenic	Yes	0.37	0.1	-72.9
1	9965497	NMNAT1	A>G	+	3'UTR	Yes	0.07	0.02	-77.7
1	9965524	NMNAT1	A>G	+	3'UTR	Yes	0.09	0.01	-89.2	Y
1	9965542	NMNAT1	A>G	+	3'UTR	Yes	0.09	0.01	-86.5
1	9965630	NMNAT1	A>G	+	3'UTR	Yes	0.46	0.07	-84.3	Y
1	9965666	NMNAT1	A>G	+	3'UTR	Yes	0.12	0.02	-83.3
1	9965889	NMNAT1	A>G	+	3'UTR	Yes	0.09	0	-100	Y
1	10439863	N/A	A>G	-	intergenic	Yes	0.2	0.03	-82.9	Y
1	10439877	N/A	A>G	-	intergenic	Yes	0.05	0	-93.8
1	10439887	N/A	A>G	-	intergenic	Yes	0.12	0.01	-90.7
1	10439900	N/A	A>G	-	intergenic	Yes	0.07	0.01	-88.1
1	10439901	N/A	A>G	-	intergenic	Yes	0.09	0.02	-78.8	Y
1	10439922	N/A	A>G	-	intergenic	Yes	0.07	0	-94.3	Y
1	10439939	N/A	A>G	-	intergenic	Yes	0.15	0.02	-89.5
1	10440099	N/A	A>G	-	intergenic	Yes	0.2	0.02	-91.3
1	10440114	N/A	A>G	-	intergenic	Yes	0.2	0.07	-62.4
1	10440125	N/A	A>G	-	intergenic	Yes	0.06	0.02	-58.5
1	10440134	N/A	A>G	-	intergenic	Yes	0.13	0	-100
1	10440151	N/A	A>G	-	intergenic	Yes	0.37	0	-100
1	10440154	N/A	A>G	-	intergenic	Yes	0.32	0	-100	Y
1	10440200	N/A	A>G	-	intergenic	Yes	0.73	0.25	-65.8	Y
1	10440210	N/A	A>G	-	intergenic	Yes	0.4	0.01	-97.6	Y
1	10440222	N/A	A>G	-	intergenic	Yes	0.12	0.03	-71.8
1	10440240	N/A	A>G	-	intergenic	Yes	0.47	0.08	-82.2	Y
1	10440246	N/A	A>G	-	intergenic	Yes	0.15	0.03	-82.6
1	10440260	N/A	A>G	-	intergenic	Yes	0.09	0.03	-69.2	Y
1	10440275	N/A	A>G	-	intergenic	Yes	0.13	0	-100	Y
1	10440276	N/A	A>G	-	intergenic	Yes	0.04	0	-100
1	10440278	N/A	A>G	-	intergenic	Yes	0.14	0	-100	Y
1	10440857	N/A	A>G	-	intergenic	No	0.03	0	-100
1	10441275	N/A	A>G	-	intergenic	Yes	0.04	0	-100
1	10441321	N/A	A>G	-	intergenic	Yes	0.07	0.02	-74.5
1	10441343	N/A	A>G	-	intergenic	Yes	0.13	0	-100
1	10441460	N/A	A>G	-	intergenic	Yes	0.04	0	-100
1	10441629	N/A	A>G	-	intergenic	Yes	0.02	0	-81.9
1	10441635	N/A	A>G	-	intergenic	Yes	0.1	0	-95.2
1	10441651	N/A	A>G	-	intergenic	Yes	0.28	0.06	-79.6	Y
1	10441661	N/A	A>G	-	intergenic	Yes	0.06	0.01	-82.4	Y
1	10441787	N/A	A>G	-	intergenic	Yes	0.13	0	-100	Y
1	10442461	N/A	A>G	-	intergenic	Yes	0.03	0	-83.4	Y
1	10442475	N/A	A>G	-	intergenic	Yes	0.16	0.02	-89.9	Y
1	10442497	N/A	A>G	-	intergenic	Yes	0.12	0.01	-93.8	Y
1	10442499	N/A	A>G	-	intergenic	Yes	0.16	0.03	-83.4	Y
1	10442519	N/A	A>G	-	intergenic	Yes	0.05	0.02	-67.2
1	10442523	N/A	A>G	-	intergenic	Yes	0.09	0	-95.1	Y
1	10442560	N/A	A>G	-	intergenic	Yes	0.08	0.01	-88.3	Y
1	10442562	N/A	A>G	-	intergenic	Yes	0.04	0	-88.5	Y
1	10442569	N/A	A>G	-	intergenic	Yes	0.13	0.02	-86.4
1	10442632	N/A	A>G	-	intergenic	Yes	0.13	0	-100	Y
1	10442654	N/A	A>G	-	intergenic	Yes	0.22	0.07	-67.9
1	10442741	N/A	A>G	-	intergenic	Yes	0.15	0.03	-82.2
1	10442761	N/A	A>G	-	intergenic	Yes	0.11	0.03	-71
1	10442777	N/A	A>G	-	intergenic	Yes	0.25	0.04	-84.5
1	10442789	N/A	A>G	-	intergenic	Yes	0.12	0.01	-88	Y
1	10442806	N/A	A>G	-	intergenic	Yes	0.11	0.04	-65.1
1	10442813	N/A	A>G	-	intergenic	Yes	0.07	0.02	-73.6
1	10442820	N/A	A>G	-	intergenic	Yes	0.15	0	-100	Y
1	10442875	N/A	A>G	-	intergenic	Yes	0.09	0.01	-91.6	Y
1	10442883	N/A	A>G	-	intergenic	Yes	0.66	0.07	-89.3	Y
1	10442970	N/A	A>G	-	intergenic	Yes	0.11	0.01	-93.9
1	10443026	N/A	A>G	-	intergenic	Yes	0.05	0	-90.7
1	10443074	N/A	A>G	-	intergenic	Yes	0.06	0.01	-78.5
1	10443259	DFFA	A>G	-	3'UTR	Yes	0.08	0.05	-45.1
1	10443312	DFFA	A>G	-	3'UTR	Yes	0.23	0.02	-92.4
1	10443338	DFFA	A>G	-	3'UTR	Yes	0.3	0.08	-72.4
1	10443453	DFFA	A>G	-	3'UTR	Yes	0.14	0	-100
1	10443681	DFFA	A>G	-	3'UTR	Yes	0.12	0.03	-76.5
1	10443713	DFFA	A>G	-	3'UTR	Yes	0.09	0	-100	Y
1	10443749	DFFA	A>G	-	3'UTR	Yes	0.13	0	-100
1	10443757	DFFA	A>G	-	3'UTR	Yes	0.18	0.14	-21.7
1	10443787	DFFA	A>G	-	3'UTR	Yes	0.12	0.02	-80.8
1	10443824	DFFA	A>G	-	3'UTR	Yes	0.05	0	-100
1	10443825	DFFA	A>G	-	3'UTR	Yes	0.15	0.03	-76.4
1	10443841	DFFA	A>G	-	3'UTR	Yes	0.11	0.03	-71.7
1	10444637	DFFA	A>G	-	mixed; exon	Yes	0.1	0	-100	Y
1	11004378	TARDBP	A>G	+	intron	Yes	0.31	0.03	-92
1	15771061	AGMAT	A>G	-	3'UTR	Yes	0.85	0.21	-75.7
1	15771103	AGMAT	A>G	-	3'UTR	Yes	0.35	0.03	-92.1
1	15771105	AGMAT	A>G	-	3'UTR	Yes	0.11	0	-100	Y
1	15771111	AGMAT	A>G	-	3'UTR	Yes	0.68	0.26	-62
1	15771346	AGMAT	A>G	-	3'UTR	Yes	0.05	0	-100	Y
1	15771974	AGMAT	A>G	-	3'UTR	Yes	0.21	0.02	-92.5	Y
1	15772334	AGMAT	A>G	-	3'UTR	Yes	0.85	0.25	-70.5
1	19414837	N/A	A>G	-	intergenic	Yes	0.62	0.12	-80.1
1	19414888	N/A	A>G	-	intergenic	Yes	0.13	0.03	-79.2
1	19414892	N/A	A>G	-	intergenic	Yes	0.07	0.01	-81.8
1	19414897	N/A	A>G	-	intergenic	Yes	0.26	0	-100	Y
1	19414997	N/A	A>G	-	intergenic	Yes	0.05	0	-100	Y
1	19415045	N/A	A>G	-	intergenic	Yes	0.38	0.07	-81.4	Y
1	19415050	N/A	A>G	-	intergenic	Yes	0.17	0.01	-92.3
1	19415051	N/A	A>G	-	intergenic	Yes	0.11	0	-100	Y
1	19415196	N/A	A>G	-	intergenic	Yes	0.04	0	-100	Y
1	19415218	N/A	A>G	-	intergenic	Yes	0.26	0.02	-90.8	Y
1	19415266	N/A	A>G	-	intergenic	Yes	0.18	0.04	-78.8
1	19415272	N/A	A>G	-	intergenic	Yes	0.08	0.01	-89.6	Y
1	19415834	N/A	A>G	-	intergenic	Yes	0.41	0.03	-91.7
1	19415836	N/A	A>G	-	intergenic	Yes	0.29	0.02	-94
1	19415840	N/A	A>G	-	intergenic	Yes	0.03	0	-100	Y
1	19415869	N/A	A>G	-	intergenic	Yes	0.04	0.01	-63.2
1	19415900	N/A	A>G	-	intergenic	Yes	0.1	0	-100
1	19415936	N/A	A>G	-	intergenic	Yes	0.69	0.14	-79.6
1	19416043	N/A	A>G	-	intergenic	Yes	0.24	0.03	-87.9
1	19416044	N/A	A>G	-	intergenic	Yes	0.3	0.01	-95.2	Y
1	19416046	N/A	A>G	-	intergenic	Yes	0.63	0.25	-60.6
1	19416052	N/A	A>G	-	intergenic	Yes	0.35	0.14	-59.9
1	19416384	N/A	A>G	-	intergenic	Yes	0.1	0	-100
1	19416411	N/A	A>G	-	intergenic	Yes	0.06	0	-100
1	19416437	N/A	A>G	-	intergenic	Yes	0.6	0.16	-73.5
1	19416466	N/A	A>G	-	intergenic	Yes	0.26	0.04	-84.2	Y
1	19416482	N/A	A>G	-	intergenic	Yes	0.16	0.01	-90.8	Y
1	19416508	N/A	A>G	-	intergenic	Yes	0.14	0	-100	Y
1	19458106	MRTO4	A>G	+	3'UTR	Yes	0.04	0	-93.7
1	19458140	MRTO4	A>G	+	3'UTR	Yes	0.1	0.01	-87.7
1	19459045	MRTO4	A>G	+	3'UTR	Yes	0.65	0.11	-83
1	19459088	MRTO4	A>G	+	3'UTR	Yes	0.53	0.03	-93.6
1	19459119	MRTO4	A>G	+	3'UTR	Yes	0.21	0	-97.9
1	19459128	MRTO4	A>G	+	3'UTR	Yes	0.03	0	-100
1	19500863	N/A	A>G	-	intergenic	Yes	0.17	0	-100
1	19528217	PQLC2	A>G	+	3'UTR	Yes	0.18	0.03	-82.2
1	20847004	PINK1	A>G	-	intron	Yes	0.07	0	-100
1	20847025	PINK1	A>G	-	intron	Yes	0.16	0.03	-81.6
1	20847030	PINK1	A>G	-	intron	Yes	0.1	0.01	-92.6	Y
1	20848682	PINK1	A>G	-	intron	Yes	0.46	0.01	-97.6	Y
1	20848697	PINK1	A>G	-	intron	Yes	0.19	0.04	-78.2	Y
1	20851044	DDOST	A>G	-	3'UTR	Yes	0.1	0.05	-47
1	20954403	HP1BP3	A>G	-	intron	Yes	0.04	0	-100
1	20954413	HP1BP3	A>G	-	intron	Yes	0.08	0	-100
1	20954427	HP1BP3	A>G	-	intron	Yes	0.25	0.02	-90.5	Y
1	20954486	HP1BP3	A>G	-	intron	Yes	0.26	0.08	-69.5	Y
1	20954624	HP1BP3	A>G	-	intron	Yes	0.1	0.02	-84.1
1	20954649	HP1BP3	A>G	-	intron	Yes	0.44	0.06	-86
1	20955838	HP1BP3	A>G	-	intron	Yes	0.78	0.14	-81.7
1	20955853	HP1BP3	A>G	-	intron	Yes	0.13	0	-100	Y
1	20955861	HP1BP3	A>G	-	intron	Yes	0.07	0.02	-75
1	20955863	HP1BP3	A>G	-	intron	Yes	0.37	0.13	-66.3
1	20955892	HP1BP3	A>G	-	intron	Yes	0.2	0	-100	Y
1	20955898	HP1BP3	A>G	-	intron	Yes	0.23	0.04	-84.2
1	20955924	HP1BP3	A>G	-	intron	Yes	0.16	0.02	-87.7
1	20955944	HP1BP3	A>G	-	intron	Yes	0.05	0	-100
1	20956057	HP1BP3	A>G	-	intron	Yes	0.36	0.05	-86.9
1	20974504	HP1BP3	A>G	-	intron	No	0.03	0	-100
1	20974519	HP1BP3	A>G	-	intron	No	0.07	0	-100
1	27075376	N/A	A>G	-	intergenic	Yes	0.44	0	-100
1	27075399	N/A	A>G	-	intergenic	Yes	0.11	0.02	-78.8
1	27075405	N/A	A>G	-	intergenic	Yes	0.04	0	-100
1	27075409	N/A	A>G	-	intergenic	Yes	0.09	0	-100	Y
1	27075418	N/A	A>G	-	intergenic	Yes	0.13	0.05	-60.8
1	27075422	N/A	A>G	-	intergenic	Yes	0.07	0.05	-28.9
1	27075431	N/A	A>G	-	intergenic	Yes	0.2	0.05	-76.2
1	27075432	N/A	A>G	-	intergenic	Yes	0.12	0.08	-34.1
1	27075514	N/A	A>G	-	intergenic	Yes	0.13	0	-100
1	27075568	N/A	A>G	-	intergenic	Yes	0.35	0.03	-90.8
1	27075569	N/A	A>G	-	intergenic	Yes	0.26	0.03	-87.8
1	27075587	N/A	A>G	-	intergenic	Yes	0.11	0.01	-94.2
1	27077751	N/A	A>G	-	intergenic	Yes	0.09	0	-100
1	27077758	N/A	A>G	-	intergenic	Yes	0.04	0	-100	Y
1	27077784	N/A	A>G	-	intergenic	Yes	0.13	0	-100	Y
1	27077801	N/A	A>G	-	intergenic	Yes	0.05	0	-100
1	27077811	N/A	A>G	-	intergenic	Yes	0.28	0.1	-63.9
1	27077828	N/A	A>G	-	intergenic	Yes	0.1	0	-100	Y
1	27077838	N/A	A>G	-	intergenic	Yes	0.03	0.01	-59.5
1	27078177	N/A	A>G	-	intergenic	Yes	0.08	0.01	-86.7	Y
1	27078189	N/A	A>G	-	intergenic	Yes	0.07	0.01	-84
1	28534163	MED18	A>G	+	3'UTR	Yes	0.61	0.2	-67
1	28534220	MED18	A>G	+	3'UTR	Yes	0.05	0	-100	Y
1	28534243	MED18	A>G	+	3'UTR	Yes	0.11	0	-95.7
1	28534320	MED18	A>G	+	3'UTR	Yes	0.06	0	-100
1	28534354	MED18	A>G	+	3'UTR	Yes	0.05	0	-100	Y
1	28534418	MED18	A>G	+	3'UTR	Yes	0.05	0	-100
1	28534773	MED18	A>G	+	3'UTR	Yes	0.08	0	-100
1	28534786	MED18	A>G	+	3'UTR	Yes	0.66	0.11	-83
1	28534799	MED18	A>G	+	3'UTR	Yes	0.05	0	-92
1	28534800	MED18	A>G	+	3'UTR	Yes	0.09	0.01	-91.5
1	28534868	MED18	A>G	+	3'UTR	Yes	0.03	0.01	-74
1	28696947	PHACTR4	A>G	+	3'UTR	Yes	0.08	0.02	-81.2	Y
1	28696980	PHACTR4	A>G	+	3'UTR	Yes	0.12	0	-100
1	28697918	PHACTR4	A>G	+	3'UTR	Yes	0.39	0.02	-96	Y
1	28697957	PHACTR4	A>G	+	3'UTR	Yes	0.4	0.06	-84.3
1	28697983	PHACTR4	A>G	+	3'UTR	Yes	0.13	0	-100	Y
1	28698002	PHACTR4	A>G	+	3'UTR	Yes	0.05	0.03	-44.4
1	28698020	PHACTR4	A>G	+	3'UTR	Yes	0.31	0.03	-90.1
1	28698047	PHACTR4	A>G	+	3'UTR	Yes	0.04	0.01	-60.1	Y
1	28698052	PHACTR4	A>G	+	3'UTR	Yes	0.2	0.06	-71.4
1	28698073	PHACTR4	A>G	+	3'UTR	Yes	0.19	0.03	-82.6
1	28698092	PHACTR4	A>G	+	3'UTR	Yes	0.29	0.02	-93.5
1	28698117	PHACTR4	A>G	+	3'UTR	Yes	0.08	0	-100
1	28698291	PHACTR4	A>G	+	3'UTR	Yes	0.17	0	-100	Y
1	28698304	PHACTR4	A>G	+	3'UTR	Yes	0.1	0	-100	Y
1	28698602	PHACTR4	A>G	+	3'UTR	Yes	0.1	0.01	-86.2
1	28698610	PHACTR4	A>G	+	3'UTR	Yes	0.08	0.05	-42.9
1	28698653	PHACTR4	A>G	+	3'UTR	Yes	0.07	0	-100
1	28698672	PHACTR4	A>G	+	3'UTR	Yes	0.06	0.01	-79.8
1	28698682	PHACTR4	A>G	+	3'UTR	Yes	0.03	0.02	-48.4	Y
1	28698701	PHACTR4	A>G	+	3'UTR	Yes	0.05	0.02	-55.4	Y
1	28698705	PHACTR4	A>G	+	3'UTR	Yes	0.12	0.01	-94.8
1	28698715	PHACTR4	A>G	+	3'UTR	Yes	0.08	0.01	-84.2	Y
1	28698721	PHACTR4	A>G	+	3'UTR	Yes	0.1	0	-100
1	28698777	PHACTR4	A>G	+	3'UTR	Yes	0.65	0.06	-91.4
1	28708524	SNHG3	A>G	+	mixed; exon	Yes	0.09	0.03	-69.4	Y
1	28709459	SNHG3	A>G	+	mixed; exon	Yes	0.1	0.02	-83.3	Y
1	28709482	SNHG3	A>G	+	mixed; exon	Yes	0.03	0	-100
1	28709487	SNHG3	A>G	+	mixed; exon	Yes	0.03	0.01	-65.5
1	28709499	SNHG3	A>G	+	mixed; exon	Yes	0.36	0.03	-91.4	Y
1	28709561	SNHG3	A>G	+	mixed; exon	Yes	0.04	0	-100
1	28914442	GMEB1	A>G	+	3'UTR	Yes	0.08	0	-100	Y
1	28914443	GMEB1	A>G	+	3'UTR	Yes	0.11	0.03	-76.3
1	28914448	GMEB1	A>G	+	3'UTR	Yes	0.05	0	-100
1	28914554	GMEB1	A>G	+	3'UTR	Yes	0.09	0	-100
1	29371528	SRSF4	A>G	-	intron	Yes	1	0.28	-72.2
1	32859439	N/A	A>G	-	intergenic	Yes	0.07	0	-100	Y
1	32859463	N/A	A>G	-	intergenic	Yes	0.09	0.03	-64.8
1	32911690	RBBP4	A>G	+	intron	Yes	0.38	0.11	-71.4	Y
1	32911765	RBBP4	A>G	+	intron	Yes	0.09	0.04	-60.7	Y
1	32920502	RBBP4	A>G	+	mixed; exon	Yes	0.12	0	-100	Y
1	32920515	RBBP4	A>G	+	mixed; exon	Yes	0.05	0.02	-55.2
1	32920683	RBBP4	A>G	+	mixed; exon	Yes	0.03	0	-100
1	32920705	RBBP4	A>G	+	mixed; exon	Yes	0.06	0	-100
1	32920706	RBBP4	A>G	+	mixed; exon	Yes	0.11	0	-100	Y
1	32921208	RBBP4	A>G	+	mixed; exon	Yes	0.09	0	-100
1	32921210	RBBP4	A>G	+	mixed; exon	Yes	0.41	0.19	-54.5
1	32921920	RBBP4	A>G	+	mixed; exon	Yes	0.11	0	-100	Y
1	32921925	RBBP4	A>G	+	mixed; exon	Yes	0.04	0.02	-63.5	Y
1	32921950	RBBP4	A>G	+	mixed; exon	Yes	0.23	0	-100	Y
1	32922073	RBBP4	A>G	+	mixed; exon	Yes	0.12	0.02	-85.8
1	32922095	RBBP4	A>G	+	mixed; exon	Yes	0.19	0.04	-79
1	33057684	S100PBP	A>G	+	intron	Yes	0.33	0	-100
1	33057707	S100PBP	A>G	+	intron	Yes	1	0	-100
1	35838091	PSMB2	A>G	-	3'UTR	Yes	0.43	0	-100	Y
1	35838138	PSMB2	A>G	-	3'UTR	Yes	0.05	0	-100	Y
1	35838149	PSMB2	A>G	-	3'UTR	Yes	0.27	0.02	-94.4	Y
1	35838176	PSMB2	A>G	-	3'UTR	Yes	0.07	0	-100	Y
1	35838202	PSMB2	A>G	-	3'UTR	Yes	0.11	0	-100
1	35838224	PSMB2	A>G	-	3'UTR	Yes	0.03	0	-100	Y
1	35838229	PSMB2	A>G	-	3'UTR	Yes	0.19	0.01	-92.5	Y
1	35838241	PSMB2	A>G	-	3'UTR	Yes	0.5	0	-100
1	35838242	PSMB2	A>G	-	3'UTR	Yes	0.2	0.03	-84.5
1	35838287	PSMB2	A>G	-	3'UTR	Yes	0.06	0	-100	Y
1	35838295	PSMB2	A>G	-	3'UTR	Yes	0.79	0.18	-77.4
1	35838312	PSMB2	A>G	-	3'UTR	Yes	0.41	0.04	-91.2	Y
1	35838325	PSMB2	A>G	-	3'UTR	Yes	0.14	0	-100
1	35840264	PSMB2	A>G	-	3'UTR	Yes	0.14	0.01	-93.6	Y
1	35840336	PSMB2	A>G	-	3'UTR	Yes	0.15	0.03	-82.2
1	35840371	PSMB2	A>G	-	3'UTR	Yes	0.4	0.05	-87.9
1	35840396	PSMB2	A>G	-	3'UTR	Yes	0.03	0	-100	Y
1	35840404	PSMB2	A>G	-	3'UTR	Yes	0.65	0.22	-66.8
1	35840408	PSMB2	A>G	-	3'UTR	Yes	0.06	0.01	-79
1	35840425	PSMB2	A>G	-	3'UTR	Yes	0.39	0.11	-72.3
1	35840438	PSMB2	A>G	-	3'UTR	Yes	0.04	0	-93.1
1	35840457	PSMB2	A>G	-	3'UTR	Yes	0.04	0	-96.6	Y
1	35840463	PSMB2	A>G	-	3'UTR	Yes	0.06	0.01	-83.4	Y
1	35840473	PSMB2	A>G	-	3'UTR	Yes	0.73	0.45	-37.9
1	35840474	PSMB2	A>G	-	3'UTR	Yes	0.02	0.01	-53.3
1	35840512	PSMB2	A>G	-	3'UTR	Yes	0.15	0.03	-80.8
1	35840753	PSMB2	A>G	-	3'UTR	Yes	0.07	0.02	-67.3
1	35840771	PSMB2	A>G	-	3'UTR	Yes	0.38	0.05	-87.3
1	35840783	PSMB2	A>G	-	3'UTR	Yes	0.04	0.01	-67.7
1	35840797	PSMB2	A>G	-	3'UTR	Yes	0.26	0.06	-78.8
1	35840818	PSMB2	A>G	-	3'UTR	Yes	0.38	0.07	-80.9
1	35840824	PSMB2	A>G	-	3'UTR	Yes	0.18	0.04	-74.9	Y
1	35840868	PSMB2	A>G	-	3'UTR	Yes	0.14	0.05	-68
1	35840882	PSMB2	A>G	-	3'UTR	Yes	0.17	0.02	-86.4
1	35840912	PSMB2	A>G	-	3'UTR	Yes	0.11	0.02	-80.4
1	35840951	PSMB2	A>G	-	3'UTR	Yes	0.07	0	-97.5	Y
1	35840956	PSMB2	A>G	-	3'UTR	Yes	0.18	0.03	-82.6
1	35840957	PSMB2	A>G	-	3'UTR	Yes	0.42	0.08	-81.6
1	36306575	N/A	A>G	+	intergenic	Yes	0.08	0	-100
1	37774266	N/A	A>G	-	intergenic	Yes	0.09	0	-100	Y
1	38099181	INPP5B	A>G	-	3'UTR	Yes	0.1	0	-100
1	38099230	INPP5B	A>G	-	3'UTR	Yes	0.42	0.08	-81.8	Y
1	38099248	INPP5B	A>G	-	3'UTR	Yes	0.08	0.03	-65.9
1	38099291	INPP5B	A>G	-	3'UTR	Yes	0.08	0.01	-89.5	Y
1	38099292	INPP5B	A>G	-	3'UTR	Yes	0.09	0.02	-80.6	Y
1	38099360	INPP5B	A>G	-	3'UTR	Yes	0.04	0.02	-61.5
1	38099361	INPP5B	A>G	-	3'UTR	Yes	0.08	0.03	-66.3
1	38099383	INPP5B	A>G	-	3'UTR	Yes	0.04	0	-100
1	38099722	INPP5B	A>G	-	3'UTR	Yes	0.03	0	-100
1	38099903	INPP5B	A>G	-	3'UTR	Yes	0.03	0	-100
1	38100044	INPP5B	A>G	-	3'UTR	Yes	0.13	0.02	-88.8
1	38100074	INPP5B	A>G	-	3'UTR	Yes	0.09	0.02	-79.8
1	38100078	INPP5B	A>G	-	3'UTR	Yes	0.02	0	-100
1	38100103	INPP5B	A>G	-	3'UTR	Yes	0.05	0	-93
1	38100129	INPP5B	A>G	-	3'UTR	Yes	0.17	0.04	-79.5
1	38100132	INPP5B	A>G	-	3'UTR	Yes	0.11	0.01	-89	Y
1	38100165	INPP5B	A>G	-	3'UTR	Yes	0.27	0.04	-85	Y
1	38100171	INPP5B	A>G	-	3'UTR	Yes	0.1	0.02	-79.4
1	38100183	INPP5B	A>G	-	3'UTR	Yes	0.04	0.01	-71	Y
1	38100287	INPP5B	A>G	-	3'UTR	Yes	0.07	0.01	-83.6
1	45015565	RPS8	A>G	+	intron	Yes	0.03	0	-100
1	45747932	MMACHC	A>G	+	3'UTR	Yes	0.18	0.04	-77.9
1	45748085	MMACHC	A>G	+	3'UTR	Yes	0.11	0	-100
1	45748161	MMACHC	A>G	+	3'UTR	Yes	0.1	0.03	-68.9
1	45748215	MMACHC	A>G	+	3'UTR	Yes	0.31	0.09	-72.3
1	45748260	MMACHC	A>G	+	3'UTR	Yes	0.09	0.04	-59.1
1	45748807	MMACHC	A>G	+	3'UTR	No	0.04	0	-100
1	45848311	NASP	A>G	+	intron	Yes	0.33	0.18	-44.6
1	45933180	IPP	A>G	-	intron	Yes	0.05	0	-100
1	45933187	IPP	A>G	-	intron	Yes	0.65	0	-100
1	45933256	IPP	A>G	-	intron	Yes	0.11	0.05	-56.9
1	45933285	IPP	A>G	-	intron	Yes	0.04	0	-100
1	45933287	IPP	A>G	-	intron	Yes	0.21	0	-100	Y
1	45933311	IPP	A>G	-	intron	Yes	0.22	0.04	-79.9	Y
1	45933529	IPP	A>G	-	intron	Yes	0.12	0	-100
1	45933562	IPP	A>G	-	intron	Yes	0.24	0.02	-89.8	Y
1	45933578	IPP	A>G	-	intron	Yes	0.17	0.02	-87	Y
1	45933588	IPP	A>G	-	intron	Yes	0.13	0	-100
1	45934783	IPP	A>G	-	intron	Yes	0.5	0	-100
1	45934823	IPP	A>G	-	intron	Yes	0.14	0	-100
1	45935602	IPP	A>G	-	intron	Yes	0.29	0.1	-66	Y
1	45935606	IPP	A>G	-	intron	Yes	0.15	0	-100	Y
1	45935612	IPP	A>G	-	intron	Yes	0.38	0.12	-67.6	Y
1	45935621	IPP	A>G	-	intron	Yes	0.53	0.03	-94.9	Y
1	45935634	IPP	A>G	-	intron	Yes	0.27	0	-100	Y
1	45935647	IPP	A>G	-	intron	Yes	0.24	0.05	-78.3
1	45935648	IPP	A>G	-	intron	Yes	0.15	0.01	-91.7
1	45935753	IPP	A>G	-	intron	Yes	0.12	0.01	-94.6	Y
1	45935783	IPP	A>G	-	intron	Yes	0.33	0.08	-76.9
1	45935784	IPP	A>G	-	intron	Yes	0.05	0.01	-88.9	Y
1	45935973	IPP	A>G	-	intron	Yes	0.06	0	-100
1	45936033	IPP	A>G	-	intron	Yes	0.09	0.02	-77.4	Y
1	45936050	IPP	A>G	-	intron	Yes	0.21	0.03	-87.7
1	45936053	IPP	A>G	-	intron	Yes	0.28	0.01	-96.9	Y
1	45936059	IPP	A>G	-	intron	Yes	0.1	0	-100	Y
1	45936345	IPP	A>G	-	intron	Yes	0.04	0	-100
1	45937070	IPP	A>G	-	mixed; exon	Yes	0.33	0.09	-72.7
1	45937258	IPP	A>G	-	mixed; exon	Yes	0.18	0.04	-79.2	Y
1	45937259	IPP	A>G	-	mixed; exon	Yes	0.07	0	-100
1	45937995	IPP	A>G	-	mixed; exon	Yes	0.12	0.06	-45.9
1	45938024	IPP	A>G	-	mixed; exon	Yes	0.15	0.04	-75.9	Y
1	45938059	IPP	A>G	-	mixed; exon	Yes	0.05	0	-100
1	45938062	IPP	A>G	-	mixed; exon	Yes	0.13	0	-100	Y
1	52611386	ORC1	A>G	-	3'UTR	Yes	0.04	0	-90.1
1	53061450	ZYG11B	A>G	+	3'UTR	Yes	0.12	0.02	-82.1
1	53061458	ZYG11B	A>G	+	3'UTR	Yes	0.46	0.07	-85.4
1	53061482	ZYG11B	A>G	+	3'UTR	Yes	0.16	0	-100
1	53061485	ZYG11B	A>G	+	3'UTR	Yes	0.13	0.04	-65.9
1	53061512	ZYG11B	A>G	+	3'UTR	Yes	0.37	0.03	-93.2
1	53062135	ZYG11B	A>G	+	3'UTR	Yes	0.25	0.03	-88.3
1	53062276	ZYG11B	A>G	+	3'UTR	Yes	0.05	0	-100
1	53062347	ZYG11B	A>G	+	3'UTR	Yes	0.35	0.02	-93.1
1	53062440	ZYG11B	A>G	+	3'UTR	Yes	0.27	0	-100	Y
1	53062448	ZYG11B	A>G	+	3'UTR	Yes	0.16	0	-100	Y
1	53062480	ZYG11B	A>G	+	3'UTR	Yes	0.21	0.02	-88.6	Y
1	53062528	ZYG11B	A>G	+	3'UTR	Yes	0.05	0.01	-79	Y
1	53063996	ZYG11B	A>G	+	3'UTR	Yes	0.05	0.01	-82.8
1	53064013	ZYG11B	A>G	+	3'UTR	Yes	0.46	0.09	-81.1
1	53064022	ZYG11B	A>G	+	3'UTR	Yes	0.14	0.01	-94.6
1	53139532	ECHDC2	A>G	+	intron	Yes	0.04	0	-100
1	67647277	SERBP1	A>G	-	3'UTR	Yes	0.68	0.04	-94.4
1	67647284	SERBP1	A>G	-	3'UTR	Yes	0.08	0	-100
1	67647285	SERBP1	A>G	-	3'UTR	Yes	0.14	0.01	-94.6
1	67647319	SERBP1	A>G	-	3'UTR	Yes	0.43	0.02	-95.1
1	67647447	SERBP1	A>G	-	3'UTR	Yes	0.19	0.01	-94.8
1	70678032	CTH	A>G	+	3'UTR	Yes	0.08	0	-100	Y
1	70678071	CTH	A>G	+	3'UTR	Yes	0.06	0	-100	Y
1	70678097	CTH	A>G	+	3'UTR	Yes	0.13	0.02	-86.8
1	70678555	N/A	A>G	+	intergenic	Yes	0.07	0	-100
1	85170080	MCOLN2	A>G	-	intron	Yes	0.14	0	-100
1	85170094	MCOLN2	A>G	-	intron	Yes	0.43	0.12	-71.7
1	85170153	MCOLN2	A>G	-	intron	Yes	0.79	0.58	-26.8
1	85170195	MCOLN2	A>G	-	intron	Yes	0.05	0	-100
1	85170289	MCOLN2	A>G	-	intron	Yes	0.09	0	-100
1	85170620	MCOLN2	A>G	-	intron	Yes	0.16	0.02	-89.5
1	85170647	MCOLN2	A>G	-	intron	Yes	0.07	0	-100	Y
1	85170716	MCOLN2	A>G	-	intron	Yes	0.26	0.08	-70.5
1	85170721	MCOLN2	A>G	-	intron	Yes	0.25	0.2	-20
1	85889774	ZNHIT6	A>G	-	3'UTR	Yes	0.03	0	-100	Y
1	85889779	ZNHIT6	A>G	-	3'UTR	Yes	0.1	0	-100	Y
1	85889780	ZNHIT6	A>G	-	3'UTR	Yes	0.03	0	-100	Y
1	89421915	GBP4	A>G	-	3'UTR	Yes	0.23	0.01	-94.2	Y
1	89421957	GBP4	A>G	-	3'UTR	Yes	0.09	0	-100
1	89421967	GBP4	A>G	-	3'UTR	Yes	0.27	0.05	-81.2	Y
1	89421983	GBP4	A>G	-	3'UTR	Yes	0.17	0.01	-92.6	Y
1	89422029	GBP4	A>G	-	3'UTR	Yes	0.22	0	-100
1	89422051	GBP4	A>G	-	3'UTR	Yes	0.09	0.02	-74.7
1	89422075	GBP4	A>G	-	3'UTR	Yes	0.05	0.01	-78.9
1	89422129	GBP4	A>G	-	3'UTR	Yes	0.09	0.01	-94.5	Y
1	89422145	GBP4	A>G	-	3'UTR	Yes	0.37	0.26	-28.3
1	89422148	GBP4	A>G	-	3'UTR	Yes	0.47	0.27	-43.2
1	93397006	TMED5	A>G	-	mixed; exon	Yes	0.08	0.02	-73.8	Y
1	93502011	CCDC18	A>G	-	intron	No	0.2	0	-100
1	93576078	LOC100131564	A>G	-	mixed; exon	Yes	0.08	0.02	-73.2
1	93576124	LOC100131564	A>G	-	mixed; exon	Yes	0.05	0	-100
1	93604893	N/A	A>G	+	intergenic	Yes	0.1	0	-100
1	100262095	N/A	A>G	+	intergenic	Yes	0.06	0	-100
1	100262106	N/A	A>G	+	intergenic	Yes	0.11	0.01	-86.5
1	100262207	N/A	A>G	+	intergenic	No	0.1	0	-100
1	100262423	N/A	A>G	+	intergenic	Yes	0.14	0.07	-48.9
1	100262584	N/A	A>G	+	intergenic	Yes	0.7	0.43	-38.8
1	100262630	N/A	A>G	+	intergenic	Yes	0.29	0.01	-96.3
1	100262644	N/A	A>G	+	intergenic	Yes	0.28	0	-100
1	100262655	N/A	A>G	+	intergenic	Yes	0.06	0	-100	Y
1	100431853	DBT	A>G	-	3'UTR	Yes	0.02	0.01	-38.8
1	109276297	CLCC1	A>G	-	3'UTR	Yes	0.03	0.01	-82.1
1	109276303	CLCC1	A>G	-	3'UTR	Yes	0.05	0.02	-63.2
1	109407659	N/A	A>G	-	intergenic	Yes	0.05	0	-100
1	109407672	N/A	A>G	-	intergenic	Yes	0.11	0.03	-73.3
1	109407679	N/A	A>G	-	intergenic	Yes	0.18	0.01	-93.5
1	109407743	N/A	A>G	-	intergenic	Yes	0.03	0.01	-84
1	109407766	N/A	A>G	-	intergenic	Yes	0.01	0.01	-61.3
1	109407859	N/A	A>G	-	intergenic	Yes	0.03	0	-100
1	109407860	N/A	A>G	-	intergenic	Yes	0.15	0.02	-87
1	109407868	N/A	A>G	-	intergenic	Yes	0.12	0.01	-88.6
1	113312863	N/A	A>G	+	intergenic	Yes	0.05	0	-100
1	113313727	N/A	A>G	+	intergenic	Yes	0.18	0.06	-65.2
1	113313764	N/A	A>G	+	intergenic	Yes	0.04	0	-100
1	117426856	TTF2	A>G	+	intron	No	0.4	0	-100
1	144223247	RBM8A	A>G	+	mixed; exon	Yes	0.03	0	-100
1	144223248	RBM8A	A>G	+	mixed; exon	Yes	0.05	0	-100
1	144223315	RBM8A	A>G	+	mixed; exon	Yes	0.07	0.02	-75.2
1	144223340	RBM8A	A>G	+	mixed; exon	Yes	0.04	0	-89.4
1	144223355	RBM8A	A>G	+	mixed; exon	Yes	0.75	0.3	-60.4
1	144223371	RBM8A	A>G	+	mixed; exon	Yes	0.52	0.22	-57.5
1	144223381	RBM8A	A>G	+	mixed; exon	Yes	0.26	0.01	-96.1	Y
1	144223416	RBM8A	A>G	+	mixed; exon	Yes	0.04	0.01	-79.7
1	144223435	RBM8A	A>G	+	mixed; exon	Yes	0.69	0.26	-62.1
1	144223455	RBM8A	A>G	+	mixed; exon	Yes	0.05	0	-100	Y
1	144224337	RBM8A	A>G	+	mixed; exon	Yes	0.1	0.02	-84.3	Y
1	144224373	RBM8A	A>G	+	mixed; exon	Yes	0.4	0.1	-74.1	Y
1	144224374	RBM8A	A>G	+	mixed; exon	Yes	0.42	0.1	-75.2
1	144224388	RBM8A	A>G	+	mixed; exon	Yes	0.17	0.06	-63.4
1	144224391	RBM8A	A>G	+	mixed; exon	Yes	0.07	0	-100
1	144224408	RBM8A	A>G	+	mixed; exon	Yes	0.02	0	-100
1	144224455	RBM8A	A>G	+	mixed; exon	Yes	0.16	0.01	-94.3
1	144400330	N/A	A>G	+	intergenic	Yes	0.14	0.01	-91.3	Y
1	144400822	N/A	A>G	+	intergenic	Yes	0.08	0.02	-78.3
1	144400848	N/A	A>G	+	intergenic	Yes	0.52	0.11	-78.4
1	144400849	N/A	A>G	+	intergenic	Yes	0.07	0.01	-85
1	144400894	N/A	A>G	+	intergenic	Yes	0.17	0.02	-90.9
1	144400923	N/A	A>G	+	intergenic	Yes	0.69	0.13	-80.9
1	144400947	N/A	A>G	+	intergenic	Yes	0.18	0	-100	Y
1	144401060	N/A	A>G	+	intergenic	Yes	0.05	0	-100
1	144401074	N/A	A>G	+	intergenic	Yes	0.26	0.05	-81.8
1	144401080	N/A	A>G	+	intergenic	Yes	0.09	0	-96.4	Y
1	144401120	N/A	A>G	+	intergenic	Yes	0.06	0	-94.3	Y
1	144401169	N/A	A>G	+	intergenic	Yes	0.1	0.01	-93.5	Y
1	148180137	OTUD7B	A>G	-	3'UTR	No	0.02	0	-100
1	148180351	OTUD7B	A>G	-	3'UTR	No	0.09	0	-100	Y
1	148547641	N/A	A>G	+	intergenic	Yes	0.08	0.06	-26.5
1	148547774	N/A	A>G	+	intergenic	Yes	0.03	0	-100
1	148547775	N/A	A>G	+	intergenic	Yes	0.43	0.1	-76.2
1	148547815	N/A	A>G	+	intergenic	Yes	0.12	0.04	-61.8
1	148547816	N/A	A>G	+	intergenic	Yes	0.09	0.01	-83.1
1	148850165	N/A	A>G	-	intergenic	Yes	0.38	0.07	-81
1	148850172	N/A	A>G	-	intergenic	Yes	0.15	0	-100
1	148854651	N/A	A>G	-	intergenic	Yes	0.08	0	-100
1	148854653	N/A	A>G	-	intergenic	Yes	0.09	0	-100
1	148854782	N/A	A>G	-	intergenic	Yes	0.15	0	-100
1	148860511	N/A	A>G	-	intergenic	Yes	0.4	0	-100
1	148860512	N/A	A>G	-	intergenic	Yes	0.6	0.2	-66.7
1	148860514	N/A	A>G	-	intergenic	Yes	0.5	0.2	-60
1	148970231	CTSS	A>G	-	3'UTR	Yes	0.04	0	-92
1	148970237	CTSS	A>G	-	3'UTR	Yes	0.34	0.04	-87.4
1	148970339	CTSS	A>G	-	3'UTR	Yes	0.07	0	-95.5	Y
1	148970340	CTSS	A>G	-	3'UTR	Yes	0.11	0.04	-61.9
1	148970344	CTSS	A>G	-	3'UTR	Yes	0.08	0.02	-74.9
1	148970366	CTSS	A>G	-	3'UTR	Yes	0.05	0.02	-70.7	Y
1	148970376	CTSS	A>G	-	3'UTR	Yes	0.26	0.07	-71.1
1	148970411	CTSS	A>G	-	3'UTR	Yes	0.06	0.02	-64.9
1	148970436	CTSS	A>G	-	3'UTR	Yes	0.05	0	-100
1	148970462	CTSS	A>G	-	3'UTR	Yes	0.01	0	-69.6
1	148970474	CTSS	A>G	-	3'UTR	Yes	0.36	0.08	-78.1
1	148971037	CTSS	A>G	-	3'UTR	Yes	0.33	0.05	-84.5
1	148971042	CTSS	A>G	-	3'UTR	Yes	0.14	0.02	-88.5	Y
1	148971110	CTSS	A>G	-	3'UTR	Yes	0.24	0.04	-82.2
1	148971124	CTSS	A>G	-	3'UTR	Yes	0.07	0.01	-77.7	Y
1	148971172	CTSS	A>G	-	3'UTR	Yes	0.01	0	-100
1	148971192	CTSS	A>G	-	3'UTR	Yes	0.05	0	-94.3
1	148971209	CTSS	A>G	-	3'UTR	Yes	0.1	0	-100	Y
1	148971211	CTSS	A>G	-	3'UTR	Yes	0.06	0	-94.5
1	148971229	CTSS	A>G	-	3'UTR	Yes	0.05	0	-90.1
1	148971257	CTSS	A>G	-	3'UTR	Yes	0.24	0.07	-70.7
1	148971260	CTSS	A>G	-	3'UTR	Yes	0.04	0.02	-46.5
1	148971277	CTSS	A>G	-	3'UTR	Yes	0.07	0	-92.7	Y
1	148971278	CTSS	A>G	-	3'UTR	Yes	0.1	0.01	-93.2
1	148971283	CTSS	A>G	-	3'UTR	Yes	0.04	0	-89.4
1	148971845	CTSS	A>G	-	3'UTR	Yes	0.08	0.02	-71.1
1	148971867	CTSS	A>G	-	3'UTR	Yes	0.03	0.01	-81.7
1	148971872	CTSS	A>G	-	3'UTR	Yes	0.23	0.08	-66.9	Y
1	148971897	CTSS	A>G	-	3'UTR	Yes	0.08	0.02	-75.5
1	148971910	CTSS	A>G	-	3'UTR	Yes	0.08	0.02	-69.5	Y
1	149358391	N/A	A>G	+	intergenic	Yes	0.07	0	-100
1	149358404	N/A	A>G	+	intergenic	Yes	0.03	0	-100
1	149358585	N/A	A>G	+	intergenic	Yes	0.11	0.05	-57.1
1	149359354	N/A	A>G	+	intergenic	Yes	0.05	0	-100
1	149362300	N/A	A>G	+	intergenic	Yes	0.06	0	-100
1	149362434	N/A	A>G	+	intergenic	Yes	0.11	0	-100
1	149362458	N/A	A>G	+	intergenic	Yes	0.13	0.02	-82.1
1	149362494	N/A	A>G	+	intergenic	Yes	0.26	0	-100
1	149362500	N/A	A>G	+	intergenic	Yes	0.04	0	-100
1	149362681	N/A	A>G	+	intergenic	Yes	0.04	0	-100
1	149362877	N/A	A>G	+	intergenic	Yes	0.12	0	-100
1	150113734	THEM4	A>G	-	3'UTR	Yes	0.08	0.01	-90.5
1	151879756	CHTOP	A>G	+	intron	Yes	0.07	0.05	-31.7
1	153544641	N/A	A>G	-	intergenic	Yes	0.19	0.12	-39.3
1	153553145	FDPS	A>G	+	intron	Yes	0.07	0	-100
1	153963183	DAP3	A>G	+	intron	Yes	0.25	0	-100
1	154118200	SYT11	A>G	+	3'UTR	Yes	0.17	0	-100
1	154118261	SYT11	A>G	+	3'UTR	Yes	0.07	0.01	-85.3
1	154119843	SYT11	A>G	+	3'UTR	Yes	0.07	0.01	-92.7
1	154119870	SYT11	A>G	+	3'UTR	Yes	0.09	0	-100	Y
1	154119875	SYT11	A>G	+	3'UTR	Yes	0.13	0	-100	Y
1	158983839	SLAMF7	A>G	+	intron	Yes	0.33	0	-100
1	158983951	SLAMF7	A>G	+	intron	Yes	0.05	0	-100
1	159232925	F11R	A>G	-	3'UTR	Yes	0.03	0	-94.8	Y
1	159232976	F11R	A>G	-	3'UTR	Yes	0.11	0.01	-88.5
1	159232977	F11R	A>G	-	3'UTR	Yes	0.11	0.02	-79.4
1	159233017	F11R	A>G	-	3'UTR	Yes	0.14	0	-100
1	159233032	F11R	A>G	-	3'UTR	Yes	0.03	0	-100	Y
1	159233042	F11R	A>G	-	3'UTR	Yes	0.05	0.01	-73.1
1	159234440	F11R	A>G	-	3'UTR	Yes	0.45	0.02	-96
1	159234441	F11R	A>G	-	3'UTR	Yes	0.04	0	-100
1	159234457	F11R	A>G	-	3'UTR	Yes	0.78	0.18	-76.7
1	159234472	F11R	A>G	-	3'UTR	Yes	0.06	0	-100
1	159234481	F11R	A>G	-	3'UTR	Yes	0.17	0.04	-78.3
1	159234514	F11R	A>G	-	3'UTR	Yes	0.26	0.01	-94.8
1	159234515	F11R	A>G	-	3'UTR	Yes	0.14	0.04	-71.9
1	159234523	F11R	A>G	-	3'UTR	Yes	0.25	0.05	-81.6
1	159234562	F11R	A>G	-	3'UTR	Yes	0.09	0.01	-90.6
1	159603391	C1orf192	A>G	+	intron	Yes	0.33	0	-100
1	166485118	N/A	A>G	+	intergenic	Yes	0.12	0.03	-78.5	Y
1	166485146	N/A	A>G	+	intergenic	Yes	0.19	0.04	-81.2
1	166485197	N/A	A>G	+	intergenic	Yes	0.13	0.02	-88	Y
1	166486956	N/A	A>G	+	intergenic	Yes	0.09	0.03	-71.8
1	166487051	N/A	A>G	+	intergenic	Yes	0.09	0.03	-68.8
1	166487159	N/A	A>G	+	intergenic	Yes	0.08	0	-100
1	172031844	N/A	A>G	-	intergenic	Yes	0.16	0	-100	Y
1	172031872	N/A	A>G	-	intergenic	No	0.1	0.04	-62.1
1	172032474	N/A	A>G	-	intergenic	Yes	0.35	0.02	-95.3	Y
1	172035761	CENPL	A>G	-	3'UTR	Yes	0.03	0.02	-40.2
1	172094370	N/A	A>G	+	intergenic	Yes	0.14	0	-100
1	172094371	N/A	A>G	+	intergenic	Yes	0.15	0	-100
1	172094444	N/A	A>G	+	intergenic	Yes	0.44	0.01	-97.1	Y
1	172094459	N/A	A>G	+	intergenic	Yes	0.09	0	-100	Y
1	172094477	N/A	A>G	+	intergenic	Yes	0.11	0	-100	Y
1	172094485	N/A	A>G	+	intergenic	Yes	0.03	0.03	-22.7	Y
1	172094503	N/A	A>G	+	intergenic	Yes	0.48	0.26	-45
1	172094504	N/A	A>G	+	intergenic	Yes	0.24	0.11	-56
1	172094611	N/A	A>G	+	intergenic	Yes	0.07	0	-100
1	177309315	FAM20B	A>G	+	3'UTR	Yes	0.06	0.02	-63.9
1	177309528	FAM20B	A>G	+	3'UTR	No	0.14	0.02	-87.5	Y
1	177310715	FAM20B	A>G	+	3'UTR	Yes	0.05	0	-100
1	177310733	FAM20B	A>G	+	3'UTR	Yes	0.08	0	-100
1	177310803	FAM20B	A>G	+	3'UTR	Yes	0.54	0.11	-79.5
1	177310819	FAM20B	A>G	+	3'UTR	Yes	0.03	0.03	-21.6
1	177310829	FAM20B	A>G	+	3'UTR	Yes	0.43	0.03	-92.9
1	177310865	FAM20B	A>G	+	3'UTR	Yes	0.21	0.07	-66.7	Y
1	177310902	FAM20B	A>G	+	3'UTR	Yes	0.04	0	-100	Y
1	177592580	N/A	A>G	+	intergenic	Yes	0.09	0	-100
1	177593470	N/A	A>G	+	intergenic	Yes	0.2	0.04	-81.6
1	177593509	N/A	A>G	+	intergenic	Yes	0.08	0.03	-58.7
1	177593531	N/A	A>G	+	intergenic	Yes	0.6	0.25	-58.1
1	177593545	N/A	A>G	+	intergenic	Yes	0.18	0.03	-85.3
1	183027746	FAM129A	A>G	-	3'UTR	Yes	0.35	0.02	-94.5
1	183027748	FAM129A	A>G	-	3'UTR	Yes	0.06	0	-95.5
1	183027752	FAM129A	A>G	-	3'UTR	Yes	0.08	0.01	-87.2
1	183027785	FAM129A	A>G	-	3'UTR	Yes	0.06	0	-93.1
1	183027802	FAM129A	A>G	-	3'UTR	Yes	0.04	0	-89.6
1	183027811	FAM129A	A>G	-	3'UTR	Yes	0.06	0.01	-77.6	Y
1	183027852	FAM129A	A>G	-	3'UTR	Yes	0.05	0	-93.6	Y
1	183027897	FAM129A	A>G	-	3'UTR	Yes	0.42	0.03	-92.9
1	183027973	FAM129A	A>G	-	3'UTR	Yes	0.31	0.01	-98.2	Y
1	183027984	FAM129A	A>G	-	3'UTR	Yes	0.04	0	-89.7
1	183029095	FAM129A	A>G	-	3'UTR	Yes	0.02	0	-100
1	183029110	FAM129A	A>G	-	3'UTR	Yes	0.08	0	-100
1	183029147	FAM129A	A>G	-	3'UTR	Yes	0.18	0.02	-88.6
1	183029213	FAM129A	A>G	-	3'UTR	Yes	0.09	0	-96.3
1	183029256	FAM129A	A>G	-	3'UTR	Yes	0.02	0	-100
1	199751082	N/A	A>G	+	intergenic	No	0.32	0.11	-65.4
1	202792292	MDM4	A>G	+	mixed; exon	Yes	0.06	0.02	-71.4
1	202792367	MDM4	A>G	+	mixed; exon	Yes	0.28	0.1	-65.4
1	202792404	MDM4	A>G	+	mixed; exon	Yes	0.13	0.02	-82.5	Y
1	202793218	MDM4	A>G	+	mixed; exon	Yes	0.23	0.06	-73.8
1	202793271	MDM4	A>G	+	mixed; exon	Yes	0.17	0.05	-68.2
1	202793272	MDM4	A>G	+	mixed; exon	Yes	0.17	0.01	-92.1	Y
1	202793283	MDM4	A>G	+	mixed; exon	Yes	0.34	0.14	-58.9	Y
1	218297886	RNU5F-1	A>G	-	mixed; exon	Yes	0.57	0.1	-82.4
1	218297898	RNU5F-1	A>G	-	mixed; exon	Yes	0.15	0.02	-88.8
1	218297953	RNU5F-1	A>G	-	mixed; exon	Yes	0.73	0.21	-70.5
1	218297970	RNU5F-1	A>G	-	mixed; exon	Yes	0.05	0	-100
1	218298078	RNU5F-1	A>G	-	mixed; exon	Yes	0.09	0	-96.4	Y
1	218298084	RNU5F-1	A>G	-	mixed; exon	Yes	0.08	0.01	-87.6	Y
1	218298094	RNU5F-1	A>G	-	mixed; exon	Yes	0.04	0	-91.1	Y
1	218298107	RNU5F-1	A>G	-	mixed; exon	Yes	0.07	0.02	-77
1	218298110	RNU5F-1	A>G	-	mixed; exon	Yes	0.64	0.13	-80.2
1	218298569	RNU5F-1	A>G	-	mixed; exon	Yes	0.1	0.01	-90.2
1	218298582	RNU5F-1	A>G	-	mixed; exon	Yes	0.86	0.29	-66.6
1	218298586	RNU5F-1	A>G	-	mixed; exon	Yes	0.08	0	-97.4
1	218298611	RNU5F-1	A>G	-	mixed; exon	Yes	0.03	0.01	-58.6
1	218298689	RNU5F-1	A>G	-	mixed; exon	Yes	0.02	0	-74.3
1	218298761	RNU5F-1	A>G	-	mixed; exon	Yes	0.11	0.01	-89.2
1	218298766	RNU5F-1	A>G	-	mixed; exon	Yes	0.31	0.07	-78.8
1	218298767	RNU5F-1	A>G	-	mixed; exon	Yes	0.45	0.04	-90.1	Y
1	224041204	SRP9	A>G	+	coding exon	Yes	0.14	0.06	-56.5
1	224041268	SRP9	A>G	+	coding exon	Yes	0.09	0.02	-82.1
1	224041297	SRP9	A>G	+	mixed; exon	Yes	0.09	0.01	-91
1	224042536	SRP9	A>G	+	intron	Yes	0.05	0	-100
1	224042564	SRP9	A>G	+	intron	Yes	0.24	0.02	-92.7	Y
1	224042573	SRP9	A>G	+	intron	Yes	0.31	0.15	-51.4	Y
1	224042599	SRP9	A>G	+	intron	Yes	0.31	0.14	-53.8
1	224042613	SRP9	A>G	+	intron	Yes	0.3	0.02	-93.4
1	224042656	SRP9	A>G	+	intron	Yes	0.05	0	-100
1	224237963	C1orf55	A>G	-	3'UTR	Yes	0.02	0	-100
1	224238000	C1orf55	A>G	-	3'UTR	Yes	0.03	0	-100
1	224238023	C1orf55	A>G	-	3'UTR	Yes	0.06	0.01	-83.1
2	3567373	N/A	A>G	-	intergenic	Yes	0.04	0.01	-84.7
2	3567426	N/A	A>G	-	intergenic	Yes	0.1	0.02	-81.3
2	3569316	N/A	A>G	-	intergenic	Yes	0.12	0.01	-93.3
2	3570477	N/A	A>G	-	intergenic	Yes	0.46	0.02	-95.2	Y
2	20314300	PUM2	A>G	-	3'UTR	No	0.06	0	-92.5
2	24076646	UBXN2A	A>G	+	3'UTR	Yes	0.04	0.01	-79
2	24076663	UBXN2A	A>G	+	3'UTR	Yes	0.1	0.01	-86.6
2	24076760	UBXN2A	A>G	+	3'UTR	Yes	0.14	0.03	-79.3
2	24076857	UBXN2A	A>G	+	3'UTR	Yes	0.14	0.01	-94	Y
2	24077544	N/A	A>G	+	intergenic	Yes	0.14	0	-100
2	24077547	N/A	A>G	+	intergenic	Yes	0.08	0	-100
2	24077615	N/A	A>G	+	intergenic	Yes	0.12	0	-100	Y
2	24078214	N/A	A>G	+	intergenic	Yes	0.21	0	-100
2	24078224	N/A	A>G	+	intergenic	Yes	0.06	0	-100	Y
2	24078387	N/A	A>G	+	intergenic	Yes	0.33	0.03	-90.6
2	24078510	N/A	A>G	+	intergenic	Yes	0.26	0.02	-92.9
2	24078554	N/A	A>G	+	intergenic	Yes	0.18	0.01	-94.9	Y
2	24078569	N/A	A>G	+	intergenic	Yes	0.06	0.01	-85.9
2	24078617	N/A	A>G	+	intergenic	Yes	0.07	0	-100
2	24078623	N/A	A>G	+	intergenic	Yes	0.12	0.02	-81.3	Y
2	24078648	N/A	A>G	+	intergenic	Yes	0.05	0	-100
2	24078659	N/A	A>G	+	intergenic	Yes	0.08	0	-100	Y
2	24078720	N/A	A>G	+	intergenic	Yes	0.21	0	-100
2	24078841	N/A	A>G	+	intergenic	Yes	0.47	0.16	-64.6	Y
2	24078923	N/A	A>G	+	intergenic	Yes	0.05	0	-100	Y
2	24078964	N/A	A>G	+	intergenic	Yes	0.43	0.04	-91.7	Y
2	24078967	N/A	A>G	+	intergenic	Yes	0.08	0	-100
2	24079046	N/A	A>G	+	intergenic	Yes	0.11	0.01	-89.2
2	24079052	N/A	A>G	+	intergenic	Yes	0.62	0.06	-90.2
2	24079058	N/A	A>G	+	intergenic	Yes	0.1	0.01	-88	Y
2	24079067	N/A	A>G	+	intergenic	Yes	0.05	0	-100
2	26364492	HADHB	A>G	+	intron	Yes	0.25	0	-100
2	27433751	N/A	A>G	+	intergenic	Yes	0.23	0.14	-38.4
2	27433764	N/A	A>G	+	intergenic	Yes	0.12	0.07	-37.8
2	32386229	N/A	A>G	+	intergenic	Yes	0.23	0.03	-87.6	Y
2	32386269	N/A	A>G	+	intergenic	Yes	0.06	0	-100
2	32387211	N/A	A>G	+	intergenic	Yes	0.15	0.04	-72.8
2	32387796	N/A	A>G	+	intergenic	No	0.27	0	-100
2	32387899	N/A	A>G	+	intergenic	No	0.3	0.06	-80.2
2	32388805	N/A	A>G	+	intergenic	Yes	0.1	0	-100	Y
2	32388813	N/A	A>G	+	intergenic	Yes	0.03	0.01	-65.3
2	32388814	N/A	A>G	+	intergenic	Yes	0.14	0	-100	Y
2	32388887	N/A	A>G	+	intergenic	Yes	0.05	0	-100
2	32389195	N/A	A>G	+	intergenic	Yes	0.11	0.02	-82.6
2	32389196	N/A	A>G	+	intergenic	Yes	0.33	0.08	-75.4
2	32389270	N/A	A>G	+	intergenic	Yes	0.05	0.02	-56.7
2	32389281	N/A	A>G	+	intergenic	Yes	0.04	0	-100	Y
2	32389301	N/A	A>G	+	intergenic	Yes	0.11	0.04	-60.6
2	32389309	N/A	A>G	+	intergenic	Yes	0.06	0	-100	Y
2	32389332	N/A	A>G	+	intergenic	Yes	0.04	0.02	-48.9	Y
2	32389340	N/A	A>G	+	intergenic	Yes	0.26	0.09	-66.1
2	32389369	N/A	A>G	+	intergenic	Yes	0.15	0.02	-88.1
2	32389406	N/A	A>G	+	intergenic	Yes	0.11	0	-100
2	32475480	BIRC6	A>G	+	intron	Yes	0.25	0	-100
2	37181094	N/A	A>G	-	intergenic	No	0.11	0.02	-85.2
2	37181166	N/A	A>G	-	intergenic	No	0.75	0.07	-91.2
2	37181170	N/A	A>G	-	intergenic	No	0.28	0.01	-97.9
2	37181174	N/A	A>G	-	intergenic	No	0.1	0.01	-93.9
2	37181181	N/A	A>G	-	intergenic	No	0.07	0	-100	Y
2	37181206	N/A	A>G	-	intergenic	No	0.37	0.02	-95.3	Y
2	37181512	N/A	A>G	-	intergenic	No	0.08	0	-100	Y
2	37181517	N/A	A>G	-	intergenic	No	0.22	0.02	-92.9
2	37181520	N/A	A>G	-	intergenic	No	0.09	0.01	-93.3	Y
2	37181579	N/A	A>G	-	intergenic	No	0.07	0.01	-91
2	37181586	N/A	A>G	-	intergenic	No	0.05	0	-96.8
2	37181591	N/A	A>G	-	intergenic	No	0.17	0.01	-94
2	37181601	N/A	A>G	-	intergenic	No	0.06	0.01	-86.8
2	37182684	N/A	A>G	-	intergenic	Yes	0.02	0.01	-23
2	37182718	N/A	A>G	-	intergenic	Yes	0.21	0.02	-89.2
2	37182721	N/A	A>G	-	intergenic	Yes	0.07	0.01	-82.6
2	37182739	N/A	A>G	-	intergenic	Yes	0.1	0.01	-94.1
2	37182742	N/A	A>G	-	intergenic	Yes	0.29	0.03	-89.6
2	37182765	N/A	A>G	-	intergenic	Yes	0.17	0.01	-91.8	Y
2	37182787	N/A	A>G	-	intergenic	Yes	0.19	0.04	-77.8
2	37182811	N/A	A>G	-	intergenic	Yes	0.25	0.11	-56.2
2	37182835	N/A	A>G	-	intergenic	Yes	0.09	0.01	-89.5	Y
2	37182851	N/A	A>G	-	intergenic	Yes	0.21	0.05	-76	Y
2	37182856	N/A	A>G	-	intergenic	Yes	0.12	0.01	-93.6	Y
2	37182873	N/A	A>G	-	intergenic	Yes	0.04	0	-100	Y
2	37183905	N/A	A>G	-	intergenic	Yes	0.07	0	-100
2	37183935	N/A	A>G	-	intergenic	Yes	0.19	0	-100
2	37183940	N/A	A>G	-	intergenic	Yes	0.2	0.07	-62.7
2	37183991	N/A	A>G	-	intergenic	Yes	0.04	0.02	-58
2	37184007	N/A	A>G	-	intergenic	Yes	0.57	0.08	-85.3
2	37184046	N/A	A>G	-	intergenic	Yes	0.09	0.02	-80.7
2	37184070	N/A	A>G	-	intergenic	Yes	0.07	0.02	-69.6
2	37184115	N/A	A>G	-	intergenic	Yes	0.08	0	-100
2	37184116	N/A	A>G	-	intergenic	Yes	0.12	0	-100
2	37184118	N/A	A>G	-	intergenic	Yes	0.45	0.05	-88
2	37184523	N/A	A>G	-	intergenic	Yes	0.07	0	-100
2	37184529	N/A	A>G	-	intergenic	Yes	0.08	0	-100	Y
2	37184542	N/A	A>G	-	intergenic	Yes	0.14	0.01	-90.4
2	37184569	N/A	A>G	-	intergenic	Yes	0.15	0.02	-88.6
2	37184581	N/A	A>G	-	intergenic	Yes	0.08	0	-95.8
2	37184620	N/A	A>G	-	intergenic	Yes	0.24	0.03	-86.1
2	37184623	N/A	A>G	-	intergenic	Yes	0.37	0.06	-82.9	Y
2	37184675	N/A	A>G	-	intergenic	Yes	0.54	0.17	-67.6	Y
2	37184743	N/A	A>G	-	intergenic	Yes	0.04	0.01	-70.2
2	37185014	N/A	A>G	-	intergenic	Yes	0.14	0.01	-94
2	37185029	N/A	A>G	-	intergenic	Yes	0.4	0.03	-91.8
2	37185035	N/A	A>G	-	intergenic	Yes	0.04	0	-88.1
2	37185051	N/A	A>G	-	intergenic	Yes	0.08	0	-100	Y
2	37185059	N/A	A>G	-	intergenic	Yes	0.1	0.02	-81.8
2	37185118	N/A	A>G	-	intergenic	Yes	0.16	0.04	-74	Y
2	37185131	N/A	A>G	-	intergenic	Yes	0.11	0.02	-85.7	Y
2	37185146	N/A	A>G	-	intergenic	Yes	0.03	0	-100
2	37185149	N/A	A>G	-	intergenic	Yes	0.22	0.04	-83.1
2	37185528	N/A	A>G	-	intergenic	No	0.03	0	-100
2	37283028	LOC100505876	A>G	+	mixed; exon	Yes	0.04	0	-100
2	37283030	LOC100505876	A>G	+	mixed; exon	Yes	0.58	0.11	-80.8
2	37283037	LOC100505876	A>G	+	mixed; exon	Yes	0.02	0	-100
2	37283136	LOC100505876	A>G	+	mixed; exon	Yes	0.12	0.02	-82.4	Y
2	37283145	LOC100505876	A>G	+	mixed; exon	Yes	0.08	0.01	-87.2
2	37283171	LOC100505876	A>G	+	mixed; exon	Yes	0.01	0	-100
2	37283172	LOC100505876	A>G	+	mixed; exon	Yes	0.1	0	-95.7
2	37283181	LOC100505876	A>G	+	mixed; exon	Yes	0.26	0.04	-85.5	Y
2	37283193	LOC100505876	A>G	+	mixed; exon	Yes	0.06	0.01	-82.3
2	37283237	LOC100505876	A>G	+	mixed; exon	Yes	0.29	0.04	-87.6
2	37283242	LOC100505876	A>G	+	mixed; exon	Yes	0.17	0.01	-95.6
2	37284989	LOC100505876	A>G	+	mixed; exon	Yes	0.13	0.02	-85.9
2	37285024	LOC100505876	A>G	+	mixed; exon	Yes	0.05	0.01	-87.8
2	37285090	LOC100505876	A>G	+	mixed; exon	Yes	0.09	0.02	-76.8
2	37285105	LOC100505876	A>G	+	mixed; exon	Yes	0.11	0.01	-87.6
2	37285108	LOC100505876	A>G	+	mixed; exon	Yes	0.35	0.08	-75.5
2	37285185	LOC100505876	A>G	+	mixed; exon	Yes	0.14	0.01	-92.2
2	38865162	N/A	A>G	+	intergenic	Yes	0.63	0.08	-86.7
2	61130135	PEX13	A>G	+	3'UTR	Yes	0.08	0	-100
2	61130149	PEX13	A>G	+	3'UTR	Yes	0.06	0	-100
2	61130257	PEX13	A>G	+	3'UTR	Yes	0.2	0.03	-86.3	Y
2	61130291	PEX13	A>G	+	3'UTR	Yes	0.13	0.09	-28.8
2	61130292	PEX13	A>G	+	3'UTR	Yes	0.13	0.01	-89.7
2	61130318	PEX13	A>G	+	3'UTR	Yes	0.07	0.03	-55	Y
2	61130352	PEX13	A>G	+	3'UTR	Yes	0.19	0.03	-82.8
2	61131534	PEX13	A>G	+	3'UTR	Yes	0.2	0	-100	Y
2	61170046	KIAA1841	A>G	+	intron	Yes	0.1	0	-100
2	61223344	LOC339803	A>G	-	mixed; exon	Yes	0.25	0	-100
2	61951307	CCT4	A>G	-	intron	Yes	0.12	0	-100
2	61951313	CCT4	A>G	-	intron	Yes	0.08	0	-100
2	69542353	AAK1	A>G	-	3'UTR	Yes	0.19	0.02	-88.2
2	69542356	AAK1	A>G	-	3'UTR	Yes	0.27	0.05	-81.9
2	69542360	AAK1	A>G	-	3'UTR	Yes	0.18	0.03	-82.5
2	69542401	AAK1	A>G	-	3'UTR	Yes	0.03	0	-100
2	69542495	AAK1	A>G	-	3'UTR	Yes	0.29	0.22	-25.4
2	69542501	AAK1	A>G	-	3'UTR	Yes	0.15	0.1	-36.5
2	69543215	AAK1	A>G	-	3'UTR	Yes	0.1	0.05	-51.2	Y
2	69543255	AAK1	A>G	-	3'UTR	Yes	0.17	0.02	-87	Y
2	70362838	SNRPG	A>G	-	intron	Yes	0.33	0	-100
2	73813261	TPRKB	A>G	-	intron	Yes	0.07	0	-100
2	75748848	C2orf3	A>G	+	intron	No	0.2	0	-100
2	75748903	C2orf3	A>G	+	intron	No	0.32	0	-100
2	75748952	C2orf3	A>G	+	intron	No	0.42	0.14	-65.7
2	85399884	TGOLN2	A>G	-	3'UTR	Yes	0.03	0.01	-56.9
2	85400083	TGOLN2	A>G	-	3'UTR	Yes	0.03	0.01	-69.6
2	86103298	LOC90784	A>G	-	mixed; exon	Yes	0.07	0	-92.8
2	86103355	LOC90784	A>G	-	mixed; exon	Yes	0.03	0.01	-61.3
2	86103441	LOC90784	A>G	-	mixed; exon	Yes	0.08	0.02	-77.6
2	86103612	LOC90784	A>G	-	mixed; exon	Yes	0.04	0.01	-78.5
2	86103639	LOC90784	A>G	-	mixed; exon	Yes	0.05	0	-100
2	86104615	N/A	A>G	-	intergenic	Yes	0.11	0.04	-64.5
2	86104625	N/A	A>G	-	intergenic	Yes	0.39	0.14	-64.7	Y
2	86104649	N/A	A>G	-	intergenic	Yes	0.04	0.01	-79.7	Y
2	86104656	N/A	A>G	-	intergenic	Yes	0.19	0.03	-84.6
2	86105536	N/A	A>G	-	intergenic	Yes	0.19	0.01	-94.4
2	86105560	N/A	A>G	-	intergenic	Yes	0.07	0.02	-76.6
2	86105709	N/A	A>G	-	intergenic	Yes	0.02	0	-70.1
2	86105725	N/A	A>G	-	intergenic	Yes	0.13	0.06	-55.9
2	86105733	N/A	A>G	-	intergenic	Yes	0.19	0.03	-84.2
2	96278965	N/A	A>G	-	intergenic	Yes	0.09	0	-100
2	99178705	MRPL30	A>G	+	mixed; exon	Yes	0.03	0	-100	Y
2	99178721	MRPL30	A>G	+	mixed; exon	Yes	0.07	0.01	-92.1
2	99178722	MRPL30	A>G	+	mixed; exon	Yes	0.07	0.01	-82.6	Y
2	99178743	MRPL30	A>G	+	mixed; exon	Yes	0.02	0	-88.4
2	99178768	MRPL30	A>G	+	mixed; exon	Yes	0.21	0.03	-87.6
2	99178830	MRPL30	A>G	+	mixed; exon	Yes	0.04	0	-94.1	Y
2	99178846	MRPL30	A>G	+	mixed; exon	Yes	0.16	0.09	-43.6	Y
2	99178861	MRPL30	A>G	+	mixed; exon	Yes	0.1	0.01	-84.8
2	99178879	MRPL30	A>G	+	mixed; exon	Yes	0.09	0.01	-92.5
2	99178896	MRPL30	A>G	+	mixed; exon	Yes	0.07	0.03	-63.3
2	99178897	MRPL30	A>G	+	mixed; exon	Yes	0.14	0.02	-82
2	99178921	MRPL30	A>G	+	mixed; exon	Yes	0.03	0	-82.5
2	99179240	MRPL30	A>G	+	mixed; exon	Yes	0.08	0	-97.5
2	99179249	MRPL30	A>G	+	mixed; exon	Yes	0.2	0.02	-88.7
2	99179270	MRPL30	A>G	+	mixed; exon	Yes	0.07	0.01	-88.3	Y
2	99179275	MRPL30	A>G	+	mixed; exon	Yes	0.66	0.28	-57.5
2	99179289	MRPL30	A>G	+	mixed; exon	Yes	0.25	0.04	-84.6
2	99179308	MRPL30	A>G	+	mixed; exon	Yes	0.05	0.01	-79.2
2	99179313	MRPL30	A>G	+	mixed; exon	Yes	0.02	0	-88.9	Y
2	99179325	MRPL30	A>G	+	mixed; exon	Yes	0.03	0	-100
2	99179329	MRPL30	A>G	+	mixed; exon	Yes	0.64	0.17	-73.6
2	99179335	MRPL30	A>G	+	mixed; exon	Yes	0.05	0	-90.7
2	99179383	MRPL30	A>G	+	mixed; exon	Yes	0.01	0	-64.3
2	99179410	MRPL30	A>G	+	mixed; exon	Yes	0.12	0.02	-85.9
2	99179420	MRPL30	A>G	+	mixed; exon	Yes	0.15	0	-98.2
2	99179435	MRPL30	A>G	+	mixed; exon	Yes	0.05	0	-100
2	99179463	MRPL30	A>G	+	mixed; exon	Yes	0.02	0	-100
2	99180669	MRPL30	A>G	+	mixed; exon	Yes	0.17	0.04	-74.5
2	99180767	MRPL30	A>G	+	mixed; exon	Yes	0.07	0.02	-78.8	Y
2	99300871	N/A	A>G	-	intergenic	Yes	0.05	0	-100
2	99301275	N/A	A>G	-	intergenic	Yes	0.1	0	-100	Y
2	101254414	N/A	A>G	-	intergenic	Yes	0.18	0	-100	Y
2	113050712	POLR1B	A>G	+	3'UTR	No	0.24	0.01	-95.2
2	113050885	POLR1B	A>G	+	3'UTR	Yes	0.08	0	-100
2	113679290	N/A	A>G	+	intergenic	Yes	0.57	0.21	-64	Y
2	113679414	N/A	A>G	+	intergenic	Yes	0.07	0.04	-40
2	113679422	N/A	A>G	+	intergenic	Yes	0.92	0.52	-43.7
2	113679423	N/A	A>G	+	intergenic	Yes	0.38	0	-100
2	114183997	N/A	A>G	-	intergenic	Yes	0.07	0.04	-51.2	Y
2	114184003	N/A	A>G	-	intergenic	Yes	0.4	0.11	-73.2
2	114184010	N/A	A>G	-	intergenic	Yes	0.04	0	-100
2	114184026	N/A	A>G	-	intergenic	Yes	0.06	0	-100
2	114184062	N/A	A>G	-	intergenic	Yes	0.13	0	-100
2	114184100	N/A	A>G	-	intergenic	Yes	0.21	0.03	-86.7
2	114184109	N/A	A>G	-	intergenic	Yes	0.58	0.2	-65.6
2	114186475	N/A	A>G	-	intergenic	Yes	0.19	0.03	-84.1	Y
2	128320081	N/A	A>G	-	intergenic	Yes	0.13	0.01	-89.6
2	128320099	N/A	A>G	-	intergenic	Yes	0.06	0.02	-70.3	Y
2	128320215	N/A	A>G	-	intergenic	Yes	0.28	0.04	-86
2	128320258	N/A	A>G	-	intergenic	Yes	0.09	0	-100	Y
2	128320286	N/A	A>G	-	intergenic	Yes	0.21	0.09	-56.8
2	128320310	POLR2D	A>G	-	3'UTR	Yes	0.15	0	-100
2	128666951	UGGT1	A>G	+	mixed; exon	Yes	0.06	0	-91.5	Y
2	128666967	UGGT1	A>G	+	mixed; exon	Yes	0.78	0.29	-62.1
2	128666968	UGGT1	A>G	+	mixed; exon	Yes	0.39	0.11	-71.2
2	128666973	UGGT1	A>G	+	mixed; exon	Yes	0.07	0	-96	Y
2	128666985	UGGT1	A>G	+	mixed; exon	Yes	0.11	0.01	-93.9
2	128667316	UGGT1	A>G	+	mixed; exon	Yes	0.08	0	-100
2	128667327	UGGT1	A>G	+	mixed; exon	Yes	0.15	0.01	-91.2	Y
2	128667360	UGGT1	A>G	+	mixed; exon	Yes	0.12	0.01	-90.8
2	128667461	UGGT1	A>G	+	mixed; exon	Yes	0.14	0.1	-25.4
2	128667470	UGGT1	A>G	+	mixed; exon	Yes	0.61	0.21	-66.4
2	128667476	UGGT1	A>G	+	mixed; exon	Yes	0.34	0	-100	Y
2	128667479	UGGT1	A>G	+	mixed; exon	Yes	0.18	0.03	-80.9
2	128667496	UGGT1	A>G	+	mixed; exon	Yes	0.27	0	-100
2	128667593	UGGT1	A>G	+	mixed; exon	Yes	0.07	0	-95.1
2	128667981	UGGT1	A>G	+	mixed; exon	No	0.04	0	-100
2	128668380	UGGT1	A>G	+	mixed; exon	Yes	0.02	0.01	-61.2
2	128668411	UGGT1	A>G	+	mixed; exon	Yes	0.01	0	-71
2	128668485	UGGT1	A>G	+	mixed; exon	Yes	0.06	0.01	-79.5	Y
2	128668511	UGGT1	A>G	+	mixed; exon	Yes	0.09	0	-100	Y
2	128668585	UGGT1	A>G	+	mixed; exon	Yes	0.08	0	-100
2	128669147	UGGT1	A>G	+	mixed; exon	Yes	0.04	0	-100	Y
2	128669148	UGGT1	A>G	+	mixed; exon	Yes	0.02	0	-100
2	128669169	UGGT1	A>G	+	mixed; exon	Yes	0.07	0	-100	Y
2	152043069	N/A	A>G	+	intergenic	Yes	0.06	0	-100
2	152043103	N/A	A>G	+	intergenic	Yes	0.09	0.07	-21.4
2	152043125	N/A	A>G	+	intergenic	Yes	0.45	0.2	-56
2	152043135	N/A	A>G	+	intergenic	Yes	0.27	0	-100
2	160334215	LY75-CD302	A>G	-	3'UTR	Yes	0.06	0	-100
2	171564716	TLK1	A>G	-	intron	Yes	0.25	0	-100
2	171636310	TLK1	A>G	-	intron	Yes	0.17	0	-100
2	171636322	TLK1	A>G	-	intron	Yes	0.75	0	-100
2	171886093	METTL8	A>G	-	3'UTR	Yes	0.05	0.01	-87.7	Y
2	171886747	METTL8	A>G	-	3'UTR	Yes	0.15	0.02	-87.4
2	171886781	METTL8	A>G	-	3'UTR	Yes	0.03	0.01	-69.6	Y
2	171886791	METTL8	A>G	-	3'UTR	Yes	0.04	0.01	-72.1
2	171886804	METTL8	A>G	-	3'UTR	Yes	0.04	0.01	-71.6
2	171886926	METTL8	A>G	-	3'UTR	Yes	0.22	0.07	-68.8
2	171886975	METTL8	A>G	-	3'UTR	Yes	0.15	0.11	-26.7
2	171886991	METTL8	A>G	-	3'UTR	Yes	0.24	0.08	-67
2	171886992	METTL8	A>G	-	3'UTR	Yes	0.24	0.03	-86.3
2	171886999	METTL8	A>G	-	3'UTR	Yes	0.06	0.01	-89.3
2	171887000	METTL8	A>G	-	3'UTR	Yes	0.06	0.03	-59	Y
2	171887008	METTL8	A>G	-	3'UTR	Yes	0.3	0	-100
2	171887234	METTL8	A>G	-	3'UTR	Yes	0.43	0.07	-82.8
2	171888193	METTL8	A>G	-	3'UTR	Yes	0.14	0.04	-74.3
2	171888232	METTL8	A>G	-	3'UTR	Yes	0.1	0.06	-46.8
2	171888278	METTL8	A>G	-	3'UTR	Yes	0.03	0	-84.3
2	173180140	N/A	A>G	+	intergenic	Yes	0.5	0	-100
2	176497724	N/A	A>G	-	intergenic	No	0.47	0.04	-91.6
2	176499428	KIAA1715	A>G	-	3'UTR	No	0.17	0	-100
2	177892937	LOC100130691	A>G	-	intron	Yes	0.29	0	-100
2	177892938	LOC100130691	A>G	-	intron	Yes	0.29	0	-100
2	179006735	MIR548N	A>G	+	intron	Yes	0.06	0	-100
2	179007107	MIR548N	A>G	+	intron	Yes	0.08	0.01	-82.4
2	179007264	MIR548N	A>G	+	intron	Yes	0.13	0	-100
2	179007267	MIR548N	A>G	+	intron	Yes	0.17	0.03	-81.7
2	179007273	MIR548N	A>G	+	intron	Yes	0.32	0.04	-89.2
2	179007358	MIR548N	A>G	+	intron	Yes	0.07	0	-100
2	179007537	MIR548N	A>G	+	intron	Yes	0.03	0	-100
2	179007816	MIR548N	A>G	+	intron	Yes	0.17	0.04	-76.6	Y
2	179007838	MIR548N	A>G	+	intron	Yes	0.17	0.03	-83.8
2	179007839	MIR548N	A>G	+	intron	Yes	0.13	0.03	-80
2	179007874	MIR548N	A>G	+	intron	Yes	0.09	0	-100
2	179008003	MIR548N	A>G	+	intron	Yes	0.17	0.12	-32.7
2	179008006	MIR548N	A>G	+	intron	Yes	0.14	0.04	-73.5	Y
2	179008014	MIR548N	A>G	+	intron	Yes	0.16	0.03	-80.3
2	179008043	MIR548N	A>G	+	intron	Yes	0.14	0.06	-58.1
2	179008083	MIR548N	A>G	+	intron	Yes	0.12	0.01	-95
2	179008096	MIR548N	A>G	+	intron	Yes	0.25	0.03	-87.7
2	179008102	MIR548N	A>G	+	intron	Yes	0.08	0.02	-81.2	Y
2	179008110	MIR548N	A>G	+	intron	Yes	0.06	0	-100
2	179008122	MIR548N	A>G	+	intron	Yes	0.08	0.05	-31.3	Y
2	179008129	MIR548N	A>G	+	intron	Yes	0.28	0.03	-88.3
2	179008209	MIR548N	A>G	+	intron	Yes	0.17	0.04	-76.7
2	179008235	MIR548N	A>G	+	intron	Yes	0.21	0.05	-76.8
2	179008316	MIR548N	A>G	+	intron	Yes	0.01	0	-100
2	179011732	MIR548N	A>G	+	intron	Yes	0.16	0.03	-81.1
2	179018796	MIR548N	A>G	-	intron	Yes	0.25	0.07	-71.4
2	179018841	MIR548N	A>G	-	intron	Yes	0.25	0	-100
2	190320089	OSGEPL1	A>G	-	3'UTR	Yes	0.04	0	-100
2	190347222	ORMDL1	A>G	-	intron	Yes	0.35	0.2	-43.3
2	190347227	ORMDL1	A>G	-	intron	Yes	0.38	0.07	-82.5
2	191507837	GLS	A>G	+	intron	No	0.03	0	-97.6
2	198063615	HSPD1	A>G	-	intron	Yes	0.06	0	-100
2	198065296	HSPD1	A>G	-	intron	Yes	0.38	0	-100
2	198065438	HSPD1	A>G	-	intron	Yes	0.14	0	-100
2	201458239	PPIL3	A>G	-	coding exon	Yes	0.13	0.02	-87.5
2	201458303	PPIL3	A>G	-	coding exon	Yes	0.14	0.05	-60.1	Y
2	201463071	NIF3L1	A>G	+	intron	Yes	0.06	0.05	-25	Y
2	201482430	N/A	A>G	-	intergenic	Yes	0.05	0	-100
2	201482480	N/A	A>G	-	intergenic	Yes	0.37	0.05	-87.2
2	201482489	N/A	A>G	-	intergenic	Yes	0.44	0.03	-93.1
2	201482509	N/A	A>G	-	intergenic	Yes	0.46	0.16	-64.9	Y
2	201482524	N/A	A>G	-	intergenic	Yes	0.02	0	-100
2	201482586	N/A	A>G	-	intergenic	Yes	0.17	0.02	-88.7
2	201482587	N/A	A>G	-	intergenic	Yes	0.06	0	-100
2	201482638	N/A	A>G	-	intergenic	Yes	0.67	0.29	-57.1
2	201482845	N/A	A>G	-	intergenic	Yes	0.15	0.02	-89
2	201482870	N/A	A>G	-	intergenic	Yes	0.06	0.01	-76.3
2	201482913	N/A	A>G	-	intergenic	Yes	0.43	0.07	-84
2	201483019	N/A	A>G	-	intergenic	Yes	0.37	0.07	-79.7
2	201483020	N/A	A>G	-	intergenic	Yes	0.08	0.03	-63.4	Y
2	201550562	FAM126B	A>G	-	3'UTR	Yes	0.03	0.01	-62.4
2	201550568	FAM126B	A>G	-	3'UTR	Yes	0.26	0.12	-54.8
2	201550636	FAM126B	A>G	-	3'UTR	Yes	0.36	0.14	-60.5	Y
2	201550653	FAM126B	A>G	-	3'UTR	Yes	0.09	0.01	-90.4
2	201550656	FAM126B	A>G	-	3'UTR	Yes	0.04	0.01	-78.4
2	201550662	FAM126B	A>G	-	3'UTR	Yes	0.4	0.02	-95.1
2	201550671	FAM126B	A>G	-	3'UTR	Yes	0.29	0	-100
2	201550679	FAM126B	A>G	-	3'UTR	Yes	0.17	0.07	-58.9
2	201550719	FAM126B	A>G	-	3'UTR	Yes	0.04	0.01	-68.5	Y
2	201550737	FAM126B	A>G	-	3'UTR	Yes	0.2	0.01	-94
2	201550789	FAM126B	A>G	-	3'UTR	Yes	0.07	0.03	-61.8
2	201736979	CFLAR	A>G	+	3'UTR	Yes	0.08	0	-94.4
2	201737000	CFLAR	A>G	+	3'UTR	Yes	0.02	0.01	-65.2
2	201737077	CFLAR	A>G	+	3'UTR	Yes	0.12	0.01	-92.7
2	201737112	CFLAR	A>G	+	3'UTR	Yes	0.24	0.04	-82.6
2	201738339	CFLAR	A>G	+	3'UTR	Yes	0.13	0.02	-83.2
2	201738356	CFLAR	A>G	+	3'UTR	Yes	0.19	0.03	-81.9
2	201738449	CFLAR	A>G	+	3'UTR	Yes	0.05	0.01	-85.4
2	201738502	CFLAR	A>G	+	3'UTR	Yes	0.07	0	-100
2	201738514	CFLAR	A>G	+	3'UTR	Yes	0.22	0.03	-86.6	Y
2	201740214	CFLAR	A>G	+	3'UTR	Yes	0.06	0.01	-77.5
2	201740352	CFLAR	A>G	+	3'UTR	Yes	0.05	0.02	-59.2
2	201741089	CFLAR	A>G	+	3'UTR	Yes	0.03	0	-100
2	201790913	CASP10	A>G	+	mixed; exon	Yes	0.37	0.05	-87.7
2	201791490	CASP10	A>G	+	mixed; exon	Yes	0.13	0	-100
2	201791982	CASP10	A>G	+	mixed; exon	Yes	0.03	0	-100
2	201792117	CASP10	A>G	+	mixed; exon	Yes	0.4	0.26	-36.5
2	201792118	CASP10	A>G	+	mixed; exon	Yes	0.28	0.06	-79.8
2	201792144	CASP10	A>G	+	mixed; exon	Yes	0.06	0.01	-86.3
2	201792163	CASP10	A>G	+	mixed; exon	Yes	0.23	0.04	-81.2
2	201859607	CASP8	A>G	+	3'UTR	Yes	0.13	0	-100
2	201860246	CASP8	A>G	+	3'UTR	Yes	0.06	0.04	-38.6
2	203043040	BMPR2	A>G	+	intron	Yes	0.22	0	-100
2	203043056	BMPR2	A>G	+	intron	Yes	0.78	0	-100
2	203043057	BMPR2	A>G	+	intron	Yes	0.5	0	-100
2	203449669	N/A	A>G	-	intergenic	Yes	0.13	0	-100
2	203450386	N/A	A>G	-	intergenic	Yes	0.22	0.02	-89.7	Y
2	203450398	N/A	A>G	-	intergenic	Yes	0.13	0	-100
2	203450433	N/A	A>G	-	intergenic	Yes	0.09	0	-100
2	203452084	N/A	A>G	-	intergenic	Yes	0.29	0.07	-76
2	203452137	N/A	A>G	-	intergenic	Yes	0.15	0.03	-83
2	203452163	N/A	A>G	-	intergenic	Yes	0.15	0.01	-91.6	Y
2	203452271	N/A	A>G	-	intergenic	Yes	0.2	0	-100	Y
2	203452481	N/A	A>G	-	intergenic	Yes	0.3	0.04	-86.7
2	203452485	N/A	A>G	-	intergenic	Yes	0.13	0.07	-46.4
2	203452486	N/A	A>G	-	intergenic	Yes	0.13	0.01	-93.4
2	203452826	N/A	A>G	-	intergenic	Yes	0.04	0	-100
2	203452841	N/A	A>G	-	intergenic	Yes	0.11	0	-100	Y
2	203452848	N/A	A>G	-	intergenic	Yes	0.05	0	-100
2	203452874	N/A	A>G	-	intergenic	Yes	0.24	0.05	-80.6
2	203452889	N/A	A>G	-	intergenic	Yes	0.1	0.06	-36.7
2	203453281	N/A	A>G	-	intergenic	Yes	0.04	0	-100
2	203453333	N/A	A>G	-	intergenic	Yes	0.07	0	-100	Y
2	203453353	N/A	A>G	-	intergenic	Yes	0.2	0.02	-88.6	Y
2	203870838	CYP20A1	A>G	+	3'UTR	Yes	0.17	0	-100
2	203870842	CYP20A1	A>G	+	3'UTR	Yes	0.33	0	-100
2	203877066	CYP20A1	A>G	+	3'UTR	Yes	0.22	0.15	-31.3
2	206690077	N/A	A>G	-	intergenic	Yes	0.14	0.01	-91.1	Y
2	206690081	N/A	A>G	-	intergenic	Yes	0.22	0.02	-89
2	206690101	N/A	A>G	-	intergenic	Yes	0.08	0	-100
2	206690119	N/A	A>G	-	intergenic	Yes	0.08	0.01	-87
2	206691473	N/A	A>G	-	intergenic	Yes	0.12	0	-100
2	206691543	N/A	A>G	-	intergenic	Yes	0.16	0.01	-92.4
2	206692042	N/A	A>G	-	intergenic	Yes	0.24	0.03	-89.1
2	206694491	N/A	A>G	-	intergenic	Yes	0.38	0.13	-66.3
2	206694536	N/A	A>G	-	intergenic	Yes	0.13	0	-100
2	206694554	N/A	A>G	-	intergenic	Yes	0.13	0	-100	Y
2	206694559	N/A	A>G	-	intergenic	Yes	0.3	0.03	-91.4	Y
2	206694560	N/A	A>G	-	intergenic	Yes	0.12	0	-100	Y
2	206694570	N/A	A>G	-	intergenic	Yes	0.1	0	-100	Y
2	206694693	N/A	A>G	-	intergenic	Yes	0.31	0.04	-88.1	Y
2	206694694	N/A	A>G	-	intergenic	Yes	0.19	0.04	-80.2	Y
2	206695171	N/A	A>G	-	intergenic	Yes	0.43	0.03	-93.4	Y
2	206695181	N/A	A>G	-	intergenic	Yes	0.37	0.04	-89.9	Y
2	206695217	N/A	A>G	-	intergenic	Yes	0.07	0.02	-65.8
2	206695233	N/A	A>G	-	intergenic	Yes	0.18	0.01	-96.7	Y
2	206695341	N/A	A>G	-	intergenic	Yes	0.41	0.03	-92	Y
2	206695476	N/A	A>G	-	intergenic	Yes	0.12	0.02	-86.8
2	206695486	N/A	A>G	-	intergenic	Yes	0.1	0.01	-85.2	Y
2	206695498	N/A	A>G	-	intergenic	Yes	0.21	0.01	-93.3	Y
2	206695554	N/A	A>G	-	intergenic	Yes	0.07	0	-100
2	206695560	N/A	A>G	-	intergenic	Yes	0.07	0.01	-91.7
2	206695564	N/A	A>G	-	intergenic	Yes	0.18	0.02	-86.7
2	206695777	N/A	A>G	-	intergenic	Yes	0.09	0	-100	Y
2	206695836	N/A	A>G	-	intergenic	Yes	0.12	0.02	-86.9	Y
2	206695842	N/A	A>G	-	intergenic	Yes	0.21	0.04	-81.7
2	206695844	N/A	A>G	-	intergenic	Yes	0.48	0.14	-70.7
2	206695850	N/A	A>G	-	intergenic	Yes	0.23	0.04	-83.6
2	206695868	N/A	A>G	-	intergenic	Yes	0.19	0.04	-76.4	Y
2	206695877	N/A	A>G	-	intergenic	Yes	0.14	0.11	-24.8
2	206695897	N/A	A>G	-	intergenic	Yes	0.17	0.07	-61.8
2	206695956	N/A	A>G	-	intergenic	Yes	0.05	0	-100
2	206695976	N/A	A>G	-	intergenic	Yes	0.08	0	-100
2	206695977	N/A	A>G	-	intergenic	Yes	0.15	0.01	-93.5	Y
2	206695983	N/A	A>G	-	intergenic	Yes	0.11	0.01	-91.8	Y
2	208327622	CCNYL1	A>G	+	3'UTR	Yes	0.12	0.01	-89.5
2	208327666	CCNYL1	A>G	+	3'UTR	Yes	0.06	0.02	-64.7
2	208327706	CCNYL1	A>G	+	3'UTR	Yes	0.06	0.01	-76.3
2	208327724	CCNYL1	A>G	+	3'UTR	Yes	0.74	0.03	-95.9
2	208327736	CCNYL1	A>G	+	3'UTR	Yes	0.06	0.01	-90.5
2	208327776	CCNYL1	A>G	+	mixed; exon	No	0.21	0.01	-96	Y
2	208327895	CCNYL1	A>G	+	3'UTR	Yes	0.13	0	-100	Y
2	208327987	CCNYL1	A>G	+	3'UTR	Yes	0.45	0.11	-75.5
2	208327994	CCNYL1	A>G	+	3'UTR	Yes	0.69	0.14	-79.8
2	208328374	CCNYL1	A>G	+	3'UTR	No	0.11	0.03	-75.6	Y
2	216516553	MREG	A>G	-	3'UTR	Yes	0.34	0.04	-87.9	Y
2	216516565	MREG	A>G	-	3'UTR	Yes	0.17	0.02	-85.4
2	216516566	MREG	A>G	-	3'UTR	Yes	0.1	0.01	-92.5
2	216516620	MREG	A>G	-	3'UTR	Yes	0.62	0.14	-76.5
2	216516642	MREG	A>G	-	3'UTR	Yes	0.13	0.01	-90.4
2	216516645	MREG	A>G	-	3'UTR	Yes	0.34	0.1	-70.6
2	216516651	MREG	A>G	-	3'UTR	Yes	0.11	0.01	-88.5
2	216516661	MREG	A>G	-	3'UTR	Yes	0.13	0.02	-81.7
2	216516687	MREG	A>G	-	3'UTR	Yes	0.69	0.08	-89
2	216516690	MREG	A>G	-	3'UTR	Yes	0.04	0	-86.5
2	216516697	MREG	A>G	-	3'UTR	Yes	0.23	0.02	-93.3
2	216516709	MREG	A>G	-	3'UTR	Yes	0.04	0	-100	Y
2	216516726	MREG	A>G	-	3'UTR	Yes	0.11	0.01	-92.2
2	216517076	MREG	A>G	-	3'UTR	Yes	0.08	0.04	-47.5
2	216517080	MREG	A>G	-	3'UTR	Yes	0.04	0.01	-77.2
2	216517086	MREG	A>G	-	3'UTR	Yes	0.16	0.03	-80.2
2	216517112	MREG	A>G	-	3'UTR	Yes	0.55	0.11	-79.2
2	216517117	MREG	A>G	-	3'UTR	Yes	0.04	0	-100
2	216517218	MREG	A>G	-	3'UTR	Yes	0.13	0.01	-92.2
2	216517219	MREG	A>G	-	3'UTR	Yes	0.39	0.03	-91.2	Y
2	216611743	PECR	A>G	-	3'UTR	Yes	0.09	0.02	-75.5
2	217074689	N/A	A>G	+	intergenic	No	0.04	0	-100
2	217074725	N/A	A>G	+	intergenic	Yes	0.02	0	-89.4
2	217074741	N/A	A>G	+	intergenic	Yes	0.02	0	-100
2	217074744	N/A	A>G	+	intergenic	Yes	0.18	0.01	-91.8	Y
2	217074779	N/A	A>G	+	intergenic	Yes	0.01	0.01	-44.3
2	217074786	N/A	A>G	+	intergenic	Yes	0.09	0	-95.7
2	217074815	N/A	A>G	+	intergenic	Yes	0.11	0.01	-94.7
2	217074825	N/A	A>G	+	intergenic	Yes	0.77	0.22	-72
2	217074835	N/A	A>G	+	intergenic	Yes	0.26	0.04	-86
2	217074843	N/A	A>G	+	intergenic	Yes	0.1	0.02	-77.7	Y
2	217074851	N/A	A>G	+	intergenic	Yes	0.03	0.01	-74.8	Y
2	217074860	N/A	A>G	+	intergenic	Yes	0.04	0	-94.1
2	217074869	N/A	A>G	+	intergenic	Yes	0.02	0	-100
2	217074871	N/A	A>G	+	intergenic	Yes	0.01	0	-100
2	217074944	N/A	A>G	+	intergenic	Yes	0.18	0.03	-85.7
2	217075031	N/A	A>G	+	intergenic	Yes	0.07	0.02	-65.3
2	217075039	N/A	A>G	+	intergenic	Yes	0.05	0.01	-83.3
2	217075111	N/A	A>G	+	intergenic	Yes	0.06	0	-95.7	Y
2	217075113	N/A	A>G	+	intergenic	Yes	0.15	0.02	-86.1
2	217075139	N/A	A>G	+	intergenic	Yes	0.2	0.04	-78.5
2	217075166	N/A	A>G	+	intergenic	Yes	0.47	0.14	-69.7
2	217075174	N/A	A>G	+	intergenic	Yes	0.24	0.03	-86.3
2	217075175	N/A	A>G	+	intergenic	Yes	0.15	0.05	-65.3
2	217075184	N/A	A>G	+	intergenic	Yes	0.07	0.01	-91
2	217075204	N/A	A>G	+	intergenic	Yes	0.03	0	-88
2	217075215	N/A	A>G	+	intergenic	Yes	0.02	0	-100
2	217075216	N/A	A>G	+	intergenic	Yes	0.09	0.01	-85.5	Y
2	223132486	N/A	A>G	+	intergenic	Yes	0.27	0.04	-86
2	223132542	N/A	A>G	+	intergenic	Yes	0.07	0.01	-92.9
2	223132588	N/A	A>G	+	intergenic	Yes	0.09	0	-96.9	Y
2	223132670	N/A	A>G	+	intergenic	Yes	0.25	0.02	-91.1
2	223132680	N/A	A>G	+	intergenic	Yes	0.06	0	-100
2	223133816	N/A	A>G	+	intergenic	Yes	0.06	0	-100	Y
2	223133921	N/A	A>G	+	intergenic	Yes	0.04	0	-100	Y
2	223133989	N/A	A>G	+	intergenic	Yes	0.1	0.01	-93.5
2	223134108	N/A	A>G	+	intergenic	No	0.16	0.01	-96.3
2	224329236	AP1S3	A>G	-	3'UTR	Yes	0.17	0.02	-87.1
2	224329259	AP1S3	A>G	-	3'UTR	Yes	0.23	0	-100	Y
2	224330088	AP1S3	A>G	-	3'UTR	Yes	0.09	0.03	-60.6
2	224330388	AP1S3	A>G	-	3'UTR	Yes	0.07	0.01	-92.3
2	230740942	N/A	A>G	-	intergenic	Yes	0.22	0.08	-65.4	Y
2	233297555	GIGYF2	A>G	+	intron	Yes	0.08	0.02	-75.5	Y
3	9494275	SETD5	A>G	+	3'UTR	No	0.01	0.01	-38.4	Y
3	10003823	N/A	A>G	+	intergenic	Yes	0.08	0	-100
3	10015515	N/A	A>G	+	intergenic	Yes	0.17	0.07	-60.5
3	10039745	CIDECP	A>G	-	intron	Yes	0.07	0	-100
3	10167596	VHL	A>G	+	3'UTR	Yes	0.03	0	-100
3	10167642	VHL	A>G	+	3'UTR	Yes	0.13	0.01	-90.9
3	10167694	VHL	A>G	+	3'UTR	Yes	0.07	0	-94.7
3	10167704	VHL	A>G	+	3'UTR	Yes	0.1	0	-100	Y
3	10167717	VHL	A>G	+	3'UTR	Yes	0.08	0.02	-79.3
3	10167744	VHL	A>G	+	3'UTR	Yes	0.14	0.01	-94.9	Y
3	10167747	VHL	A>G	+	3'UTR	Yes	0.21	0.16	-23.1
3	10167753	VHL	A>G	+	3'UTR	Yes	0.31	0.05	-83.1	Y
3	10167798	VHL	A>G	+	3'UTR	Yes	0.05	0	-100
3	10167816	VHL	A>G	+	3'UTR	Yes	0.21	0.02	-91.9	Y
3	10167838	VHL	A>G	+	3'UTR	Yes	0.04	0	-100
3	10168358	VHL	A>G	+	3'UTR	No	0.15	0	-97.2	Y
3	10168475	VHL	A>G	+	3'UTR	Yes	0.1	0.01	-92.6
3	10168606	VHL	A>G	+	3'UTR	Yes	0.03	0.01	-81.3	Y
3	10168732	VHL	A>G	+	3'UTR	Yes	0.08	0.01	-91.1	Y
3	10168873	VHL	A>G	+	3'UTR	Yes	0.06	0.01	-88.7
3	10168906	VHL	A>G	+	3'UTR	Yes	0.31	0.12	-59.5
3	10168932	VHL	A>G	+	3'UTR	Yes	0.11	0.01	-87.9	Y
3	10168933	VHL	A>G	+	3'UTR	Yes	0.05	0.01	-85.5
3	10168942	VHL	A>G	+	3'UTR	Yes	0.06	0.01	-87.9	Y
3	10168978	VHL	A>G	+	3'UTR	Yes	0.13	0.01	-91.1
3	10168994	VHL	A>G	+	3'UTR	Yes	0.2	0.02	-89.6	Y
3	10169005	VHL	A>G	+	3'UTR	Yes	0.07	0	-95.7	Y
3	10169010	VHL	A>G	+	3'UTR	Yes	0.05	0.01	-87.2
3	10169040	VHL	A>G	+	3'UTR	Yes	0.06	0	-95	Y
3	10169241	VHL	A>G	+	3'UTR	Yes	0.12	0	-100
3	10169254	VHL	A>G	+	3'UTR	Yes	0.73	0.19	-74.5
3	10169277	VHL	A>G	+	3'UTR	Yes	0.22	0.01	-96.6
3	10169306	VHL	A>G	+	3'UTR	Yes	0.32	0.02	-94.8	Y
3	10169343	VHL	A>G	+	3'UTR	Yes	0.05	0	-100
3	10169356	VHL	A>G	+	3'UTR	Yes	0.17	0.01	-96.2
3	10169373	VHL	A>G	+	3'UTR	Yes	0.25	0.03	-88.1
3	10169426	VHL	A>G	+	3'UTR	Yes	0.37	0.02	-94.2
3	10169448	VHL	A>G	+	3'UTR	Yes	0.21	0.01	-95.6
3	10169555	VHL	A>G	+	3'UTR	Yes	0.29	0.04	-85.3
3	10169571	VHL	A>G	+	3'UTR	Yes	0.06	0	-94.2	Y
3	10169572	VHL	A>G	+	3'UTR	Yes	0.07	0	-100
3	10169593	VHL	A>G	+	3'UTR	Yes	0.1	0.03	-64.4
3	10169641	VHL	A>G	+	3'UTR	Yes	0.12	0.03	-71.5
3	10169705	VHL	A>G	+	3'UTR	Yes	0.09	0.02	-81.6	Y
3	10169706	VHL	A>G	+	3'UTR	Yes	0.06	0.02	-73.8
3	10169744	VHL	A>G	+	3'UTR	Yes	0.08	0.01	-91.6
3	10169749	VHL	A>G	+	3'UTR	Yes	0.09	0	-100	Y
3	10169815	VHL	A>G	+	3'UTR	Yes	0.11	0.01	-88.2
3	10169841	VHL	A>G	+	3'UTR	Yes	0.11	0.01	-87.6
3	10169903	VHL	A>G	+	3'UTR	Yes	0.04	0	-92.9
3	10169933	VHL	A>G	+	3'UTR	Yes	0.09	0.01	-90.6	Y
3	10169984	VHL	A>G	+	3'UTR	Yes	0.04	0	-92.5
3	10170092	VHL	A>G	+	3'UTR	Yes	0.08	0	-100	Y
3	10170096	VHL	A>G	+	3'UTR	Yes	0.32	0.02	-93.1
3	14961084	N/A	A>G	-	intergenic	Yes	0.05	0	-100	Y
3	14961102	N/A	A>G	-	intergenic	Yes	0.25	0.01	-95.2
3	14961108	N/A	A>G	-	intergenic	Yes	0.79	0.06	-92.9
3	14961141	N/A	A>G	-	intergenic	Yes	0.34	0.01	-97.2
3	14961154	N/A	A>G	-	intergenic	Yes	0.05	0	-96.8	Y
3	14961403	N/A	A>G	-	intergenic	Yes	0.08	0	-95.6
3	14961439	N/A	A>G	-	intergenic	Yes	0.13	0.01	-93.6
3	14961451	N/A	A>G	-	intergenic	Yes	0.06	0	-96.8
3	14961456	N/A	A>G	-	intergenic	Yes	0.07	0.01	-92
3	14961457	N/A	A>G	-	intergenic	Yes	0.11	0	-96.4
3	14961475	N/A	A>G	-	intergenic	Yes	0.06	0	-100
3	15088720	ZFYVE20	A>G	-	3'UTR	Yes	0.06	0	-100
3	15088737	ZFYVE20	A>G	-	3'UTR	Yes	0.14	0.02	-88.7
3	15088740	ZFYVE20	A>G	-	3'UTR	Yes	0.1	0.02	-84.1
3	15088746	ZFYVE20	A>G	-	3'UTR	Yes	0.03	0	-100
3	15088803	ZFYVE20	A>G	-	3'UTR	Yes	0.12	0.02	-83.3
3	15088846	ZFYVE20	A>G	-	3'UTR	Yes	0.17	0.05	-69.1	Y
3	15088851	ZFYVE20	A>G	-	3'UTR	Yes	0.52	0.29	-43.1
3	15088897	ZFYVE20	A>G	-	3'UTR	Yes	0.25	0.14	-44.1
3	15089357	ZFYVE20	A>G	-	3'UTR	Yes	0.07	0.02	-63.4
3	15089408	ZFYVE20	A>G	-	3'UTR	Yes	0.3	0.23	-24.2
3	15089490	ZFYVE20	A>G	-	3'UTR	Yes	0.21	0.04	-79.4	Y
3	15426986	METTL6	A>G	-	3'UTR	Yes	0.04	0.03	-21.5
3	15427294	METTL6	A>G	-	3'UTR	Yes	0.13	0.1	-24.9
3	15427335	METTL6	A>G	-	3'UTR	Yes	0.04	0	-100
3	15427414	METTL6	A>G	-	3'UTR	Yes	0.15	0	-100
3	15427500	METTL6	A>G	-	3'UTR	Yes	0.06	0	-100
3	15427528	METTL6	A>G	-	3'UTR	Yes	0.17	0	-100
3	15427541	METTL6	A>G	-	3'UTR	Yes	0.26	0.13	-51
3	15427558	METTL6	A>G	-	3'UTR	Yes	0.77	0.15	-80.2
3	15431007	METTL6	A>G	-	intron	Yes	0.5	0.13	-75
3	19968589	RAB5A	A>G	+	intron	Yes	0.27	0	-100
3	38542328	EXOG	A>G	+	3'UTR	Yes	0.15	0	-100	Y
3	38542342	EXOG	A>G	+	3'UTR	Yes	0.04	0	-100
3	38556561	N/A	A>G	+	intergenic	Yes	0.22	0.03	-88.3	Y
3	38556587	N/A	A>G	+	intergenic	Yes	0.36	0	-100
3	39350118	CCR8	A>G	+	3'UTR	No	0.67	0	-100	Y
3	39350216	N/A	A>G	+	intergenic	No	0.33	0.17	-50
3	39350223	N/A	A>G	+	intergenic	No	0.38	0	-100
3	39425330	RPSA	A>G	+	intron	Yes	0.1	0	-100
3	40482394	N/A	A>G	+	intergenic	No	0.05	0	-100
3	40482607	N/A	A>G	+	intergenic	Yes	0.16	0	-100
3	40482631	N/A	A>G	+	intergenic	Yes	0.26	0.05	-82.1
3	40482641	N/A	A>G	+	intergenic	Yes	0.02	0	-100
3	40482902	N/A	A>G	+	intergenic	Yes	0.03	0	-100
3	40552689	ZNF621	A>G	+	3'UTR	Yes	0.44	0.2	-53.8
3	40553819	ZNF621	A>G	+	3'UTR	Yes	0.07	0.02	-74.1
3	40553835	ZNF621	A>G	+	3'UTR	Yes	0.16	0.02	-87.5
3	40553847	ZNF621	A>G	+	3'UTR	Yes	0.12	0.03	-77.6
3	40553865	ZNF621	A>G	+	3'UTR	Yes	0.08	0	-100
3	40553883	ZNF621	A>G	+	3'UTR	Yes	0.22	0	-100
3	40553933	ZNF621	A>G	+	3'UTR	Yes	0.17	0.06	-64.1	Y
3	44375695	C3orf23	A>G	+	mixed; exon	Yes	0.05	0	-100	Y
3	44512805	N/A	A>G	-	intergenic	Yes	0.25	0	-100
3	44766355	KIAA1143	A>G	-	3'UTR	Yes	0.44	0.04	-90.7
3	44766401	KIAA1143	A>G	-	3'UTR	Yes	0.15	0.03	-80
3	45696828	LIMD1	A>G	+	mixed; exon	Yes	0.08	0.01	-90.1
3	45696840	LIMD1	A>G	+	mixed; exon	Yes	0.75	0.18	-76.6
3	45696864	LIMD1	A>G	+	mixed; exon	Yes	0.45	0.13	-71.6
3	45696873	LIMD1	A>G	+	mixed; exon	Yes	0.34	0.13	-62.9	Y
3	45696878	LIMD1	A>G	+	mixed; exon	Yes	0.89	0.36	-59
3	45696909	LIMD1	A>G	+	mixed; exon	Yes	0.08	0	-95.3
3	45696926	LIMD1	A>G	+	mixed; exon	Yes	0.94	0.47	-49.7
3	45696938	LIMD1	A>G	+	mixed; exon	Yes	0.26	0.08	-70.4
3	45696978	LIMD1	A>G	+	mixed; exon	Yes	0.05	0	-100
3	45696993	LIMD1	A>G	+	mixed; exon	Yes	0.22	0.05	-76.8
3	45696994	LIMD1	A>G	+	mixed; exon	Yes	0.47	0.14	-70.8
3	45696996	LIMD1	A>G	+	mixed; exon	Yes	0.41	0.11	-72.1
3	45697034	LIMD1	A>G	+	mixed; exon	Yes	0.02	0.01	-63.8
3	45697046	LIMD1	A>G	+	mixed; exon	Yes	0.12	0.03	-70.2
3	45697047	LIMD1	A>G	+	mixed; exon	Yes	0.08	0.05	-39.8
3	45697051	LIMD1	A>G	+	mixed; exon	Yes	0.48	0.11	-77.7
3	45697086	LIMD1	A>G	+	mixed; exon	Yes	0.03	0	-100
3	45697251	LIMD1	A>G	+	mixed; exon	Yes	0.02	0	-100
3	45697287	LIMD1	A>G	+	mixed; exon	Yes	0.08	0.02	-76.1
3	45697291	LIMD1	A>G	+	mixed; exon	Yes	0.16	0.05	-68.2
3	45697304	LIMD1	A>G	+	mixed; exon	Yes	0.2	0.07	-64.3	Y
3	45697345	LIMD1	A>G	+	mixed; exon	Yes	0.04	0.01	-77.5
3	45697351	LIMD1	A>G	+	mixed; exon	Yes	0.03	0	-89.3
3	45697385	LIMD1	A>G	+	mixed; exon	Yes	0.5	0.14	-72.3
3	45697391	LIMD1	A>G	+	mixed; exon	Yes	0.21	0.06	-72.7
3	45697400	LIMD1	A>G	+	mixed; exon	Yes	0.19	0.03	-85.8
3	45697412	LIMD1	A>G	+	mixed; exon	Yes	0.51	0.08	-84.2
3	45697426	LIMD1	A>G	+	mixed; exon	Yes	0.26	0.14	-47.8
3	45697427	LIMD1	A>G	+	mixed; exon	Yes	0.37	0.09	-75.4
3	45697488	LIMD1	A>G	+	mixed; exon	Yes	0.1	0	-100	Y
3	45697495	LIMD1	A>G	+	mixed; exon	Yes	0.16	0.01	-95.1
3	48761995	N/A	A>G	-	intergenic	Yes	0.48	0.14	-70.9
3	48762015	N/A	A>G	-	intergenic	Yes	0.04	0	-100
3	48762046	N/A	A>G	-	intergenic	Yes	0.22	0.04	-81.2	Y
3	48762050	N/A	A>G	-	intergenic	Yes	0.06	0.01	-86.4	Y
3	48762055	N/A	A>G	-	intergenic	Yes	0.03	0	-100
3	48762056	N/A	A>G	-	intergenic	Yes	0.04	0	-100
3	48762566	N/A	A>G	-	intergenic	Yes	0.18	0.02	-86.9
3	48762638	N/A	A>G	-	intergenic	Yes	0.04	0.01	-86.4
3	48762644	N/A	A>G	-	intergenic	Yes	0.19	0.01	-93.2	Y
3	48762678	N/A	A>G	-	intergenic	Yes	0.27	0.01	-95.2	Y
3	48762688	N/A	A>G	-	intergenic	Yes	0.59	0.18	-70	Y
3	48762719	N/A	A>G	-	intergenic	Yes	0.11	0	-100
3	48762860	N/A	A>G	-	intergenic	Yes	0.19	0.02	-90.1
3	48762913	N/A	A>G	-	intergenic	Yes	0.17	0.03	-79.7
3	49372327	RHOA	A>G	-	3'UTR	No	0.02	0	-95
3	49373386	RHOA	A>G	-	intron	Yes	0.14	0.01	-93.2
3	49373388	RHOA	A>G	-	intron	Yes	0.08	0.01	-87.1
3	49373398	RHOA	A>G	-	intron	Yes	0.07	0.01	-85.8
3	49373427	RHOA	A>G	-	intron	Yes	0.07	0.01	-86.1
3	49435977	NICN1	A>G	-	3'UTR	Yes	0.23	0.13	-46.4
3	49436375	NICN1	A>G	-	3'UTR	Yes	0.07	0	-100
3	49436461	NICN1	A>G	-	3'UTR	Yes	0.06	0	-100	Y
3	49436555	NICN1	A>G	-	3'UTR	Yes	0.12	0	-100	Y
3	49436560	NICN1	A>G	-	3'UTR	Yes	0.15	0.04	-70.4
3	49436561	NICN1	A>G	-	3'UTR	Yes	0.21	0	-100
3	49436577	NICN1	A>G	-	3'UTR	Yes	0.43	0.1	-76.4
3	50123918	RBM5	A>G	+	intron	Yes	0.12	0.02	-85.4
3	50124732	RBM5	A>G	+	intron	Yes	0.3	0.05	-83.5
3	50124797	RBM5	A>G	+	intron	Yes	0.21	0.12	-45
3	50125491	RBM5	A>G	+	intron	Yes	0.09	0.06	-34.3
3	50348498	RASSF1	A>G	-	intron	No	0.07	0	-100
3	52423810	PHF7	A>G	+	intron	Yes	0.17	0	-100
3	52424301	PHF7	A>G	+	intron	Yes	0.6	0.11	-81.5
3	53873006	IL17RB	A>G	-	intron	Yes	0.17	0.03	-80.7	Y
3	53873014	IL17RB	A>G	-	intron	Yes	0.44	0.1	-77.4
3	53873038	IL17RB	A>G	-	intron	Yes	0.43	0.01	-98.4	Y
3	53873054	IL17RB	A>G	-	intron	Yes	0.22	0.07	-69.4
3	53873063	IL17RB	A>G	-	intron	Yes	0.06	0.01	-87.6
3	53873169	IL17RB	A>G	-	intron	Yes	0.53	0.2	-61.6
3	53875442	N/A	A>G	-	intergenic	Yes	0.12	0.02	-84.3
3	57281874	ASB14	A>G	+	mixed; exon	Yes	0.5	0	-100
3	57524405	N/A	A>G	+	intergenic	Yes	0.08	0.04	-43.5	Y
3	57587973	FAM116A	A>G	-	3'UTR	Yes	0.21	0	-100	Y
3	57588075	FAM116A	A>G	-	3'UTR	Yes	0.06	0	-100
3	57588093	FAM116A	A>G	-	3'UTR	Yes	0.13	0.04	-67.4	Y
3	57588162	FAM116A	A>G	-	3'UTR	Yes	0.12	0	-100
3	58116831	FLNB	A>G	+	coding exon	No	0.15	0.02	-88	Y
3	58281636	N/A	A>G	+	intergenic	Yes	0.06	0	-100	Y
3	58281743	N/A	A>G	+	intergenic	Yes	0.2	0.01	-93.9	Y
3	58281768	N/A	A>G	+	intergenic	Yes	0.26	0.11	-56.2
3	58281769	N/A	A>G	+	intergenic	Yes	0.5	0.37	-26.5
3	81655927	GBE1	A>G	-	intron	No	0.5	0.33	-33.3	Y
3	95260904	DHFRL1	A>G	-	3'UTR	Yes	0.36	0.03	-92.1	Y
3	95260921	DHFRL1	A>G	-	3'UTR	Yes	0.13	0	-100	Y
3	95329499	N/A	A>G	+	intergenic	Yes	0.08	0.01	-81.7
3	95329500	N/A	A>G	+	intergenic	Yes	0.22	0.03	-87.7
3	95329577	N/A	A>G	+	intergenic	Yes	0.03	0	-100
3	95329637	N/A	A>G	+	intergenic	Yes	0.1	0.07	-30.8	Y
3	95329638	N/A	A>G	+	intergenic	Yes	0.16	0.09	-44	Y
3	95329651	N/A	A>G	+	intergenic	Yes	0.09	0.07	-25.1	Y
3	102970108	N/A	A>G	+	intergenic	Yes	0.05	0.01	-71.5
3	102970114	N/A	A>G	+	intergenic	Yes	0.1	0.08	-23
3	102970188	N/A	A>G	+	intergenic	Yes	0.1	0	-100	Y
3	103025040	FAM55C	A>G	+	3'UTR	Yes	0.33	0.01	-97.3
3	103025045	FAM55C	A>G	+	3'UTR	Yes	0.08	0	-100
3	103025460	FAM55C	A>G	+	3'UTR	Yes	0.05	0.02	-59.8
3	103025504	FAM55C	A>G	+	3'UTR	Yes	0.19	0	-100	Y
3	103025527	FAM55C	A>G	+	3'UTR	Yes	0.08	0.06	-30.8
3	121027889	GSK3B	A>G	-	3'UTR	No	0.03	0	-100	Y
3	123034778	IQCB1	A>G	-	intron	No	0.12	0.04	-64.3
3	123034782	IQCB1	A>G	-	intron	No	0.23	0.05	-79.2
3	123189722	ILDR1	A>G	-	3'UTR	Yes	0.03	0	-100
3	123772417	DTX3L	A>G	+	intron	No	0.25	0	-100
3	129272939	SEC61A1	A>G	+	3'UTR	No	0.02	0	-90.6
3	143148507	TFDP2	A>G	-	3'UTR	Yes	0.25	0	-100	Y
3	143149111	TFDP2	A>G	-	3'UTR	Yes	0.3	0.13	-54.7
3	143149117	TFDP2	A>G	-	3'UTR	Yes	0.04	0	-100
3	143149120	TFDP2	A>G	-	3'UTR	Yes	0.57	0.04	-92.4	Y
3	143151468	TFDP2	A>G	-	3'UTR	Yes	0.05	0	-100
3	143151504	TFDP2	A>G	-	3'UTR	Yes	0.11	0	-100	Y
3	143151558	TFDP2	A>G	-	3'UTR	Yes	0.37	0.12	-67.3	Y
3	143151566	TFDP2	A>G	-	3'UTR	Yes	0.43	0.13	-70.6	Y
3	143151611	TFDP2	A>G	-	3'UTR	Yes	0.17	0	-100	Y
3	143151628	TFDP2	A>G	-	3'UTR	Yes	0.8	0.09	-88.4	Y
3	151774470	EIF2A	A>G	-	intron	Yes	0.08	0	-100
3	157142595	N/A	A>G	+	intergenic	Yes	0.32	0.12	-62.1
3	157143567	N/A	A>G	+	intergenic	Yes	0.31	0.11	-63.5
3	157143594	N/A	A>G	+	intergenic	Yes	0.29	0.21	-28.1
3	157143633	N/A	A>G	+	intergenic	Yes	0.13	0	-100
3	157143655	N/A	A>G	+	intergenic	Yes	0.18	0.05	-74.4	Y
3	157740989	SSR3	A>G	-	3'UTR	Yes	0.15	0.03	-78.9
3	157741002	SSR3	A>G	-	3'UTR	Yes	0.27	0.03	-88
3	157741013	SSR3	A>G	-	3'UTR	Yes	0.36	0.04	-90.1
3	157741923	SSR3	A>G	-	3'UTR	Yes	0.09	0	-95.2
3	157741982	SSR3	A>G	-	3'UTR	Yes	0.46	0.1	-77.9
3	157741989	SSR3	A>G	-	3'UTR	Yes	0.31	0.05	-83.1
3	157742011	SSR3	A>G	-	3'UTR	Yes	0.04	0.01	-85.9
3	157742035	SSR3	A>G	-	3'UTR	Yes	0.26	0.08	-67.9
3	157742061	SSR3	A>G	-	3'UTR	Yes	0.36	0.1	-71.8
3	157742100	SSR3	A>G	-	3'UTR	Yes	0.57	0.4	-29.5
3	158376838	N/A	A>G	+	intergenic	Yes	0.06	0	-100
3	159895785	N/A	A>G	+	intergenic	Yes	0.38	0	-100
3	171173889	SEC62	A>G	+	intron	Yes	0.25	0	-100
3	171173895	SEC62	A>G	+	intron	Yes	0.2	0	-100
3	180525604	ZNF639	A>G	+	5'UTR	Yes	0.05	0.02	-53.1
3	180525717	ZNF639	A>G	+	5'UTR	Yes	0.12	0.03	-72.1
3	180525737	ZNF639	A>G	+	5'UTR	Yes	0.02	0.01	-50
3	180574529	MFN1	A>G	+	intron	Yes	0.6	0.12	-79.9
3	180574530	MFN1	A>G	+	intron	Yes	0.11	0.07	-34.5
3	180574538	MFN1	A>G	+	intron	Yes	0.16	0.02	-89.7
3	180574546	MFN1	A>G	+	intron	Yes	0.07	0	-100
3	180574556	MFN1	A>G	+	intron	Yes	0.26	0.11	-56.6
3	180574598	MFN1	A>G	+	intron	Yes	0.73	0.45	-37.5
3	180574599	MFN1	A>G	+	intron	Yes	0.33	0.07	-78.6
3	197563686	N/A	A>G	-	intergenic	Yes	0.08	0.01	-83
3	197563690	N/A	A>G	-	intergenic	Yes	0.07	0	-100
3	197563702	N/A	A>G	-	intergenic	Yes	0.07	0	-100
3	197563780	N/A	A>G	-	intergenic	Yes	0.14	0	-100
3	197563786	N/A	A>G	-	intergenic	Yes	0.05	0.01	-70.3
3	197563787	N/A	A>G	-	intergenic	Yes	0.06	0.01	-86.2
3	197563809	N/A	A>G	-	intergenic	Yes	0.02	0	-78.7
3	197564005	N/A	A>G	-	intergenic	Yes	0.15	0	-100
3	197564018	N/A	A>G	-	intergenic	Yes	0.07	0.01	-91.9
3	197564088	N/A	A>G	-	intergenic	Yes	0.12	0.04	-67.3
3	197564094	N/A	A>G	-	intergenic	Yes	0.24	0.03	-88
3	197564103	N/A	A>G	-	intergenic	Yes	0.07	0	-100	Y
3	197564111	N/A	A>G	-	intergenic	Yes	0.01	0	-100
3	197564997	UBXN7	A>G	-	3'UTR	Yes	0.2	0.08	-59.3
3	197565021	UBXN7	A>G	-	3'UTR	Yes	0.24	0.1	-58.6	Y
3	197565022	UBXN7	A>G	-	3'UTR	Yes	0.06	0.01	-87.6	Y
3	198229853	MFI2	A>G	-	intron	Yes	0.56	0.15	-73
3	198824055	N/A	A>G	-	intergenic	Yes	0.36	0.11	-70.3
3	198995830	N/A	A>G	+	intergenic	Yes	0.17	0	-100
3	198995948	N/A	A>G	+	intergenic	Yes	0.17	0	-100
3	199095445	N/A	A>G	+	intergenic	Yes	0.04	0	-86.2
3	199095471	N/A	A>G	+	intergenic	Yes	0.52	0.08	-85	Y
3	199095487	N/A	A>G	+	intergenic	Yes	0.19	0.02	-90.1	Y
3	199095492	N/A	A>G	+	intergenic	Yes	0.15	0.05	-68.7
3	199095522	N/A	A>G	+	intergenic	Yes	0.22	0.03	-85.4
3	199095605	N/A	A>G	+	intergenic	Yes	0.29	0.07	-75.1	Y
3	199095608	N/A	A>G	+	intergenic	Yes	0.21	0.06	-69.1	Y
3	199095660	N/A	A>G	+	intergenic	Yes	0.27	0.03	-90.8	Y
3	199096143	N/A	A>G	+	intergenic	Yes	0.03	0.01	-72.6
3	199096155	N/A	A>G	+	intergenic	Yes	0.06	0.01	-80.6
3	199096623	N/A	A>G	+	intergenic	Yes	0.06	0.01	-88.1
3	199096624	N/A	A>G	+	intergenic	Yes	0.07	0.02	-77.9
3	199096799	N/A	A>G	+	intergenic	Yes	0.45	0.09	-79.9	Y
3	199096827	N/A	A>G	+	intergenic	Yes	0.1	0.01	-91.5
3	199097379	N/A	A>G	+	intergenic	Yes	0.36	0	-100
3	199097926	N/A	A>G	+	intergenic	Yes	0.16	0.03	-78.7	Y
4	363336	N/A	A>G	+	intergenic	Yes	0.4	0	-100
4	764074	LOC100129917	A>G	-	mixed; exon	Yes	0.16	0	-100
4	764115	LOC100129917	A>G	-	mixed; exon	Yes	0.57	0.06	-89.7
4	764138	LOC100129917	A>G	-	mixed; exon	Yes	0.25	0	-100
4	1377223	CRIPAK	A>G	+	5'UTR	Yes	0.13	0.03	-72.4
4	1377263	CRIPAK	A>G	+	5'UTR	Yes	0.19	0	-100
4	2811629	SH3BP2	A>G	+	3'UTR	Yes	0.12	0	-100
4	2811635	SH3BP2	A>G	+	3'UTR	Yes	0.81	0.63	-23.1
4	2811691	SH3BP2	A>G	+	3'UTR	Yes	0.13	0	-100
4	2909824	C4orf10	A>G	-	intron	Yes	0.19	0.01	-95.7
4	2909863	C4orf10	A>G	-	intron	Yes	0.03	0	-100
4	2909883	C4orf10	A>G	-	intron	Yes	0.56	0.07	-87.7
4	2909889	C4orf10	A>G	-	intron	Yes	0.02	0	-81.3
4	2909896	C4orf10	A>G	-	intron	Yes	0.13	0	-98.7
4	2909923	C4orf10	A>G	-	intron	Yes	0.08	0	-97.8	Y
4	2909933	C4orf10	A>G	-	intron	Yes	0.08	0.01	-92.6
4	2909945	C4orf10	A>G	-	intron	Yes	0.13	0	-96.1
4	2909962	C4orf10	A>G	-	intron	Yes	0.14	0.01	-94.7
4	2910063	C4orf10	A>G	-	intron	Yes	0.09	0.01	-94.1
4	2910145	C4orf10	A>G	-	intron	Yes	0.07	0.01	-89.1
4	2910162	C4orf10	A>G	-	intron	Yes	0.14	0.02	-84.9	Y
4	2910163	C4orf10	A>G	-	intron	Yes	0.08	0.01	-87.9
4	2910195	C4orf10	A>G	-	intron	Yes	0.67	0.11	-83.5
4	2910236	C4orf10	A>G	-	mixed; exon	Yes	0.04	0	-95.9	Y
4	2910260	C4orf10	A>G	-	mixed; exon	Yes	0.36	0.03	-92.4
4	17236815	N/A	A>G	+	intergenic	Yes	0.16	0.03	-79.8
4	17236821	N/A	A>G	+	intergenic	Yes	0.03	0	-100
4	17236837	N/A	A>G	+	intergenic	Yes	0.03	0	-100	Y
4	17236838	N/A	A>G	+	intergenic	Yes	0.05	0	-100
4	17236864	N/A	A>G	+	intergenic	Yes	0.08	0	-100
4	17237789	N/A	A>G	+	intergenic	Yes	0.14	0.02	-87.5
4	17237797	N/A	A>G	+	intergenic	Yes	0.04	0	-100
4	17238076	N/A	A>G	+	intergenic	Yes	0.03	0.01	-50.6
4	17238475	N/A	A>G	+	intergenic	Yes	0.45	0.08	-81.2
4	17239843	N/A	A>G	+	intergenic	Yes	0.1	0	-100	Y
4	17411881	DCAF16	A>G	-	3'UTR	Yes	0.32	0.01	-96
4	17411917	DCAF16	A>G	-	3'UTR	Yes	0.39	0.04	-91.1
4	17411925	DCAF16	A>G	-	3'UTR	Yes	0.57	0.09	-83.7
4	17411965	DCAF16	A>G	-	3'UTR	Yes	0.07	0.01	-90.1	Y
4	17411987	DCAF16	A>G	-	3'UTR	Yes	0.44	0.16	-63
4	17411988	DCAF16	A>G	-	3'UTR	Yes	0.18	0.01	-91.7
4	17412028	DCAF16	A>G	-	3'UTR	Yes	0.12	0.05	-62.3
4	17412032	DCAF16	A>G	-	3'UTR	Yes	0.17	0.04	-76.9	Y
4	17412038	DCAF16	A>G	-	3'UTR	Yes	0.09	0.02	-73	Y
4	17412053	DCAF16	A>G	-	3'UTR	Yes	0.05	0.03	-43
4	17412077	DCAF16	A>G	-	3'UTR	Yes	0.29	0.21	-28.7
4	17412117	DCAF16	A>G	-	3'UTR	Yes	0.59	0.46	-22.2
4	17412702	DCAF16	A>G	-	3'UTR	Yes	0.33	0.03	-91.2
4	17412712	DCAF16	A>G	-	3'UTR	Yes	0.03	0.02	-54
4	17412760	DCAF16	A>G	-	3'UTR	Yes	0.2	0.06	-67.6
4	17412779	DCAF16	A>G	-	3'UTR	Yes	0.18	0.01	-96.2
4	17413838	DCAF16	A>G	-	3'UTR	Yes	0.1	0.04	-59.4
4	17413883	DCAF16	A>G	-	3'UTR	Yes	0.13	0.02	-83.5
4	17413945	DCAF16	A>G	-	3'UTR	Yes	0.16	0.1	-37.3	Y
4	24890449	N/A	A>G	+	intergenic	Yes	0.43	0.24	-45.1
4	24890454	N/A	A>G	+	intergenic	Yes	0.33	0.06	-80.6
4	24890543	N/A	A>G	+	intergenic	Yes	0.27	0.12	-56.6
4	24890544	N/A	A>G	+	intergenic	Yes	0.23	0.15	-31.5
4	24890553	N/A	A>G	+	intergenic	Yes	0.4	0.12	-69.1
4	24890557	N/A	A>G	+	intergenic	Yes	0.12	0.06	-50
4	24890609	N/A	A>G	+	intergenic	Yes	0.27	0	-100
4	37542810	N/A	A>G	+	intergenic	No	0.27	0	-100	Y
4	37550143	N/A	A>G	+	intergenic	No	0.12	0.01	-88.4	Y
4	37550150	N/A	A>G	+	intergenic	No	0.07	0	-100
4	37550153	N/A	A>G	+	intergenic	No	0.06	0.02	-73.1	Y
4	38483474	N/A	A>G	-	intergenic	No	0.11	0	-100
4	38710769	N/A	A>G	-	intergenic	Yes	0.09	0	-100
4	39210263	N/A	A>G	+	intergenic	Yes	0.07	0	-100
4	39226193	N/A	A>G	-	intergenic	Yes	0.04	0	-100
4	39227098	N/A	A>G	-	intergenic	Yes	0.04	0.01	-83.5
4	39227152	N/A	A>G	-	intergenic	Yes	0.1	0	-97.3
4	39227176	N/A	A>G	-	intergenic	Yes	0.02	0	-100
4	39227182	N/A	A>G	-	intergenic	Yes	0.08	0.01	-93.2
4	39227207	N/A	A>G	-	intergenic	Yes	0.05	0.01	-79
4	39227365	N/A	A>G	-	intergenic	Yes	0.05	0.02	-69.1
4	39227373	N/A	A>G	-	intergenic	Yes	0.71	0.13	-82.2
4	39227403	N/A	A>G	-	intergenic	Yes	0.53	0.2	-62.2
4	39227426	N/A	A>G	-	intergenic	Yes	0.12	0.01	-88.9	Y
4	39227461	N/A	A>G	-	intergenic	Yes	0.11	0	-100	Y
4	39227502	N/A	A>G	-	intergenic	Yes	0.03	0	-100
4	39227507	N/A	A>G	-	intergenic	Yes	0.06	0	-100	Y
4	39227535	N/A	A>G	-	intergenic	Yes	0.33	0	-100
4	39227561	N/A	A>G	-	intergenic	Yes	0.25	0	-100
4	39227562	N/A	A>G	-	intergenic	Yes	0.21	0	-98.4
4	39227574	N/A	A>G	-	intergenic	Yes	0.49	0.09	-81.6
4	39227578	N/A	A>G	-	intergenic	Yes	0.04	0	-100	Y
4	39228371	N/A	A>G	-	intergenic	Yes	0.07	0.01	-86
4	39228457	N/A	A>G	-	intergenic	Yes	0.04	0	-100
4	39228461	N/A	A>G	-	intergenic	Yes	0.09	0	-100	Y
4	53223435	N/A	A>G	+	intergenic	No	0.39	0.06	-84.3
4	53223475	N/A	A>G	+	intergenic	No	0.09	0	-100	Y
4	53223487	N/A	A>G	+	intergenic	No	0.75	0.17	-77
4	55979849	TMEM165	A>G	+	intron	Yes	0.22	0.11	-50
4	55979854	TMEM165	A>G	+	intron	Yes	0.33	0	-100
4	57020839	PAICS	A>G	+	3'UTR	Yes	0.07	0	-100
4	57020883	PAICS	A>G	+	3'UTR	Yes	0.15	0.01	-94.9
4	57020916	PAICS	A>G	+	3'UTR	Yes	0.05	0.01	-88.9
4	57021019	PAICS	A>G	+	3'UTR	Yes	0.03	0	-94.2
4	57021048	PAICS	A>G	+	3'UTR	Yes	0.49	0.03	-93.5
4	57021070	PAICS	A>G	+	3'UTR	Yes	0.03	0	-91.5
4	57021072	PAICS	A>G	+	3'UTR	Yes	0.02	0	-97.7
4	57021086	PAICS	A>G	+	3'UTR	Yes	0.02	0	-95.6
4	57021090	PAICS	A>G	+	3'UTR	Yes	0.05	0	-96.5
4	57021774	PAICS	A>G	+	3'UTR	Yes	0.09	0	-100	Y
4	57021779	PAICS	A>G	+	3'UTR	Yes	0.02	0	-100
4	57021835	PAICS	A>G	+	3'UTR	Yes	0.09	0.01	-84.4	Y
4	57021839	PAICS	A>G	+	3'UTR	Yes	0.2	0.02	-88.6
4	57021844	PAICS	A>G	+	3'UTR	Yes	0.83	0.15	-82.1
4	57021873	PAICS	A>G	+	3'UTR	Yes	0.05	0	-91	Y
4	68017728	N/A	A>G	-	intergenic	Yes	0.09	0	-100
4	68017796	N/A	A>G	-	intergenic	Yes	0.14	0	-100
4	68017797	N/A	A>G	-	intergenic	Yes	0.07	0	-100
4	68017815	N/A	A>G	-	intergenic	Yes	0.15	0	-100
4	74141445	COX18	A>G	-	3'UTR	Yes	0.2	0.02	-91.1	Y
4	74141457	COX18	A>G	-	3'UTR	Yes	0.04	0	-100
4	74141484	COX18	A>G	-	3'UTR	Yes	0.1	0.02	-76.4
4	74141536	COX18	A>G	-	3'UTR	Yes	0.09	0.01	-88.5
4	74141539	COX18	A>G	-	3'UTR	Yes	0.09	0	-100
4	74141580	COX18	A>G	-	3'UTR	Yes	0.03	0	-100	Y
4	74141607	COX18	A>G	-	3'UTR	Yes	0.35	0.19	-46.2
4	74141751	COX18	A>G	-	3'UTR	Yes	0.03	0	-83.8
4	74141763	COX18	A>G	-	3'UTR	Yes	0.3	0	-98.5	Y
4	74141828	COX18	A>G	-	3'UTR	Yes	0.09	0.02	-80.2
4	74141842	COX18	A>G	-	3'UTR	Yes	0.64	0.28	-56.8
4	74141845	COX18	A>G	-	3'UTR	Yes	0.37	0.09	-76.8
4	74141859	COX18	A>G	-	3'UTR	Yes	0.07	0.01	-86.3	Y
4	74141860	COX18	A>G	-	3'UTR	Yes	0.12	0.02	-80.9	Y
4	74141907	COX18	A>G	-	3'UTR	Yes	0.1	0.01	-94.5
4	74141961	COX18	A>G	-	3'UTR	Yes	0.19	0.03	-81.9
4	74142278	COX18	A>G	-	3'UTR	Yes	0.04	0.01	-84.6
4	74142336	COX18	A>G	-	3'UTR	Yes	0.02	0.01	-69.7
4	74142362	COX18	A>G	-	3'UTR	Yes	0.05	0.01	-81
4	74142388	COX18	A>G	-	3'UTR	Yes	0.08	0.01	-93	Y
4	74142405	COX18	A>G	-	3'UTR	Yes	0.16	0.04	-77.2	Y
4	74142415	COX18	A>G	-	3'UTR	Yes	0.14	0.01	-95.4	Y
4	74142431	COX18	A>G	-	3'UTR	Yes	0.04	0.03	-42.2
4	74142432	COX18	A>G	-	3'UTR	Yes	0.11	0.05	-54.2
4	74142456	COX18	A>G	-	3'UTR	Yes	0.32	0.03	-90.6
4	74142466	COX18	A>G	-	3'UTR	Yes	0.03	0	-100
4	74142471	COX18	A>G	-	3'UTR	Yes	0.04	0.01	-86.2	Y
4	74142525	COX18	A>G	-	3'UTR	Yes	0.1	0.01	-91.1
4	74142526	COX18	A>G	-	3'UTR	Yes	0.14	0.02	-87.5
4	77057763	NAAA	A>G	-	intron	Yes	0.16	0.09	-45.7
4	88063406	N/A	A>G	-	intergenic	Yes	0.5	0	-100
4	88063526	N/A	A>G	-	intergenic	Yes	0.57	0.18	-68.5
4	88065562	LOC100506746	A>G	-	mixed; exon	Yes	0.08	0.06	-31.9	Y
4	89398641	N/A	A>G	-	intergenic	Yes	0.05	0.02	-67.4
4	89398682	N/A	A>G	-	intergenic	Yes	0.05	0.01	-73.3	Y
4	89399358	N/A	A>G	-	intergenic	Yes	0.05	0.01	-76.7
4	89399406	N/A	A>G	-	intergenic	Yes	0.06	0.01	-89.1	Y
4	89400333	N/A	A>G	-	intergenic	Yes	0.08	0	-100	Y
4	89400339	N/A	A>G	-	intergenic	Yes	0.07	0	-100
4	89400365	N/A	A>G	-	intergenic	Yes	0.07	0	-100	Y
4	89400388	N/A	A>G	-	intergenic	Yes	0.03	0.01	-79.9
4	89400502	N/A	A>G	-	intergenic	Yes	0.03	0	-100	Y
4	106986767	GSTCD	A>G	+	3'UTR	Yes	0.07	0	-100
4	106987395	GSTCD	A>G	+	3'UTR	Yes	0.17	0.02	-85.5
4	106987401	GSTCD	A>G	+	3'UTR	Yes	0.03	0.01	-80.1
4	110829713	CASP6	A>G	-	3'UTR	Yes	0.05	0.04	-31.8
4	121199218	N/A	A>G	-	intergenic	Yes	0.7	0.39	-44.4
4	129177154	N/A	A>G	+	intergenic	Yes	0.28	0.06	-77.3
4	129177190	N/A	A>G	+	intergenic	Yes	0.07	0.01	-81.7
4	129177512	N/A	A>G	+	intergenic	Yes	0.17	0.06	-62.5
4	129177536	N/A	A>G	+	intergenic	Yes	0.11	0	-100
4	129177577	N/A	A>G	+	intergenic	Yes	0.08	0	-100
4	129178046	N/A	A>G	+	intergenic	Yes	0.05	0	-100
4	140186251	CCRN4L	A>G	+	3'UTR	Yes	0.1	0.05	-52.5
4	140186305	CCRN4L	A>G	+	3'UTR	Yes	0.05	0.01	-72
4	140186327	CCRN4L	A>G	+	3'UTR	Yes	0.15	0.03	-79.8
4	140187917	N/A	A>G	+	intergenic	Yes	0.24	0.03	-88
4	140187982	N/A	A>G	+	intergenic	Yes	0.32	0.03	-89.4	Y
4	140187983	N/A	A>G	+	intergenic	Yes	0.11	0.04	-67.5
4	140187992	N/A	A>G	+	intergenic	Yes	0.32	0.12	-63.3	Y
4	142856567	IL15	A>G	+	intron	No	0.2	0	-100
4	153763506	N/A	A>G	-	intergenic	Yes	0.1	0.07	-34.8
4	153763511	N/A	A>G	-	intergenic	Yes	0.19	0.02	-87.7
4	153763531	N/A	A>G	-	intergenic	Yes	0.09	0	-100
4	153763541	N/A	A>G	-	intergenic	Yes	0.17	0	-100
4	153763576	N/A	A>G	-	intergenic	Yes	0.08	0.02	-73.5
4	153763577	N/A	A>G	-	intergenic	Yes	0.05	0.02	-54.5
4	153763587	N/A	A>G	-	intergenic	Yes	0.61	0.26	-57.9
4	153763590	N/A	A>G	-	intergenic	Yes	0.38	0.07	-81.4	Y
4	153763626	N/A	A>G	-	intergenic	Yes	0.15	0.03	-76.6
4	153763651	N/A	A>G	-	intergenic	Yes	0.4	0	-100
4	153763656	N/A	A>G	-	intergenic	Yes	0.23	0.02	-93.3
4	153764402	N/A	A>G	-	intergenic	Yes	0.05	0	-100
4	159820490	ETFDH	A>G	+	intron	Yes	0.33	0	-100
4	159820540	ETFDH	A>G	+	intron	Yes	0.5	0	-100
4	166215816	N/A	A>G	-	intergenic	Yes	0.2	0.13	-37.5	Y
4	166216261	N/A	A>G	-	intergenic	Yes	0.23	0	-100
4	166216264	N/A	A>G	-	intergenic	Yes	0.47	0.02	-94.8	Y
4	166216277	N/A	A>G	-	intergenic	Yes	0.31	0.01	-95.5	Y
4	166216288	N/A	A>G	-	intergenic	Yes	0.31	0	-100
4	166216309	N/A	A>G	-	intergenic	Yes	0.07	0	-100
4	166216537	N/A	A>G	-	intergenic	Yes	0.03	0	-100
4	166217469	TMEM192	A>G	-	3'UTR	Yes	0.1	0.04	-59.5
4	166217528	TMEM192	A>G	-	3'UTR	Yes	0.07	0.04	-40
4	166217532	TMEM192	A>G	-	3'UTR	Yes	0.32	0.02	-93.1
4	166217536	TMEM192	A>G	-	3'UTR	Yes	0.05	0.01	-79
4	166217541	TMEM192	A>G	-	3'UTR	Yes	0.06	0.01	-83.3	Y
4	166217542	TMEM192	A>G	-	3'UTR	Yes	0.18	0.02	-87.4
4	166217602	TMEM192	A>G	-	3'UTR	Yes	0.3	0.03	-89.8	Y
4	166217606	TMEM192	A>G	-	3'UTR	Yes	0.04	0	-100
4	166217675	TMEM192	A>G	-	3'UTR	Yes	0.02	0	-100
4	166217676	TMEM192	A>G	-	3'UTR	Yes	0.05	0	-100
4	166218638	TMEM192	A>G	-	3'UTR	Yes	0.08	0	-100
4	166218639	TMEM192	A>G	-	3'UTR	Yes	0.07	0	-100
4	166219598	TMEM192	A>G	-	3'UTR	Yes	0.11	0.02	-80.7
4	177489320	SPCS3	A>G	+	3'UTR	No	0.04	0	-96.5
4	177489321	SPCS3	A>G	+	3'UTR	No	0.07	0.01	-83.7
4	185497306	N/A	A>G	-	intergenic	Yes	0.14	0.02	-86.3
4	185497339	N/A	A>G	-	intergenic	Yes	0.37	0.26	-30.1
4	185497361	N/A	A>G	-	intergenic	Yes	0.55	0.24	-57.3	Y
4	185497424	N/A	A>G	-	intergenic	Yes	0.24	0.19	-20.9	Y
4	185497448	N/A	A>G	-	intergenic	Yes	0.58	0.42	-27.2
4	185497485	N/A	A>G	-	intergenic	Yes	0.59	0.34	-41.5
4	185497498	N/A	A>G	-	intergenic	Yes	0.3	0.14	-52.1	Y
4	185497510	N/A	A>G	-	intergenic	Yes	0.62	0.3	-52	Y
4	185498261	N/A	A>G	-	intergenic	Yes	0.03	0	-100
4	185498265	N/A	A>G	-	intergenic	Yes	0.08	0	-100
4	185498274	N/A	A>G	-	intergenic	Yes	0.64	0.5	-21.6
4	185498282	N/A	A>G	-	intergenic	Yes	0.13	0.09	-32.4
4	185498288	N/A	A>G	-	intergenic	Yes	0.33	0.16	-53
4	185498306	N/A	A>G	-	intergenic	Yes	0.11	0	-100
4	185498314	N/A	A>G	-	intergenic	Yes	0.24	0.16	-35.3
4	185498414	N/A	A>G	-	intergenic	Yes	0.09	0	-100
4	185498415	N/A	A>G	-	intergenic	Yes	0.27	0.11	-59.3
4	185498948	N/A	A>G	-	intergenic	Yes	0.23	0.04	-84.5	Y
4	185498971	N/A	A>G	-	intergenic	Yes	0.26	0.04	-83.5
4	185499023	N/A	A>G	-	intergenic	Yes	0.23	0.11	-53.4
4	185499037	N/A	A>G	-	intergenic	Yes	0.19	0.05	-73.3
4	185499136	N/A	A>G	-	intergenic	Yes	0.17	0	-100
4	185499137	N/A	A>G	-	intergenic	Yes	0.03	0	-100
4	185499158	N/A	A>G	-	intergenic	Yes	0.15	0	-100
4	185500915	LOC728175	A>G	-	intron	Yes	1	0	-100
4	185504686	LOC728175	A>G	-	intron	Yes	0.16	0.01	-94.4	Y
4	185535946	N/A	A>G	-	intergenic	No	0.09	0	-100
4	186470770	SNX25	A>G	+	intron	Yes	0.42	0.1	-75.4	Y
4	186472736	SNX25	A>G	+	intron	Yes	0.19	0	-100
4	186472883	SNX25	A>G	+	intron	Yes	0.44	0.25	-41.8
4	186472885	SNX25	A>G	+	intron	Yes	0.33	0.09	-71.7
4	186473113	SNX25	A>G	+	intron	Yes	0.06	0	-100
4	186473722	SNX25	A>G	+	intron	Yes	0.18	0	-100
5	14768514	ANKH	A>G	+	intron	Yes	0.05	0.03	-50.6
5	14769406	ANKH	A>G	+	intron	Yes	0.16	0.01	-92.7	Y
5	14769446	ANKH	A>G	+	intron	Yes	0.2	0.07	-64.7	Y
5	14769481	ANKH	A>G	+	intron	Yes	0.08	0.04	-47
5	34941954	RAD1	A>G	-	mixed; exon	Yes	0.09	0	-100
5	34941955	RAD1	A>G	-	mixed; exon	Yes	0.18	0.02	-87.9	Y
5	34942119	RAD1	A>G	-	mixed; exon	No	0.08	0	-100
5	34942353	RAD1	A>G	-	mixed; exon	Yes	0.14	0	-100
5	34987622	DNAJC21	A>G	+	intron	Yes	0.04	0	-100
5	34988755	DNAJC21	A>G	+	intron	Yes	0.36	0	-100
5	34988757	DNAJC21	A>G	+	intron	Yes	0.1	0	-100
5	37324496	N/A	A>G	-	intergenic	Yes	0.07	0	-100	Y
5	37324524	N/A	A>G	-	intergenic	Yes	0.06	0	-100
5	37326080	N/A	A>G	-	intergenic	Yes	0.15	0	-100	Y
5	37326092	N/A	A>G	-	intergenic	Yes	0.05	0	-100
5	37326170	N/A	A>G	-	intergenic	Yes	0.14	0.04	-69.6
5	37326249	N/A	A>G	-	intergenic	Yes	0.36	0.08	-78.4
5	37326250	N/A	A>G	-	intergenic	Yes	0.43	0.07	-83.3
5	37326311	N/A	A>G	-	intergenic	Yes	0.06	0	-100	Y
5	37326328	N/A	A>G	-	intergenic	Yes	0.14	0.01	-92.8	Y
5	37327143	N/A	A>G	-	intergenic	Yes	0.14	0.02	-86.9
5	37327161	N/A	A>G	-	intergenic	Yes	0.04	0	-100
5	37327177	N/A	A>G	-	intergenic	Yes	0.02	0	-100
5	37327203	N/A	A>G	-	intergenic	Yes	0.46	0.15	-68.3
5	37327330	N/A	A>G	-	intergenic	Yes	0.11	0.06	-42.2
5	37327374	N/A	A>G	-	intergenic	Yes	0.06	0.01	-86.6
5	37327375	N/A	A>G	-	intergenic	Yes	0.19	0.02	-87.1	Y
5	37327381	N/A	A>G	-	intergenic	Yes	0.07	0	-100
5	37327387	N/A	A>G	-	intergenic	Yes	0.07	0	-100	Y
5	40865660	N/A	A>G	-	intergenic	Yes	0.19	0.03	-81.9	Y
5	43416574	N/A	A>G	-	intergenic	Yes	0.09	0	-100
5	43416575	N/A	A>G	-	intergenic	Yes	0.06	0	-100
5	43416578	N/A	A>G	-	intergenic	Yes	0.23	0.05	-80.1	Y
5	43417357	CCL28	A>G	-	3'UTR	Yes	0.18	0.02	-91.5
5	43417370	CCL28	A>G	-	3'UTR	Yes	0.19	0.03	-82.9
5	43417418	CCL28	A>G	-	3'UTR	Yes	0.1	0.05	-46.3
5	43417465	CCL28	A>G	-	3'UTR	Yes	0.16	0	-100
5	43417483	CCL28	A>G	-	3'UTR	Yes	0.06	0	-100
5	43417498	CCL28	A>G	-	3'UTR	Yes	0.14	0	-100
5	43610733	N/A	A>G	-	intergenic	Yes	0.13	0.02	-88.7	Y
5	43610777	N/A	A>G	-	intergenic	Yes	0.22	0.07	-69.6
5	44851425	N/A	A>G	+	intergenic	Yes	0.28	0	-100
5	44851426	N/A	A>G	+	intergenic	Yes	0.08	0	-100
5	44851432	N/A	A>G	+	intergenic	Yes	0.48	0.07	-85.5
5	44851525	N/A	A>G	+	intergenic	Yes	0.1	0.01	-93.5	Y
5	44851528	N/A	A>G	+	intergenic	Yes	0.26	0.05	-82.3
5	44851534	N/A	A>G	+	intergenic	Yes	0.32	0.05	-83.6	Y
5	44851570	N/A	A>G	+	intergenic	Yes	0.04	0.01	-87.6
5	44852163	N/A	A>G	+	intergenic	Yes	0.11	0	-100	Y
5	44852246	N/A	A>G	+	intergenic	Yes	0.09	0	-100
5	60489028	N/A	A>G	-	intergenic	Yes	0.08	0.04	-44
5	64999936	SGTB	A>G	-	3'UTR	Yes	0.12	0	-100
5	65000439	SGTB	A>G	-	3'UTR	Yes	0.2	0	-100	Y
5	65000458	SGTB	A>G	-	3'UTR	Yes	0.5	0.07	-86.7
5	65000474	SGTB	A>G	-	3'UTR	Yes	0.56	0.27	-50.9
5	68544653	N/A	A>G	+	intergenic	Yes	0.07	0.01	-77.8
5	68612500	CCDC125	A>G	-	3'UTR	Yes	0.12	0.04	-65.3
5	68613579	CCDC125	A>G	-	3'UTR	Yes	0.2	0.02	-90.7	Y
5	74709432	COL4A3BP	A>G	-	intron	Yes	0.48	0.18	-61.9
5	74709476	COL4A3BP	A>G	-	intron	Yes	0.06	0	-100
5	74709483	COL4A3BP	A>G	-	intron	Yes	0.07	0	-100
5	74709559	COL4A3BP	A>G	-	intron	Yes	0.12	0.01	-89	Y
5	74709563	COL4A3BP	A>G	-	intron	Yes	0.09	0.03	-69.6
5	74709578	COL4A3BP	A>G	-	intron	Yes	0.32	0.07	-79.4
5	74709579	COL4A3BP	A>G	-	intron	Yes	0.04	0	-100
5	74709587	COL4A3BP	A>G	-	intron	Yes	0.49	0.03	-93.6
5	74709628	COL4A3BP	A>G	-	intron	Yes	0.2	0.03	-87.2
5	74709634	COL4A3BP	A>G	-	intron	Yes	0.08	0.05	-41.1
5	74709635	COL4A3BP	A>G	-	intron	Yes	0.32	0.07	-77.9
5	74709641	COL4A3BP	A>G	-	intron	Yes	0.25	0	-100	Y
5	74709657	COL4A3BP	A>G	-	intron	Yes	0.16	0	-100	Y
5	74710724	COL4A3BP	A>G	-	intron	Yes	0.17	0	-100
5	79959049	DHFR	A>G	-	3'UTR	Yes	0.02	0	-92.4	Y
5	79959067	DHFR	A>G	-	3'UTR	Yes	0.02	0.01	-74.6
5	79959077	DHFR	A>G	-	3'UTR	Yes	0.02	0	-100
5	79959085	DHFR	A>G	-	3'UTR	Yes	0.24	0.05	-78.7
5	79959599	DHFR	A>G	-	3'UTR	Yes	0.05	0	-93.8
5	79959613	DHFR	A>G	-	3'UTR	Yes	0.02	0	-84.1
5	96136300	ERAP1	A>G	-	mixed; exon	No	0.07	0	-95.1
5	100215863	ST8SIA4	A>G	-	intron	Yes	0.11	0.08	-25
5	114570212	N/A	A>G	-	intergenic	No	0.5	0	-100	Y
5	114570228	N/A	A>G	-	intergenic	No	1	0.36	-64.3
5	115193490	ATG12	A>G	-	mixed; exon	Yes	0.41	0.02	-94.3
5	115193531	ATG12	A>G	-	mixed; exon	Yes	0.32	0.02	-93.2	Y
5	115193630	ATG12	A>G	-	mixed; exon	Yes	0.03	0.01	-71.5
5	118200068	N/A	A>G	-	intergenic	Yes	0.07	0	-100	Y
5	118760367	N/A	A>G	+	intergenic	Yes	0.02	0	-100
5	118760401	N/A	A>G	+	intergenic	Yes	0.3	0.04	-87.4
5	121390773	SRFBP1	A>G	+	3'UTR	Yes	0.09	0.01	-91.1
5	121390774	SRFBP1	A>G	+	3'UTR	Yes	0.04	0.01	-73.6
5	121390778	SRFBP1	A>G	+	3'UTR	Yes	0.06	0	-100	Y
5	121390803	SRFBP1	A>G	+	3'UTR	Yes	0.05	0.01	-75.8	Y
5	121390808	SRFBP1	A>G	+	3'UTR	Yes	0.03	0	-86.9	Y
5	121392121	SRFBP1	A>G	+	3'UTR	Yes	0.06	0	-100
5	121394998	N/A	A>G	+	intergenic	No	0.45	0.01	-97.8
5	125988932	PHAX	A>G	+	3'UTR	Yes	0.04	0.01	-86.5
5	125988939	PHAX	A>G	+	3'UTR	Yes	0.02	0.01	-75.8
5	125988946	PHAX	A>G	+	3'UTR	Yes	0.18	0.03	-85.1
5	125988978	PHAX	A>G	+	3'UTR	Yes	0.14	0	-100
5	125989065	PHAX	A>G	+	3'UTR	Yes	0.32	0.07	-76.9
5	125989067	PHAX	A>G	+	3'UTR	Yes	0.21	0.04	-80.9
5	125989103	PHAX	A>G	+	3'UTR	Yes	0.08	0.02	-78.2
5	125989346	PHAX	A>G	+	3'UTR	Yes	0.36	0.06	-84.8
5	125989354	PHAX	A>G	+	3'UTR	Yes	0.08	0.01	-86.7
5	125989393	PHAX	A>G	+	3'UTR	Yes	0.11	0.03	-73.2
5	125989408	PHAX	A>G	+	3'UTR	Yes	0.04	0	-100	Y
5	125989431	PHAX	A>G	+	3'UTR	Yes	0.16	0.02	-88.1
5	125989447	PHAX	A>G	+	3'UTR	Yes	0.15	0.01	-95.7	Y
5	125989453	PHAX	A>G	+	3'UTR	Yes	0.17	0.02	-86.8	Y
5	125989472	PHAX	A>G	+	3'UTR	Yes	0.03	0	-100	Y
5	125989522	PHAX	A>G	+	3'UTR	Yes	0.08	0	-100
5	125989547	PHAX	A>G	+	3'UTR	Yes	0.11	0.01	-91.9
5	125989709	PHAX	A>G	+	3'UTR	Yes	0.07	0.02	-67.3
5	125989929	PHAX	A>G	+	3'UTR	Yes	0.13	0	-100	Y
5	125990207	PHAX	A>G	+	3'UTR	Yes	0.05	0.01	-90.5
5	126193158	LMNB1	A>G	+	intron	No	0.25	0	-100
5	127304313	N/A	A>G	-	intergenic	Yes	0.05	0	-100	Y
5	130523546	HINT1	A>G	-	intron	Yes	0.17	0.05	-69.8
5	130523582	HINT1	A>G	-	intron	Yes	0.63	0.49	-21.6	Y
5	130523736	HINT1	A>G	-	intron	Yes	0.3	0.05	-83.7	Y
5	130525030	HINT1	A>G	-	intron	Yes	0.11	0	-100
5	130564647	LYRM7	A>G	+	3'UTR	Yes	0.12	0.06	-51.3
5	130564653	LYRM7	A>G	+	3'UTR	Yes	0.15	0.04	-72.7
5	130564654	LYRM7	A>G	+	3'UTR	Yes	0.12	0.01	-88.5
5	130564696	LYRM7	A>G	+	3'UTR	Yes	0.1	0.03	-68.8
5	130564767	LYRM7	A>G	+	3'UTR	Yes	0.09	0.03	-69.4	Y
5	130564785	LYRM7	A>G	+	3'UTR	Yes	0.11	0.01	-94.3
5	130565045	LYRM7	A>G	+	3'UTR	Yes	0.16	0.01	-95.7
5	130565053	LYRM7	A>G	+	3'UTR	Yes	0.15	0	-100
5	130565054	LYRM7	A>G	+	3'UTR	Yes	0.16	0.05	-67.7
5	130565080	LYRM7	A>G	+	3'UTR	Yes	0.14	0.03	-77.9
5	130565099	LYRM7	A>G	+	3'UTR	Yes	0.04	0.01	-82.5
5	130565108	LYRM7	A>G	+	3'UTR	Yes	0.1	0.02	-79.6
5	130565119	LYRM7	A>G	+	3'UTR	Yes	0.17	0.04	-77.1
5	130565123	LYRM7	A>G	+	3'UTR	Yes	0.27	0.02	-93.6
5	130565152	LYRM7	A>G	+	3'UTR	Yes	0.04	0	-89.9
5	130565164	LYRM7	A>G	+	3'UTR	Yes	0.04	0	-100
5	130565191	LYRM7	A>G	+	3'UTR	Yes	0.89	0.43	-51.6
5	130565256	LYRM7	A>G	+	3'UTR	Yes	0.1	0.04	-58.5
5	130565430	LYRM7	A>G	+	3'UTR	Yes	0.07	0.01	-79.2	Y
5	130565494	LYRM7	A>G	+	3'UTR	Yes	0.07	0	-100
5	130565501	LYRM7	A>G	+	3'UTR	Yes	0.03	0	-100
5	130565504	LYRM7	A>G	+	3'UTR	Yes	0.03	0	-100	Y
5	130565823	LYRM7	A>G	+	3'UTR	Yes	0.01	0	-100
5	130565831	LYRM7	A>G	+	3'UTR	Yes	0.28	0.01	-95.3	Y
5	130565832	LYRM7	A>G	+	3'UTR	Yes	0.19	0.01	-96.6
5	130565896	LYRM7	A>G	+	3'UTR	Yes	0.21	0.02	-91.2
5	130565910	LYRM7	A>G	+	3'UTR	Yes	0.03	0	-88.9
5	130565965	LYRM7	A>G	+	3'UTR	Yes	0.16	0.04	-75.6
5	130565966	LYRM7	A>G	+	3'UTR	Yes	0.66	0.12	-82.1
5	130565971	LYRM7	A>G	+	3'UTR	Yes	0.47	0.02	-94.9
5	130565975	LYRM7	A>G	+	3'UTR	Yes	0.31	0.04	-88.2
5	130565979	LYRM7	A>G	+	3'UTR	Yes	0.14	0.01	-91
5	130565992	LYRM7	A>G	+	3'UTR	Yes	0.05	0.01	-86	Y
5	130566001	LYRM7	A>G	+	3'UTR	Yes	0.22	0.01	-94.2	Y
5	130566036	LYRM7	A>G	+	3'UTR	Yes	0.31	0.04	-86.2
5	130566173	LYRM7	A>G	+	3'UTR	Yes	0.22	0.01	-97.5
5	130566207	LYRM7	A>G	+	3'UTR	Yes	0.17	0	-98
5	130566221	LYRM7	A>G	+	3'UTR	Yes	0.11	0.02	-80.3
5	130566229	LYRM7	A>G	+	3'UTR	Yes	0.36	0.05	-86.6
5	130566237	LYRM7	A>G	+	3'UTR	Yes	0.74	0.09	-88.1
5	130566243	LYRM7	A>G	+	3'UTR	Yes	0.33	0.01	-97.8
5	130566261	LYRM7	A>G	+	3'UTR	Yes	0.06	0	-100
5	130567715	LYRM7	A>G	+	3'UTR	Yes	0.03	0	-100
5	130567734	LYRM7	A>G	+	3'UTR	Yes	0.22	0.08	-65.1
5	130567745	LYRM7	A>G	+	3'UTR	Yes	0.12	0.02	-81.7
5	130567789	LYRM7	A>G	+	3'UTR	Yes	0.04	0	-88.9
5	130567794	LYRM7	A>G	+	3'UTR	Yes	0.09	0.01	-91.6
5	132009532	N/A	A>G	+	intergenic	Yes	0.11	0.08	-32.1
5	132009558	N/A	A>G	+	intergenic	Yes	0.29	0	-100
5	132009617	N/A	A>G	+	intergenic	Yes	0.17	0	-100
5	132057316	KIF3A	A>G	-	3'UTR	Yes	0.07	0	-100	Y
5	132057759	KIF3A	A>G	-	3'UTR	Yes	0.15	0.04	-76.1
5	134107091	CAMLG	A>G	+	intron	Yes	0.04	0	-100
5	134193427	DDX46	A>G	+	3'UTR	Yes	0.03	0.01	-42
5	134264006	TXNDC15	A>G	+	3'UTR	Yes	0.44	0.05	-88.6
5	134264007	TXNDC15	A>G	+	3'UTR	Yes	0.21	0	-100
5	134264012	TXNDC15	A>G	+	3'UTR	Yes	0.06	0	-100	Y
5	134264087	TXNDC15	A>G	+	3'UTR	Yes	0.19	0.06	-69.5
5	134264098	TXNDC15	A>G	+	3'UTR	Yes	0.23	0.13	-45
5	134264117	TXNDC15	A>G	+	3'UTR	Yes	0.17	0	-100	Y
5	134264144	TXNDC15	A>G	+	3'UTR	Yes	0.18	0.03	-86.3
5	134264177	TXNDC15	A>G	+	3'UTR	Yes	0.04	0.01	-85.1
5	134264185	TXNDC15	A>G	+	3'UTR	Yes	0.14	0.03	-76.3
5	138646437	MATR3	A>G	+	mixed; exon	Yes	0.82	0.49	-40.8
5	138646483	MATR3	A>G	+	mixed; exon	Yes	0.03	0	-89.5	Y
5	138647937	MATR3	A>G	+	intron	Yes	0.05	0.01	-86.4	Y
5	138648075	MATR3	A>G	+	intron	Yes	0.06	0	-92.9	Y
5	138648076	MATR3	A>G	+	intron	Yes	0.05	0.01	-83.6
5	138648082	MATR3	A>G	+	intron	Yes	0.13	0.04	-69.7	Y
5	138648108	MATR3	A>G	+	intron	Yes	0.04	0	-90.2	Y
5	138648124	MATR3	A>G	+	intron	Yes	0.21	0.03	-87.6
5	138648128	MATR3	A>G	+	intron	Yes	0.1	0.02	-80.2
5	138762076	SPATA24	A>G	+	intron	Yes	0.07	0	-100
5	138762103	SPATA24	A>G	+	intron	Yes	0.09	0	-100	Y
5	138762758	SPATA24	A>G	+	intron	Yes	0.06	0	-100
5	138762782	SPATA24	A>G	+	intron	Yes	0.23	0.06	-73.5
5	138762784	SPATA24	A>G	+	intron	Yes	0.24	0.05	-78.4
5	138762794	SPATA24	A>G	+	intron	Yes	0.08	0.02	-80.8
5	139895579	ANKHD1-EIF4EBP3	A>G	+	intron	Yes	0.06	0	-100
5	139895598	ANKHD1-EIF4EBP3	A>G	+	intron	Yes	0.07	0	-100
5	142585199	ARHGAP26	A>G	+	3'UTR	Yes	0.42	0.03	-91.9
5	142585982	ARHGAP26	A>G	+	3'UTR	Yes	0.05	0	-100	Y
5	149344160	SLC26A2	A>G	+	3'UTR	Yes	0.1	0.01	-85.1	Y
5	149344161	SLC26A2	A>G	+	3'UTR	Yes	0.04	0.01	-66.2
5	150404981	TNIP1	A>G	-	intron	Yes	0.5	0	-100
5	150627937	GM2A	A>G	+	3'UTR	Yes	0.13	0.01	-94.7	Y
5	150631710	N/A	A>G	+	intergenic	Yes	0.14	0	-100
5	150631719	N/A	A>G	+	intergenic	Yes	0.11	0.01	-88.7
5	150631742	N/A	A>G	+	intergenic	Yes	0.06	0.01	-91.5	Y
5	151087403	N/A	A>G	-	intergenic	Yes	0.07	0.05	-36.4
5	151105564	ATOX1	A>G	-	intron	Yes	0.04	0.01	-67.1
5	151105568	ATOX1	A>G	-	intron	Yes	0.67	0	-100
5	151105624	ATOX1	A>G	-	intron	Yes	0.2	0.05	-76.3
5	151105681	ATOX1	A>G	-	intron	Yes	0.09	0	-100	Y
5	156493548	N/A	A>G	-	intergenic	Yes	0.21	0.07	-66.7
5	156837409	ADAM19	A>G	-	3'UTR	No	0.19	0.02	-87.1	Y
5	156837543	ADAM19	A>G	-	3'UTR	No	0.13	0	-97
5	170768940	NPM1	A>G	+	intron	Yes	0.08	0.06	-33.3
5	170769005	NPM1	A>G	+	intron	Yes	0.25	0	-100
5	174887695	SFXN1	A>G	+	3'UTR	Yes	0.11	0.04	-65.1
5	174887696	SFXN1	A>G	+	3'UTR	Yes	0.08	0	-100
5	174888690	N/A	A>G	+	intergenic	Yes	0.12	0.01	-93.1
5	174888824	N/A	A>G	+	intergenic	Yes	0.1	0.04	-57.6
5	174888827	N/A	A>G	+	intergenic	Yes	0.1	0.03	-66.5
5	174888937	N/A	A>G	+	intergenic	Yes	0.14	0.01	-94.8	Y
5	174888943	N/A	A>G	+	intergenic	Yes	0.09	0.01	-89	Y
5	175735715	N/A	A>G	+	intergenic	Yes	0.14	0	-100
5	175735787	N/A	A>G	+	intergenic	Yes	0.5	0.09	-81.8	Y
5	175735814	N/A	A>G	+	intergenic	Yes	0.1	0.01	-87.4
5	175735890	N/A	A>G	+	intergenic	Yes	0.14	0	-100	Y
5	175735903	N/A	A>G	+	intergenic	Yes	0.67	0	-100
5	176972978	N/A	A>G	+	intergenic	Yes	0.07	0	-100
5	176972979	N/A	A>G	+	intergenic	Yes	0.47	0.02	-96.4
5	176973001	N/A	A>G	+	intergenic	Yes	0.09	0	-100
5	176973005	N/A	A>G	+	intergenic	Yes	0.18	0	-100
6	222439	N/A	A>G	-	intergenic	No	0.17	0	-100
6	2965835	LOC401233	A>G	-	mixed; exon	Yes	0.29	0	-100	Y
6	13896267	CCDC90A	A>G	-	3'UTR	Yes	0.04	0	-100	Y
6	13896276	CCDC90A	A>G	-	3'UTR	Yes	0.06	0.03	-54.4
6	13896321	CCDC90A	A>G	-	3'UTR	Yes	0.02	0.01	-55.1
6	13896366	CCDC90A	A>G	-	3'UTR	Yes	0.21	0	-100
6	13896369	CCDC90A	A>G	-	3'UTR	Yes	0.1	0.02	-80.1
6	13897366	CCDC90A	A>G	-	3'UTR	Yes	0.44	0.1	-77.7	Y
6	13897490	CCDC90A	A>G	-	3'UTR	Yes	0.2	0.02	-91.3
6	13897500	CCDC90A	A>G	-	3'UTR	Yes	0.34	0.12	-65.1	Y
6	13898736	CCDC90A	A>G	-	3'UTR	Yes	0.13	0.01	-88.8
6	13898801	CCDC90A	A>G	-	3'UTR	Yes	0.3	0.08	-74.8
6	13898867	CCDC90A	A>G	-	3'UTR	Yes	0.08	0.02	-80
6	13898943	CCDC90A	A>G	-	3'UTR	Yes	0.06	0.01	-79.6
6	26094577	N/A	A>G	+	intergenic	Yes	0.25	0	-100
6	26094593	N/A	A>G	+	intergenic	Yes	0.33	0.23	-30.8
6	26094602	N/A	A>G	+	intergenic	Yes	0.33	0.23	-30.8
6	26094616	N/A	A>G	+	intergenic	Yes	0.1	0.07	-27.5
6	26094646	N/A	A>G	+	intergenic	Yes	0.33	0	-100
6	26094696	N/A	A>G	+	intergenic	Yes	0.09	0.04	-57.3	Y
6	26203575	N/A	A>G	+	intergenic	Yes	0.08	0	-100
6	26203621	N/A	A>G	+	intergenic	Yes	0.21	0	-100
6	31748758	N/A	A>G	+	intergenic	Yes	0.09	0.02	-79.9
6	31748766	N/A	A>G	+	intergenic	Yes	0.36	0.09	-74.1
6	31748772	N/A	A>G	+	intergenic	Yes	0.82	0.53	-36.3
6	32738183	HLA-DQB1	A>G	-	intron	No	0.3	0.18	-40.3	Y
6	32738191	HLA-DQB1	A>G	-	intron	No	0.37	0.23	-39.2	Y
6	32738473	HLA-DQB1	A>G	-	intron	No	0.07	0.05	-36.4
6	33080993	HLA-DOA	A>G	-	3'UTR	Yes	0.12	0.02	-84.9
6	33081005	HLA-DOA	A>G	-	3'UTR	Yes	0.03	0	-92.3
6	33081064	HLA-DOA	A>G	-	3'UTR	Yes	0.02	0	-96.4
6	33081135	HLA-DOA	A>G	-	3'UTR	Yes	0.85	0.28	-67.1
6	33081147	HLA-DOA	A>G	-	3'UTR	Yes	0.08	0	-94.6	Y
6	33081164	HLA-DOA	A>G	-	3'UTR	Yes	0.08	0.01	-86.7
6	33081170	HLA-DOA	A>G	-	3'UTR	Yes	0.02	0	-91.7
6	33081195	HLA-DOA	A>G	-	3'UTR	Yes	0.54	0.18	-67.7
6	33081203	HLA-DOA	A>G	-	3'UTR	Yes	0.02	0	-100
6	33081208	HLA-DOA	A>G	-	3'UTR	Yes	0.03	0	-100
6	33081214	HLA-DOA	A>G	-	3'UTR	Yes	0.02	0	-87.6
6	33081401	HLA-DOA	A>G	-	3'UTR	Yes	0.3	0.03	-89.1
6	33081430	HLA-DOA	A>G	-	3'UTR	Yes	0.05	0.01	-85.9
6	33081461	HLA-DOA	A>G	-	3'UTR	Yes	0.03	0	-92
6	33081524	HLA-DOA	A>G	-	3'UTR	Yes	0.02	0	-100
6	33081535	HLA-DOA	A>G	-	3'UTR	Yes	0.25	0.02	-92.5
6	33081552	HLA-DOA	A>G	-	3'UTR	Yes	0.04	0	-97.5
6	33081553	HLA-DOA	A>G	-	3'UTR	Yes	0.05	0	-94.8
6	33081608	HLA-DOA	A>G	-	3'UTR	Yes	0.05	0.01	-82.4
6	33081609	HLA-DOA	A>G	-	3'UTR	Yes	0.19	0.05	-72.4
6	33376227	TAPBP	A>G	-	3'UTR	Yes	0.05	0.01	-73.2
6	42009292	N/A	A>G	+	intergenic	Yes	0.04	0	-100
6	42009507	N/A	A>G	+	intergenic	Yes	0.06	0	-100
6	42133394	TAF8	A>G	+	intron	Yes	0.17	0.06	-62.5	Y
6	42153508	TAF8	A>G	+	3'UTR	Yes	0.13	0	-100	Y
6	42153523	TAF8	A>G	+	3'UTR	Yes	0.12	0.06	-45.4	Y
6	42153541	TAF8	A>G	+	3'UTR	Yes	0.12	0.01	-93.7
6	42154560	TAF8	A>G	+	3'UTR	No	0.15	0	-100
6	42155332	TAF8	A>G	+	3'UTR	Yes	0.17	0.07	-61.6
6	42155404	TAF8	A>G	+	3'UTR	Yes	0.34	0.14	-59.1
6	42155530	TAF8	A>G	+	3'UTR	Yes	0.06	0	-100
6	42156218	TAF8	A>G	+	3'UTR	Yes	0.08	0.04	-47.8
6	42156254	TAF8	A>G	+	3'UTR	Yes	0.1	0.04	-58.6
6	42156326	TAF8	A>G	+	3'UTR	Yes	0.08	0.01	-91.6
6	42962589	RPL7L1	A>G	+	3'UTR	Yes	0.1	0.01	-93.6
6	42963932	N/A	A>G	+	intergenic	Yes	0.18	0.01	-91.6
6	42963940	N/A	A>G	+	intergenic	Yes	0.48	0.1	-79.1
6	42963985	N/A	A>G	+	intergenic	Yes	0.04	0.01	-87.3	Y
6	42964007	N/A	A>G	+	intergenic	Yes	0.61	0.13	-78.7
6	42964029	N/A	A>G	+	intergenic	Yes	0.22	0.06	-72.3
6	42964078	N/A	A>G	+	intergenic	Yes	0.22	0.04	-83.5
6	42964083	N/A	A>G	+	intergenic	Yes	0.07	0.02	-65.4
6	42964094	N/A	A>G	+	intergenic	Yes	0.52	0.22	-58.2
6	42964148	N/A	A>G	+	intergenic	Yes	0.05	0.01	-89.8	Y
6	42964154	N/A	A>G	+	intergenic	Yes	0.35	0.05	-86.6
6	42964308	N/A	A>G	+	intergenic	No	0.12	0.01	-92.6	Y
[truncated: 4,259 more rows]
