# Supplementary material for: ADAR Regulates RNA Editing, Transcript Stability, and Gene Expression
Source: Cell Rep. Author manuscript; Available in PMC 2014 Nov 14. (PMC3935819; doi:10.1016/j.celrep.2013.10.002)
Supplement: 4 [file NIHMS543889-supplement-4.xls]

## Sheet: Sheet2
Table S4. ADAR2 knockdown leads to changes in editing levels of target genes, related to Figure 4.
Chr	Position (hg18)	Gene Symbol	Type	Strand	Location	In Alu	Level (NTC-siRNA)	Level (ADAR2-siRNA)	Change(%)	ADAR1 target?
1	1243656	CPSF3L	A>G	-	intron	Yes	0.1	0.0701754	-29.8246
1	1584911	CDK11B	A>G	-	mixed; exon	Yes	0.122642	0.0931373	-24.0573	Y
1	1650812	SLC35E2	A>G	-	mixed; exon	Yes	0.125	0.0387597	-68.9922
1	1650913	SLC35E2	A>G	-	mixed; exon	Yes	0.0612245	0.0425532	-30.4965
1	1650950	SLC35E2	A>G	-	mixed; exon	Yes	0.208333	0.141379	-32.1379	Y
1	1773878	GNB1	A>G	-	intron	Yes	0.136364	0.0322581	-76.3441	Y
1	3720235	CEP104	A>G	-	3'UTR	Yes	0.0819672	0.01	-87.8
1	6204948	ICMT	A>G	-	3'UTR	Yes	0.133333	0.0266667	-80	Y
1	6504932	NOL9	A>G	-	3'UTR	Yes	0.02	0.0147059	-26.4706
1	6505012	NOL9	A>G	-	3'UTR	Yes	0.0833333	0.0574713	-31.0345	Y
1	6505114	NOL9	A>G	-	3'UTR	Yes	0.04	0.0246914	-38.2716	Y
1	7900815	TNFRSF9	A>G	-	3'UTR	Yes	0.0333333	0	-100
1	7903112	TNFRSF9	A>G	-	3'UTR	Yes	0.571429	0.361111	-36.8056
1	9083545	N/A	A>G	-	intergenic	Yes	0.214286	0.147541	-31.1475	Y
1	9083583	N/A	A>G	-	intergenic	Yes	0.103448	0.025974	-74.8918
1	9083770	N/A	A>G	-	intergenic	Yes	0.153846	0.0666667	-56.6667
1	9085010	N/A	A>G	-	intergenic	Yes	0.162791	0.0952381	-41.4966
1	9085038	N/A	A>G	-	intergenic	Yes	0.166667	0.0526316	-68.4211
1	9085043	N/A	A>G	-	intergenic	Yes	0.277778	0	-100
1	9085948	N/A	A>G	-	intergenic	Yes	0.0625	0	-100
1	9250633	H6PD	A>G	+	3'UTR	Yes	0.0967742	0.0454545	-53.0303	Y
1	9250693	H6PD	A>G	+	3'UTR	Yes	0.153846	0.0535714	-65.1786	Y
1	9655198	PIK3CD	A>G	-	intron	Yes	0.0217391	0	-100
1	9910023	N/A	A>G	-	intergenic	Yes	0.173913	0.0909091	-47.7273	Y
1	9910057	N/A	A>G	-	intergenic	Yes	0.222222	0.15493	-30.2817	Y
1	9910071	N/A	A>G	-	intergenic	Yes	0.170732	0.131148	-23.185	Y
1	9910163	N/A	A>G	-	intergenic	Yes	0.0526316	0.0357143	-32.1429
1	9910227	N/A	A>G	-	intergenic	Yes	0.157895	0.117647	-25.4902
1	9910577	N/A	A>G	-	intergenic	Yes	0.169811	0.134615	-20.7265	Y
1	9965524	NMNAT1	A>G	+	3'UTR	Yes	0.108696	0.0641026	-41.0256	Y
1	9965630	NMNAT1	A>G	+	3'UTR	Yes	0.482759	0.288136	-40.3148	Y
1	9965889	NMNAT1	A>G	+	3'UTR	Yes	0.0980392	0.0458716	-53.211	Y
1	10439863	N/A	A>G	-	intergenic	Yes	0.2	0.111111	-44.4444	Y
1	10439901	N/A	A>G	-	intergenic	Yes	0.126761	0.0366492	-71.0878	Y
1	10439922	N/A	A>G	-	intergenic	Yes	0.114943	0.0327869	-71.4754	Y
1	10440154	N/A	A>G	-	intergenic	Yes	0.28	0.0864198	-69.1358	Y
1	10440200	N/A	A>G	-	intergenic	Yes	0.717391	0.529032	-26.2561	Y
1	10440210	N/A	A>G	-	intergenic	Yes	0.5	0.240506	-51.8987	Y
1	10440240	N/A	A>G	-	intergenic	Yes	0.475	0.282609	-40.5034	Y
1	10440260	N/A	A>G	-	intergenic	Yes	0.131148	0.0174419	-86.7006	Y
1	10440275	N/A	A>G	-	intergenic	Yes	0.157895	0.0722892	-54.2169	Y
1	10440278	N/A	A>G	-	intergenic	Yes	0.224138	0.0965517	-56.9231	Y
1	10441651	N/A	A>G	-	intergenic	Yes	0.297872	0.22314	-25.0885	Y
1	10441661	N/A	A>G	-	intergenic	Yes	0.05	0.00813008	-83.7398	Y
1	10441787	N/A	A>G	-	intergenic	Yes	0.121212	0.0776699	-35.9223	Y
1	10442461	N/A	A>G	-	intergenic	Yes	0.038961	0.0188679	-51.5723	Y
1	10442475	N/A	A>G	-	intergenic	Yes	0.182927	0.0903226	-50.6237	Y
1	10442497	N/A	A>G	-	intergenic	Yes	0.173913	0.0533333	-69.3333	Y
1	10442499	N/A	A>G	-	intergenic	Yes	0.227273	0.147887	-34.9296	Y
1	10442523	N/A	A>G	-	intergenic	Yes	0.121622	0.0827586	-31.954	Y
1	10442560	N/A	A>G	-	intergenic	Yes	0.106667	0.0518519	-51.3889	Y
1	10442562	N/A	A>G	-	intergenic	Yes	0.0547945	0.028777	-47.482	Y
1	10442632	N/A	A>G	-	intergenic	Yes	0.129032	0.0412371	-68.0412	Y
1	10442789	N/A	A>G	-	intergenic	Yes	0.139241	0.0204082	-85.3432	Y
1	10442820	N/A	A>G	-	intergenic	Yes	0.206897	0.0324675	-84.3074	Y
1	10442851	N/A	A>G	-	intergenic	Yes	0.0793651	0.0297619	-62.5
1	10442875	N/A	A>G	-	intergenic	Yes	0.1	0.0522388	-47.7612	Y
1	10442883	N/A	A>G	-	intergenic	Yes	0.652174	0.414062	-36.5104	Y
1	10442940	N/A	A>G	-	intergenic	Yes	0.0769231	0.0212766	-72.3404
1	10443713	DFFA	A>G	-	3'UTR	Yes	0.0714286	0.0363636	-49.0909	Y
1	10444637	DFFA	A>G	-	mixed; exon	Yes	0.107143	0.05	-53.3333	Y
1	10445143	DFFA	A>G	-	mixed; exon	No	0.12	0.025641	-78.6325
1	11003513	TARDBP	A>G	+	intron	Yes	0.375	0.1875	-50
1	15771105	AGMAT	A>G	-	3'UTR	Yes	0.142857	0.0487805	-65.8537	Y
1	15771346	AGMAT	A>G	-	3'UTR	Yes	0.0526316	0	-100	Y
1	15771962	AGMAT	A>G	-	3'UTR	Yes	0.0465116	0	-100
1	15771974	AGMAT	A>G	-	3'UTR	Yes	0.15	0.0909091	-39.3939	Y
1	19414897	N/A	A>G	-	intergenic	Yes	0.266667	0.0882353	-66.9118	Y
1	19414997	N/A	A>G	-	intergenic	Yes	0.0487805	0.0229885	-52.8736	Y
1	19415045	N/A	A>G	-	intergenic	Yes	0.372093	0.256757	-30.9966	Y
1	19415051	N/A	A>G	-	intergenic	Yes	0.1	0.0422535	-57.7465	Y
1	19415196	N/A	A>G	-	intergenic	Yes	0.0420168	0.0119048	-71.6667	Y
1	19415218	N/A	A>G	-	intergenic	Yes	0.245455	0.16	-34.8148	Y
1	19415272	N/A	A>G	-	intergenic	Yes	0.0952381	0.00990099	-89.604	Y
1	19415280	N/A	A>G	-	intergenic	Yes	0.109375	0.010989	-89.9529
1	19415840	N/A	A>G	-	intergenic	Yes	0.028169	0.0196078	-30.3922	Y
1	19416044	N/A	A>G	-	intergenic	Yes	0.290698	0.144144	-50.4144	Y
1	19416466	N/A	A>G	-	intergenic	Yes	0.263158	0.153846	-41.5385	Y
1	19416482	N/A	A>G	-	intergenic	Yes	0.121622	0.0746269	-38.6401	Y
1	19416508	N/A	A>G	-	intergenic	Yes	0.1375	0.0609756	-55.6541	Y
1	20847030	PINK1	A>G	-	intron	Yes	0.0869565	0.0595238	-31.5476	Y
1	20848682	PINK1	A>G	-	intron	Yes	0.363636	0.254902	-29.902	Y
1	20848697	PINK1	A>G	-	intron	Yes	0.263158	0.141414	-46.2626	Y
1	20954427	HP1BP3	A>G	-	intron	Yes	0.294118	0.105263	-64.2105	Y
1	20954486	HP1BP3	A>G	-	intron	Yes	0.466667	0.0833333	-82.1429	Y
1	20955853	HP1BP3	A>G	-	intron	Yes	0.166667	0.0232558	-86.0465	Y
1	20955892	HP1BP3	A>G	-	intron	Yes	0.259259	0.171429	-33.8776	Y
1	20956071	HP1BP3	A>G	-	intron	Yes	0.0952381	0	-100
1	27075409	N/A	A>G	-	intergenic	Yes	0.0588235	0.0222222	-62.2222	Y
1	27077758	N/A	A>G	-	intergenic	Yes	0.0344828	0.0151515	-56.0606	Y
1	27077784	N/A	A>G	-	intergenic	Yes	0.142857	0.015625	-89.0625	Y
1	27077828	N/A	A>G	-	intergenic	Yes	0.125	0.0405405	-67.5676	Y
1	27078177	N/A	A>G	-	intergenic	Yes	0.0816327	0.0366972	-55.0459	Y
1	28534220	MED18	A>G	+	3'UTR	Yes	0.04	0.0206897	-48.2759	Y
1	28534354	MED18	A>G	+	3'UTR	Yes	0.0686275	0.0176471	-74.2857	Y
1	28696908	PHACTR4	A>G	+	3'UTR	Yes	0.025641	0.0153846	-40
1	28696947	PHACTR4	A>G	+	3'UTR	Yes	0.0535714	0.0296296	-44.6914	Y
1	28697918	PHACTR4	A>G	+	3'UTR	Yes	0.471698	0.325926	-30.9037	Y
1	28697983	PHACTR4	A>G	+	3'UTR	Yes	0.136364	0.078125	-42.7083	Y
1	28698047	PHACTR4	A>G	+	3'UTR	Yes	0.04	0.0108696	-72.8261	Y
1	28698291	PHACTR4	A>G	+	3'UTR	Yes	0.230769	0.0674157	-70.7865	Y
1	28698304	PHACTR4	A>G	+	3'UTR	Yes	0.130435	0.0731707	-43.9024	Y
1	28698682	PHACTR4	A>G	+	3'UTR	Yes	0.0322581	0.00869565	-73.0435	Y
1	28698701	PHACTR4	A>G	+	3'UTR	Yes	0.05	0.0314961	-37.0079	Y
1	28698715	PHACTR4	A>G	+	3'UTR	Yes	0.0886076	0.0363636	-58.961	Y
1	28708524	SNHG3	A>G	+	mixed; exon	Yes	0.12406	0.0708333	-42.904	Y
1	28709459	SNHG3	A>G	+	mixed; exon	Yes	0.294118	0.194444	-33.8889	Y
1	28709499	SNHG3	A>G	+	mixed; exon	Yes	0.478261	0.289474	-39.4737	Y
1	28914442	GMEB1	A>G	+	3'UTR	Yes	0.117647	0.0645161	-45.1613	Y
1	32859439	N/A	A>G	-	intergenic	Yes	0.0857143	0.021978	-74.359	Y
1	32859475	N/A	A>G	-	intergenic	Yes	0.031746	0	-100
1	32911690	RBBP4	A>G	+	intron	Yes	0.125	0.0357143	-71.4286	Y
1	32911765	RBBP4	A>G	+	intron	Yes	0.0625	0	-100	Y
1	32920502	RBBP4	A>G	+	mixed; exon	Yes	0.113208	0.0285714	-74.7619	Y
1	32920706	RBBP4	A>G	+	mixed; exon	Yes	0.0909091	0.025	-72.5	Y
1	32921920	RBBP4	A>G	+	mixed; exon	Yes	0.15	0.0882353	-41.1765	Y
1	32921925	RBBP4	A>G	+	mixed; exon	Yes	0.0444444	0	-100	Y
1	32921950	RBBP4	A>G	+	mixed; exon	Yes	0.277778	0.0744681	-73.1915	Y
1	32921960	RBBP4	A>G	+	mixed; exon	Yes	0.515152	0.358025	-30.5011
1	32922001	RBBP4	A>G	+	mixed; exon	Yes	0.114286	0	-100
1	35838091	PSMB2	A>G	-	3'UTR	Yes	0.416667	0.21875	-47.5	Y
1	35838138	PSMB2	A>G	-	3'UTR	Yes	0.0434783	0	-100	Y
1	35838149	PSMB2	A>G	-	3'UTR	Yes	0.454545	0.344828	-24.1379	Y
1	35838176	PSMB2	A>G	-	3'UTR	Yes	0.0714286	0	-100	Y
1	35838224	PSMB2	A>G	-	3'UTR	Yes	0.0238095	0	-100	Y
1	35838229	PSMB2	A>G	-	3'UTR	Yes	0.15	0.0909091	-39.3939	Y
1	35838287	PSMB2	A>G	-	3'UTR	Yes	0.05	0	-100	Y
1	35838312	PSMB2	A>G	-	3'UTR	Yes	0.470588	0.25	-46.875	Y
1	35839609	PSMB2	A>G	-	3'UTR	No	0.138889	0.0277778	-80
1	35840264	PSMB2	A>G	-	3'UTR	Yes	0.117333	0.0929204	-20.8065	Y
1	35840396	PSMB2	A>G	-	3'UTR	Yes	0.0274725	0.0218447	-20.4854	Y
1	35840457	PSMB2	A>G	-	3'UTR	Yes	0.0416667	0.0101351	-75.6757	Y
1	35840463	PSMB2	A>G	-	3'UTR	Yes	0.0516605	0.0339506	-34.2813	Y
1	35840824	PSMB2	A>G	-	3'UTR	Yes	0.144654	0.113565	-21.4923	Y
1	35840951	PSMB2	A>G	-	3'UTR	Yes	0.0715746	0.0416667	-41.7857	Y
1	37774266	N/A	A>G	-	intergenic	Yes	0.1	0.0571429	-42.8571	Y
1	38099230	INPP5B	A>G	-	3'UTR	Yes	0.436242	0.336	-22.9785	Y
1	38099291	INPP5B	A>G	-	3'UTR	Yes	0.0988372	0.0588235	-40.4844	Y
1	38099292	INPP5B	A>G	-	3'UTR	Yes	0.0693642	0.0474453	-31.5998	Y
1	38100132	INPP5B	A>G	-	3'UTR	Yes	0.106061	0.0560345	-47.1675	Y
1	38100165	INPP5B	A>G	-	3'UTR	Yes	0.308824	0.154639	-49.9264	Y
1	38100183	INPP5B	A>G	-	3'UTR	Yes	0.046875	0.0297619	-36.5079	Y
1	43017381	N/A	A>G	+	intergenic	Yes	0.352941	0.210526	-40.3509
1	43017386	N/A	A>G	+	intergenic	Yes	0.1875	0.0588235	-68.6275
1	45015448	RPS8	A>G	+	intron	Yes	0.0416667	0.0238095	-42.8571
1	45933270	IPP	A>G	-	intron	Yes	0.3	0	-100
1	45933275	IPP	A>G	-	intron	Yes	0.0714286	0.0208333	-70.8333
1	45933287	IPP	A>G	-	intron	Yes	0.235294	0.0535714	-77.2321	Y
1	45933311	IPP	A>G	-	intron	Yes	0.222222	0.12069	-45.6897	Y
1	45933562	IPP	A>G	-	intron	Yes	0.363636	0.150943	-58.4906	Y
1	45933578	IPP	A>G	-	intron	Yes	0.214286	0.156863	-26.7974	Y
1	45935602	IPP	A>G	-	intron	Yes	0.3125	0.2125	-32	Y
1	45935606	IPP	A>G	-	intron	Yes	0.157895	0.105882	-32.9412	Y
1	45935612	IPP	A>G	-	intron	Yes	0.393939	0.282353	-28.3258	Y
1	45935621	IPP	A>G	-	intron	Yes	0.5	0.326316	-34.7368	Y
1	45935634	IPP	A>G	-	intron	Yes	0.314286	0.161905	-48.4848	Y
1	45935753	IPP	A>G	-	intron	Yes	0.128205	0.0792079	-38.2178	Y
1	45935784	IPP	A>G	-	intron	Yes	0.0714286	0.0377358	-47.1698	Y
1	45936033	IPP	A>G	-	intron	Yes	0.135135	0.0114943	-91.4943	Y
1	45936053	IPP	A>G	-	intron	Yes	0.288889	0.133333	-53.8462	Y
1	45936059	IPP	A>G	-	intron	Yes	0.122449	0.0659341	-46.1538	Y
1	45937258	IPP	A>G	-	mixed; exon	Yes	0.238095	0.135135	-43.2432	Y
1	45938024	IPP	A>G	-	mixed; exon	Yes	0.159091	0.0980392	-38.3754	Y
1	45938062	IPP	A>G	-	mixed; exon	Yes	0.15	0.0857143	-42.8571	Y
1	53062440	ZYG11B	A>G	+	3'UTR	Yes	0.3	0.116279	-61.2403	Y
1	53062448	ZYG11B	A>G	+	3'UTR	Yes	0.21875	0.0545455	-75.0649	Y
1	53062480	ZYG11B	A>G	+	3'UTR	Yes	0.289474	0.19697	-31.9559	Y
1	53062528	ZYG11B	A>G	+	3'UTR	Yes	0.0454545	0	-100	Y
1	53062778	ZYG11B	A>G	+	3'UTR	Yes	0.130435	0.0740741	-43.2099
1	65666095	LEPROT	A>G	+	mixed; exon	Yes	0.0357143	0	-100
1	70678032	CTH	A>G	+	3'UTR	Yes	0.0701754	0.03125	-55.4688	Y
1	70678071	CTH	A>G	+	3'UTR	Yes	0.0441176	0.0238095	-46.0317	Y
1	70683455	N/A	A>G	+	intergenic	Yes	0.272727	0	-100
1	85170149	MCOLN2	A>G	-	intron	Yes	0.117647	0.0913462	-22.3558
1	85170647	MCOLN2	A>G	-	intron	Yes	0.0666667	0.0518519	-22.2222	Y
1	85170756	MCOLN2	A>G	-	intron	Yes	0.24	0.0529801	-77.9249
1	85889774	ZNHIT6	A>G	-	3'UTR	Yes	0.0208333	0	-100	Y
1	85889779	ZNHIT6	A>G	-	3'UTR	Yes	0.170732	0.0526316	-69.1729	Y
1	85889780	ZNHIT6	A>G	-	3'UTR	Yes	0.219512	0.0263158	-88.0117	Y
1	89421915	GBP4	A>G	-	3'UTR	Yes	0.257576	0.0925926	-64.0523	Y
1	89421967	GBP4	A>G	-	3'UTR	Yes	0.27381	0.206349	-24.6377	Y
1	89421983	GBP4	A>G	-	3'UTR	Yes	0.162162	0.04	-75.3333	Y
1	89422129	GBP4	A>G	-	3'UTR	Yes	0.164179	0.0983607	-40.0894	Y
1	93397006	TMED5	A>G	-	mixed; exon	Yes	0.0666667	0	-100	Y
1	100262655	N/A	A>G	+	intergenic	Yes	0.2	0.0666667	-66.6667	Y
1	100262880	N/A	A>G	+	intergenic	Yes	0.36	0.103448	-71.2644
1	113313691	N/A	A>G	+	intergenic	Yes	0.157895	0	-100
1	114092777	PHTF1	A>G	-	intron	Yes	0.153846	0.0625	-59.375
1	114092817	PHTF1	A>G	-	intron	Yes	0.0952381	0.0217391	-77.1739
1	144223381	RBM8A	A>G	+	mixed; exon	Yes	0.3	0.109091	-63.6364	Y
1	144223451	RBM8A	A>G	+	mixed; exon	Yes	0.0888889	0.0238095	-73.2143
1	144223455	RBM8A	A>G	+	mixed; exon	Yes	0.0238095	0	-100	Y
1	144224337	RBM8A	A>G	+	mixed; exon	Yes	0.119048	0.0583333	-51	Y
1	144224373	RBM8A	A>G	+	mixed; exon	Yes	0.4375	0.348101	-20.434	Y
1	144400330	N/A	A>G	+	intergenic	Yes	0.129771	0.0917431	-29.3038	Y
1	144400947	N/A	A>G	+	intergenic	Yes	0.225806	0.0985915	-56.338	Y
1	144401080	N/A	A>G	+	intergenic	Yes	0.0954774	0.0185185	-80.6043	Y
1	144401120	N/A	A>G	+	intergenic	Yes	0.0679012	0.0497512	-26.73	Y
1	144401147	N/A	A>G	+	intergenic	Yes	0.0404624	0.02	-50.5714
1	144401169	N/A	A>G	+	intergenic	Yes	0.122995	0.0972222	-20.9541	Y
1	148180351	OTUD7B	A>G	-	3'UTR	No	0.0941176	0.0571429	-39.2857	Y
1	148547635	N/A	A>G	+	intergenic	Yes	0.084507	0.0519481	-38.5281
1	148970339	CTSS	A>G	-	3'UTR	Yes	0.0582524	0.0449438	-22.8464	Y
1	148970366	CTSS	A>G	-	3'UTR	Yes	0.0458716	0.0362319	-21.0145	Y
1	148971042	CTSS	A>G	-	3'UTR	Yes	0.134503	0.0852273	-36.6354	Y
1	148971124	CTSS	A>G	-	3'UTR	Yes	0.0756757	0.039548	-47.7401	Y
1	148971209	CTSS	A>G	-	3'UTR	Yes	0.0813008	0.0628931	-22.6415	Y
1	148971277	CTSS	A>G	-	3'UTR	Yes	0.0765306	0.05	-34.6667	Y
1	148971872	CTSS	A>G	-	3'UTR	Yes	0.229563	0.181481	-20.9449	Y
1	148971910	CTSS	A>G	-	3'UTR	Yes	0.0816104	0.0603865	-26.0064	Y
1	153551029	FDPS	A>G	+	intron	Yes	0.166667	0.0818182	-50.9091
1	154119870	SYT11	A>G	+	3'UTR	Yes	0.0923077	0.0512821	-44.4444	Y
1	154119875	SYT11	A>G	+	3'UTR	Yes	0.140625	0.0506329	-63.9944	Y
1	159231911	F11R	A>G	-	3'UTR	Yes	0.05	0.0285714	-42.8571
1	159232925	F11R	A>G	-	3'UTR	Yes	0.0288248	0.0114943	-60.1238	Y
1	159233032	F11R	A>G	-	3'UTR	Yes	0.03367	0.00925926	-72.5	Y
1	166485118	N/A	A>G	+	intergenic	Yes	0.128205	0.036036	-71.8919	Y
1	166485197	N/A	A>G	+	intergenic	Yes	0.2	0.0833333	-58.3333	Y
1	166486910	N/A	A>G	+	intergenic	Yes	0.0727273	0.0285714	-60.7143
1	172031844	N/A	A>G	-	intergenic	Yes	0.285714	0.0833333	-70.8333	Y
1	172031845	N/A	A>G	-	intergenic	Yes	0.142857	0.0416667	-70.8333
1	172032474	N/A	A>G	-	intergenic	Yes	0.241379	0.133333	-44.7619	Y
1	172094364	N/A	A>G	+	intergenic	Yes	0.2	0.0526316	-73.6842
1	172094444	N/A	A>G	+	intergenic	Yes	0.375	0.181818	-51.5152	Y
1	172094459	N/A	A>G	+	intergenic	Yes	0.0810811	0.0232558	-71.3178	Y
1	172094477	N/A	A>G	+	intergenic	Yes	0.133333	0.0196078	-85.2941	Y
1	172094485	N/A	A>G	+	intergenic	Yes	0.0222222	0	-100	Y
1	177309528	FAM20B	A>G	+	3'UTR	No	0.131148	0.0625	-52.3438	Y
1	177310865	FAM20B	A>G	+	3'UTR	Yes	0.148148	0.0588235	-60.2941	Y
1	177310902	FAM20B	A>G	+	3'UTR	Yes	0.0294118	0	-100	Y
1	183027811	FAM129A	A>G	-	3'UTR	Yes	0.0255754	0.0193906	-24.1828	Y
1	183027852	FAM129A	A>G	-	3'UTR	Yes	0.0570825	0.0412844	-27.6758	Y
1	183027973	FAM129A	A>G	-	3'UTR	Yes	0.307065	0.214067	-30.2861	Y
1	199753523	N/A	A>G	+	intergenic	No	0.8	0.576923	-27.8846
1	202792404	MDM4	A>G	+	mixed; exon	Yes	0.148148	0.0531915	-64.0957	Y
1	202793272	MDM4	A>G	+	mixed; exon	Yes	0.25	0.171717	-31.3131	Y
1	202793283	MDM4	A>G	+	mixed; exon	Yes	0.461538	0.282609	-38.7681	Y
1	218298078	RNU5F-1	A>G	-	mixed; exon	Yes	0.119658	0.0875	-26.875	Y
1	218298084	RNU5F-1	A>G	-	mixed; exon	Yes	0.0789474	0.0547945	-30.5936	Y
1	218298094	RNU5F-1	A>G	-	mixed; exon	Yes	0.032	0.00564972	-82.3446	Y
1	218298767	RNU5F-1	A>G	-	mixed; exon	Yes	0.440559	0.337176	-23.4664	Y
1	224042564	SRP9	A>G	+	intron	Yes	0.233333	0.177778	-23.8095	Y
1	224042573	SRP9	A>G	+	intron	Yes	0.25	0.148936	-40.4255	Y
1	224042943	SRP9	A>G	+	intron	Yes	0.125	0.0697674	-44.186
2	3570477	N/A	A>G	-	intergenic	Yes	0.481481	0.371429	-22.8571	Y
2	24076857	UBXN2A	A>G	+	3'UTR	Yes	0.163265	0.0411765	-74.7794	Y
2	24077615	N/A	A>G	+	intergenic	Yes	0.118644	0.021978	-81.4757	Y
2	24078224	N/A	A>G	+	intergenic	Yes	0.178571	0.0172414	-90.3448	Y
2	24078554	N/A	A>G	+	intergenic	Yes	0.180328	0.118644	-34.2065	Y
2	24078623	N/A	A>G	+	intergenic	Yes	0.105263	0.045977	-56.3218	Y
2	24078659	N/A	A>G	+	intergenic	Yes	0.0588235	0.0131579	-77.6316	Y
2	24078835	N/A	A>G	+	intergenic	Yes	0.272727	0.16	-41.3333
2	24078841	N/A	A>G	+	intergenic	Yes	0.580645	0.369231	-36.4103	Y
2	24078923	N/A	A>G	+	intergenic	Yes	0.0344828	0.00961538	-72.1154	Y
2	24078964	N/A	A>G	+	intergenic	Yes	0.491228	0.272727	-44.4805	Y
2	24079058	N/A	A>G	+	intergenic	Yes	0.109091	0.03125	-71.3542	Y
2	32386229	N/A	A>G	+	intergenic	Yes	0.325	0.0833333	-74.359	Y
2	32387131	N/A	A>G	+	intergenic	Yes	0.933333	0.370968	-60.2535
2	32387139	N/A	A>G	+	intergenic	Yes	0.266667	0.185714	-30.3571
2	32388805	N/A	A>G	+	intergenic	Yes	0.106383	0	-100	Y
2	32388814	N/A	A>G	+	intergenic	Yes	0.12766	0	-100	Y
2	32389281	N/A	A>G	+	intergenic	Yes	0.0212766	0	-100	Y
2	32389309	N/A	A>G	+	intergenic	Yes	0.0714286	0	-100	Y
2	32389332	N/A	A>G	+	intergenic	Yes	0.0444444	0.0338983	-23.7288	Y
2	32475457	BIRC6	A>G	+	intron	Yes	0.15	0	-100
2	37181181	N/A	A>G	-	intergenic	No	0.0594595	0.0316742	-46.7297	Y
2	37181206	N/A	A>G	-	intergenic	No	0.386047	0.304196	-21.2023	Y
2	37181512	N/A	A>G	-	intergenic	No	0.0829876	0.0551876	-33.4989	Y
2	37181520	N/A	A>G	-	intergenic	No	0.0917031	0.0369515	-59.7053	Y
2	37182765	N/A	A>G	-	intergenic	Yes	0.217391	0.0947368	-56.4211	Y
2	37182835	N/A	A>G	-	intergenic	Yes	0.0913706	0.0590278	-35.3974	Y
2	37182851	N/A	A>G	-	intergenic	Yes	0.21466	0.159851	-25.5327	Y
2	37182856	N/A	A>G	-	intergenic	Yes	0.125654	0.0627306	-50.0769	Y
2	37182873	N/A	A>G	-	intergenic	Yes	0.045977	0.02	-56.5	Y
2	37184529	N/A	A>G	-	intergenic	Yes	0.091954	0.0443038	-51.8196	Y
2	37184623	N/A	A>G	-	intergenic	Yes	0.285714	0.209677	-26.6129	Y
2	37184675	N/A	A>G	-	intergenic	Yes	0.603175	0.416667	-30.9211	Y
2	37185051	N/A	A>G	-	intergenic	Yes	0.097561	0.0229885	-76.4368	Y
2	37185118	N/A	A>G	-	intergenic	Yes	0.134021	0.0909091	-32.1678	Y
2	37185131	N/A	A>G	-	intergenic	Yes	0.113043	0.0645161	-42.928	Y
2	37283136	LOC100505876	A>G	+	mixed; exon	Yes	0.115789	0.0699301	-39.6058	Y
2	37283181	LOC100505876	A>G	+	mixed; exon	Yes	0.253968	0.114428	-54.944	Y
2	61130257	PEX13	A>G	+	3'UTR	Yes	0.211538	0.1	-52.7273	Y
2	61130297	PEX13	A>G	+	3'UTR	Yes	0.0634921	0.0461538	-27.3077
2	61130318	PEX13	A>G	+	3'UTR	Yes	0.06	0.0454545	-24.2424	Y
2	61130829	PEX13	A>G	+	3'UTR	Yes	0.208333	0.0238095	-88.5714
2	61130947	PEX13	A>G	+	3'UTR	Yes	0.121212	0.0888889	-26.6667
2	61131534	PEX13	A>G	+	3'UTR	Yes	0.228571	0.0714286	-68.75	Y
2	69401161	GFPT1	A>G	-	3'UTR	Yes	0.0309278	0.0163934	-46.9945
2	69401258	GFPT1	A>G	-	3'UTR	Yes	0.1	0.037037	-62.963
2	69401261	GFPT1	A>G	-	3'UTR	Yes	0.04	0	-100
2	69543215	AAK1	A>G	-	3'UTR	Yes	0.121212	0.0517241	-57.3276	Y
2	69543255	AAK1	A>G	-	3'UTR	Yes	0.176471	0.0727273	-58.7879	Y
2	75747554	C2orf3	A>G	+	intron	No	0.333333	0	-100
2	75747584	C2orf3	A>G	+	intron	No	0.5	0.266667	-46.6667
2	86104625	N/A	A>G	-	intergenic	Yes	0.452381	0.326531	-27.8195	Y
2	86104649	N/A	A>G	-	intergenic	Yes	0.0519481	0.0125786	-75.7862	Y
2	99178705	MRPL30	A>G	+	mixed; exon	Yes	0.0331126	0.00641026	-80.641	Y
2	99178722	MRPL30	A>G	+	mixed; exon	Yes	0.041958	0.0248447	-40.7867	Y
2	99178830	MRPL30	A>G	+	mixed; exon	Yes	0.0362694	0.0234114	-35.4515	Y
2	99178846	MRPL30	A>G	+	mixed; exon	Yes	0.179775	0.123333	-31.3958	Y
2	99179270	MRPL30	A>G	+	mixed; exon	Yes	0.0851064	0.0424028	-50.1767	Y
2	99179313	MRPL30	A>G	+	mixed; exon	Yes	0.0267857	0.0170068	-36.5079	Y
2	99180767	MRPL30	A>G	+	mixed; exon	Yes	0.0714286	0.04	-44	Y
2	99301275	N/A	A>G	-	intergenic	Yes	0.133333	0	-100	Y
2	101254414	N/A	A>G	-	intergenic	Yes	0.4	0	-100	Y
2	113679290	N/A	A>G	+	intergenic	Yes	0.818182	0.569231	-30.4274	Y
2	114183997	N/A	A>G	-	intergenic	Yes	0.105263	0.0625	-40.625	Y
2	114184594	N/A	A>G	-	intergenic	Yes	0.615385	0.146341	-76.2195
2	114184695	N/A	A>G	-	intergenic	Yes	0.1	0	-100
2	114186475	N/A	A>G	-	intergenic	Yes	0.2	0.09375	-53.125	Y
2	128320099	N/A	A>G	-	intergenic	Yes	0.0625	0.0178571	-71.4286	Y
2	128320258	N/A	A>G	-	intergenic	Yes	0.105263	0	-100	Y
2	128666951	UGGT1	A>G	+	mixed; exon	Yes	0.0891089	0.0459184	-48.4694	Y
2	128666973	UGGT1	A>G	+	mixed; exon	Yes	0.1	0.030303	-69.697	Y
2	128667327	UGGT1	A>G	+	mixed; exon	Yes	0.166667	0.0533333	-68	Y
2	128667462	UGGT1	A>G	+	mixed; exon	Yes	0.835821	0.588889	-29.5437
2	128667476	UGGT1	A>G	+	mixed; exon	Yes	0.383333	0.252174	-34.2155	Y
2	128668485	UGGT1	A>G	+	mixed; exon	Yes	0.0588235	0.0215517	-63.3621	Y
2	128668511	UGGT1	A>G	+	mixed; exon	Yes	0.0769231	0.0601852	-21.7593	Y
2	128668573	UGGT1	A>G	+	mixed; exon	Yes	0.0510204	0.0229885	-54.9425
2	128669147	UGGT1	A>G	+	mixed; exon	Yes	0.0483871	0.031746	-34.3915	Y
2	128669169	UGGT1	A>G	+	mixed; exon	Yes	0.0755556	0.0451977	-40.1795	Y
2	131563282	FAM168B	A>G	-	intron	Yes	0.0769231	0.04	-48
2	160334839	LY75-CD302	A>G	-	3'UTR	No	0.0344828	0	-100
2	160404360	LY75-CD302	A>G	-	intron	Yes	0.5	0.157895	-68.4211
2	160405272	LY75-CD302	A>G	-	intron	Yes	0.5	0	-100
2	171886093	METTL8	A>G	-	3'UTR	Yes	0.0655738	0.0267857	-59.1518	Y
2	171886781	METTL8	A>G	-	3'UTR	Yes	0.0238095	0	-100	Y
2	171886941	METTL8	A>G	-	3'UTR	Yes	0.0615385	0.0298507	-51.4925
2	171887000	METTL8	A>G	-	3'UTR	Yes	0.0704225	0.0416667	-40.8333	Y
2	179007446	MIR548N	A>G	+	intron	Yes	0.0425532	0.0232558	-45.3488
2	179007816	MIR548N	A>G	+	intron	Yes	0.173913	0.0689655	-60.3448	Y
2	179007820	MIR548N	A>G	+	intron	Yes	0.235294	0.0185185	-92.1296
2	179008006	MIR548N	A>G	+	intron	Yes	0.172414	0.025974	-84.9351	Y
2	179008069	MIR548N	A>G	+	intron	Yes	0.0615385	0.04	-35
2	179008102	MIR548N	A>G	+	intron	Yes	0.0714286	0.0416667	-41.6667	Y
2	179008122	MIR548N	A>G	+	intron	Yes	0.0638298	0.0352941	-44.7059	Y
2	201458303	PPIL3	A>G	-	coding exon	Yes	0.188679	0.115385	-38.8462	Y
2	201463071	NIF3L1	A>G	+	intron	Yes	0.411765	0.3	-27.1429	Y
2	201463142	NIF3L1	A>G	+	intron	Yes	0.157895	0.105263	-33.3333
2	201482506	N/A	A>G	-	intergenic	Yes	0.121951	0.0545455	-55.2727
2	201482509	N/A	A>G	-	intergenic	Yes	0.5	0.351852	-29.6296	Y
2	201483020	N/A	A>G	-	intergenic	Yes	0.0322581	0.0227273	-29.5455	Y
2	201550636	FAM126B	A>G	-	3'UTR	Yes	0.328358	0.217949	-33.6247	Y
2	201550719	FAM126B	A>G	-	3'UTR	Yes	0.0357143	0.0128205	-64.1026	Y
2	201738514	CFLAR	A>G	+	3'UTR	Yes	0.198795	0.0946746	-52.3758	Y
2	201792159	CASP10	A>G	+	mixed; exon	Yes	0.26087	0.0333333	-87.2222
2	203449779	N/A	A>G	-	intergenic	Yes	0.0869565	0	-100
2	203450386	N/A	A>G	-	intergenic	Yes	0.257143	0.0526316	-79.5322	Y
2	203452163	N/A	A>G	-	intergenic	Yes	0.152542	0.12	-21.3333	Y
2	203452271	N/A	A>G	-	intergenic	Yes	0.277778	0.025641	-90.7692	Y
2	203452841	N/A	A>G	-	intergenic	Yes	0.148148	0.0289855	-80.4348	Y
2	203453333	N/A	A>G	-	intergenic	Yes	0.0769231	0.0133333	-82.6667	Y
2	203453353	N/A	A>G	-	intergenic	Yes	0.254545	0.176471	-30.6723	Y
2	206690077	N/A	A>G	-	intergenic	Yes	0.175	0.0348837	-80.0664	Y
2	206694554	N/A	A>G	-	intergenic	Yes	0.0740741	0.0428571	-42.1429	Y
2	206694559	N/A	A>G	-	intergenic	Yes	0.230769	0.132353	-42.6471	Y
2	206694560	N/A	A>G	-	intergenic	Yes	0.08	0.0625	-21.875	Y
2	206694570	N/A	A>G	-	intergenic	Yes	0.130435	0	-100	Y
2	206694693	N/A	A>G	-	intergenic	Yes	0.272727	0.166667	-38.8889	Y
2	206694694	N/A	A>G	-	intergenic	Yes	0.363636	0.0555556	-84.7222	Y
2	206695171	N/A	A>G	-	intergenic	Yes	0.431818	0.300971	-30.3015	Y
2	206695181	N/A	A>G	-	intergenic	Yes	0.366667	0.27027	-26.2899	Y
2	206695233	N/A	A>G	-	intergenic	Yes	0.230769	0.164948	-28.5223	Y
2	206695341	N/A	A>G	-	intergenic	Yes	0.485714	0.146341	-69.8709	Y
2	206695486	N/A	A>G	-	intergenic	Yes	0.09375	0.0526316	-43.8596	Y
2	206695498	N/A	A>G	-	intergenic	Yes	0.26	0.0882353	-66.0633	Y
2	206695777	N/A	A>G	-	intergenic	Yes	0.121951	0.00934579	-92.3364	Y
2	206695836	N/A	A>G	-	intergenic	Yes	0.136364	0.025974	-80.9524	Y
2	206695868	N/A	A>G	-	intergenic	Yes	0.25	0.0555556	-77.7778	Y
2	206695977	N/A	A>G	-	intergenic	Yes	0.22449	0.130952	-41.6667	Y
2	206695983	N/A	A>G	-	intergenic	Yes	0.145833	0.0379747	-73.9602	Y
2	208327776	CCNYL1	A>G	+	mixed; exon	No	0.206897	0.156627	-24.2972	Y
2	208327895	CCNYL1	A>G	+	3'UTR	Yes	0.109091	0.0333333	-69.4444	Y
2	208328374	CCNYL1	A>G	+	3'UTR	No	0.1	0	-100	Y
2	216516553	MREG	A>G	-	3'UTR	Yes	0.343675	0.253924	-26.1151	Y
2	216516709	MREG	A>G	-	3'UTR	Yes	0.037037	0.00664452	-82.0598	Y
2	216516747	MREG	A>G	-	3'UTR	Yes	0.32	0.0564972	-82.3446
2	216517219	MREG	A>G	-	3'UTR	Yes	0.345794	0.275964	-20.1941	Y
2	217074744	N/A	A>G	+	intergenic	Yes	0.179104	0.121339	-32.2524	Y
2	217074843	N/A	A>G	+	intergenic	Yes	0.0934256	0.0740741	-20.7133	Y
2	217074851	N/A	A>G	+	intergenic	Yes	0.0323887	0.0214592	-33.7446	Y
2	217074974	N/A	A>G	+	intergenic	Yes	0.0540541	0.0342857	-36.5714
2	217075111	N/A	A>G	+	intergenic	Yes	0.0722892	0.057047	-21.085	Y
2	217075216	N/A	A>G	+	intergenic	Yes	0.1	0.0746888	-25.3112	Y
2	223132588	N/A	A>G	+	intergenic	Yes	0.0929204	0.056338	-39.3696	Y
2	223133816	N/A	A>G	+	intergenic	Yes	0.0666667	0.0287356	-56.8966	Y
2	223133921	N/A	A>G	+	intergenic	Yes	0.0387931	0.0156863	-59.5643	Y
2	224329259	AP1S3	A>G	-	3'UTR	Yes	0.212121	0.164706	-22.3529	Y
2	224330099	AP1S3	A>G	-	3'UTR	Yes	0.0943396	0.0421687	-55.3012
2	224330288	AP1S3	A>G	-	3'UTR	Yes	0.0934579	0.0238095	-74.5238
2	230740196	N/A	A>G	-	intergenic	Yes	0.72	0.571429	-20.6349
2	230740202	N/A	A>G	-	intergenic	Yes	0.857143	0.545455	-36.3636
2	230740942	N/A	A>G	-	intergenic	Yes	0.192308	0.145161	-24.5161	Y
2	233297555	GIGYF2	A>G	+	intron	Yes	0.0769231	0.0410959	-46.5753	Y
2	241912621	SEP2	A>G	+	intron	Yes	0.0833333	0	-100
3	9494275	SETD5	A>G	+	3'UTR	No	0.0212766	0.00737101	-65.3563	Y
3	10167704	VHL	A>G	+	3'UTR	Yes	0.113208	0.0298507	-73.6318	Y
3	10167744	VHL	A>G	+	3'UTR	Yes	0.233333	0.140777	-39.6671	Y
3	10167753	VHL	A>G	+	3'UTR	Yes	0.444444	0.170886	-61.5506	Y
3	10167816	VHL	A>G	+	3'UTR	Yes	0.275862	0.123967	-55.062	Y
3	10168358	VHL	A>G	+	3'UTR	No	0.190476	0.0432432	-77.2973	Y
3	10168606	VHL	A>G	+	3'UTR	Yes	0.0588235	0.00932401	-84.1492	Y
3	10168732	VHL	A>G	+	3'UTR	Yes	0.117647	0.0551724	-53.1034	Y
3	10168932	VHL	A>G	+	3'UTR	Yes	0.115942	0.0668896	-42.3077	Y
3	10168942	VHL	A>G	+	3'UTR	Yes	0.0789474	0.0371622	-52.9279	Y
3	10168994	VHL	A>G	+	3'UTR	Yes	0.173469	0.137931	-20.4868	Y
3	10169005	VHL	A>G	+	3'UTR	Yes	0.0588235	0.042042	-28.5285	Y
3	10169040	VHL	A>G	+	3'UTR	Yes	0.0784314	0.0416667	-46.875	Y
3	10169306	VHL	A>G	+	3'UTR	Yes	0.380952	0.234043	-38.5638	Y
3	10169571	VHL	A>G	+	3'UTR	Yes	0.0714286	0.0474453	-33.5766	Y
3	10169705	VHL	A>G	+	3'UTR	Yes	0.125	0.0737913	-40.9669	Y
3	10169749	VHL	A>G	+	3'UTR	Yes	0.107692	0.0302267	-71.9323	Y
3	10169933	VHL	A>G	+	3'UTR	Yes	0.131868	0.0716418	-45.6716	Y
3	10170092	VHL	A>G	+	3'UTR	Yes	0.0833333	0.0549133	-34.104	Y
3	14961084	N/A	A>G	-	intergenic	Yes	0.0477612	0.0152439	-68.0831	Y
3	14961154	N/A	A>G	-	intergenic	Yes	0.0357143	0.0241546	-32.3671	Y
3	15088846	ZFYVE20	A>G	-	3'UTR	Yes	0.216216	0.0877193	-59.4298	Y
3	15089490	ZFYVE20	A>G	-	3'UTR	Yes	0.169811	0.109091	-35.7576	Y
3	15427097	METTL6	A>G	-	3'UTR	Yes	0.0208333	0	-100
3	15427330	METTL6	A>G	-	3'UTR	Yes	0.0689655	0.0175439	-74.5614
3	38542328	EXOG	A>G	+	3'UTR	Yes	0.2	0.0588235	-70.5882	Y
3	38556561	N/A	A>G	+	intergenic	Yes	0.375	0.0689655	-81.6092	Y
3	39350051	CCR8	A>G	+	3'UTR	No	0.3	0.166667	-44.4444
3	39350118	CCR8	A>G	+	3'UTR	No	0.25	0.0833333	-66.6667	Y
3	40553933	ZNF621	A>G	+	3'UTR	Yes	0.191176	0.0714286	-62.6374	Y
3	44375662	C3orf23	A>G	+	mixed; exon	Yes	0.108108	0	-100
3	44375695	C3orf23	A>G	+	mixed; exon	Yes	0.0505051	0.02	-60.4	Y
3	44765863	KIAA1143	A>G	-	3'UTR	Yes	0.134831	0.05	-62.9167
3	44766440	KIAA1143	A>G	-	3'UTR	Yes	0.0769231	0	-100
3	45696873	LIMD1	A>G	+	mixed; exon	Yes	0.4	0.269737	-32.5658	Y
3	45697266	LIMD1	A>G	+	mixed; exon	Yes	0.0652174	0.027027	-58.5586
3	45697304	LIMD1	A>G	+	mixed; exon	Yes	0.25	0.194915	-22.0339	Y
3	45697488	LIMD1	A>G	+	mixed; exon	Yes	0.103448	0.0786517	-23.97	Y
3	48762046	N/A	A>G	-	intergenic	Yes	0.22561	0.172566	-23.5111	Y
3	48762050	N/A	A>G	-	intergenic	Yes	0.0552147	0.0377358	-31.6562	Y
3	48762644	N/A	A>G	-	intergenic	Yes	0.17033	0.0903614	-46.9491	Y
3	48762678	N/A	A>G	-	intergenic	Yes	0.26455	0.156069	-41.0058	Y
3	48762688	N/A	A>G	-	intergenic	Yes	0.563452	0.421965	-25.1107	Y
3	49427699	TCTA	A>G	+	3'UTR	Yes	0.0264026	0.0084507	-67.993
3	49436419	NICN1	A>G	-	3'UTR	Yes	0.0606061	0.0138889	-77.0833
3	49436451	NICN1	A>G	-	3'UTR	Yes	0.138889	0.0952381	-31.4286
3	49436461	NICN1	A>G	-	3'UTR	Yes	0.434783	0.171429	-60.5714	Y
3	49436555	NICN1	A>G	-	3'UTR	Yes	0.157895	0.0204082	-87.0748	Y
3	53873006	IL17RB	A>G	-	intron	Yes	0.15625	0.0540541	-65.4054	Y
3	53873038	IL17RB	A>G	-	intron	Yes	0.55	0.369748	-32.7731	Y
3	57524405	N/A	A>G	+	intergenic	Yes	0.0714286	0	-100	Y
3	57587973	FAM116A	A>G	-	3'UTR	Yes	0.0952381	0.0263158	-72.3684	Y
3	57588093	FAM116A	A>G	-	3'UTR	Yes	0.0689655	0.047619	-30.9524	Y
3	58116831	FLNB	A>G	+	coding exon	No	0.152074	0.0702703	-53.792	Y
3	58281636	N/A	A>G	+	intergenic	Yes	0.0555556	0.0192308	-65.3846	Y
3	58281743	N/A	A>G	+	intergenic	Yes	0.363636	0.102564	-71.7949	Y
3	81655927	GBE1	A>G	-	intron	No	0.642857	0	-100	Y
3	81655936	GBE1	A>G	-	intron	No	0.2	0	-100
3	95260904	DHFRL1	A>G	-	3'UTR	Yes	0.37931	0.1	-73.6364	Y
3	95260921	DHFRL1	A>G	-	3'UTR	Yes	0.137931	0.0192308	-86.0577	Y
3	95329637	N/A	A>G	+	intergenic	Yes	0.106061	0.0327869	-69.0867	Y
3	95329638	N/A	A>G	+	intergenic	Yes	0.151515	0.0655738	-56.7213	Y
3	95329651	N/A	A>G	+	intergenic	Yes	0.0784314	0.0357143	-54.4643	Y
3	102970188	N/A	A>G	+	intergenic	Yes	0.102564	0.0408163	-60.2041	Y
3	103025054	FAM55C	A>G	+	3'UTR	Yes	0.05	0	-100
3	103025504	FAM55C	A>G	+	3'UTR	Yes	0.2	0.1	-50	Y
3	120717941	TIMMDC1	A>G	-	intron	No	0.03125	0.0247934	-20.6612
3	121027889	GSK3B	A>G	-	3'UTR	No	0.0231214	0.0155642	-32.6848	Y
3	122841202	HCLS1	A>G	-	intron	Yes	0.25	0.113636	-54.5455
3	143146950	TFDP2	A>G	-	3'UTR	Yes	0.0625	0.0253165	-59.4937
3	143148380	TFDP2	A>G	-	3'UTR	Yes	0.5	0.0833333	-83.3333
3	143148507	TFDP2	A>G	-	3'UTR	Yes	0.25	0.115385	-53.8462	Y
3	143149120	TFDP2	A>G	-	3'UTR	Yes	0.9	0.4	-55.5556	Y
3	143151504	TFDP2	A>G	-	3'UTR	Yes	0.0833333	0.0595238	-28.5714	Y
3	143151558	TFDP2	A>G	-	3'UTR	Yes	0.45	0.238806	-46.932	Y
3	143151566	TFDP2	A>G	-	3'UTR	Yes	0.526316	0.189873	-63.9241	Y
3	143151611	TFDP2	A>G	-	3'UTR	Yes	0.166667	0.0879121	-47.2527	Y
3	143151628	TFDP2	A>G	-	3'UTR	Yes	0.85	0.570093	-32.9302	Y
3	157143603	N/A	A>G	+	intergenic	Yes	0.24	0.0512821	-78.6325
3	157143655	N/A	A>G	+	intergenic	Yes	0.103448	0.0263158	-74.5614	Y
3	161637091	TRIM59	A>G	-	3'UTR	Yes	0.0469799	0.027027	-42.471
3	180574623	MFN1	A>G	+	intron	Yes	0.454545	0	-100
3	184327836	LAMP3	A>G	-	intron	Yes	0.0526316	0	-100
3	184327898	LAMP3	A>G	-	intron	Yes	0.106383	0.0227273	-78.6364
3	184691867	KLHL6	A>G	-	3'UTR	Yes	0.296875	0.222222	-25.1462
3	197564103	N/A	A>G	-	intergenic	Yes	0.0641026	0.0273973	-57.2603	Y
3	197565021	UBXN7	A>G	-	3'UTR	Yes	0.289256	0.216216	-25.251	Y
3	197565022	UBXN7	A>G	-	3'UTR	Yes	0.0819672	0.0263158	-67.8947	Y
3	198995878	N/A	A>G	+	intergenic	Yes	0.4375	0	-100
3	198995913	N/A	A>G	+	intergenic	Yes	0.181818	0	-100
3	199095471	N/A	A>G	+	intergenic	Yes	0.564516	0.43299	-23.299	Y
3	199095487	N/A	A>G	+	intergenic	Yes	0.222222	0.106796	-51.9417	Y
3	199095605	N/A	A>G	+	intergenic	Yes	0.333333	0.188406	-43.4783	Y
3	199095608	N/A	A>G	+	intergenic	Yes	0.185714	0.142857	-23.0769	Y
3	199095660	N/A	A>G	+	intergenic	Yes	0.3	0.17284	-42.3868	Y
3	199096799	N/A	A>G	+	intergenic	Yes	0.428571	0.207921	-51.4851	Y
3	199097887	N/A	A>G	+	intergenic	Yes	0.4	0.172414	-56.8966
3	199097926	N/A	A>G	+	intergenic	Yes	0.153846	0.106667	-30.6667	Y
4	1377243	CRIPAK	A>G	+	5'UTR	Yes	0.3125	0.16	-48.8
4	2909923	C4orf10	A>G	-	intron	Yes	0.0871795	0.0519481	-40.4125	Y
4	2910162	C4orf10	A>G	-	intron	Yes	0.157492	0.124449	-20.9807	Y
4	2910236	C4orf10	A>G	-	mixed; exon	Yes	0.0409731	0.0233029	-43.1263	Y
4	17236837	N/A	A>G	+	intergenic	Yes	0.0327869	0.0217391	-33.6957	Y
4	17239843	N/A	A>G	+	intergenic	Yes	0.210526	0.136364	-35.2273	Y
4	17242925	FAM184B	A>G	+	3'UTR	Yes	0.181818	0.115385	-36.5385
4	17411965	DCAF16	A>G	-	3'UTR	Yes	0.16	0.0769231	-51.9231	Y
4	17412032	DCAF16	A>G	-	3'UTR	Yes	0.25	0.129412	-48.2353	Y
4	17412038	DCAF16	A>G	-	3'UTR	Yes	0.121951	0.0714286	-41.4286	Y
4	17412054	DCAF16	A>G	-	3'UTR	Yes	0.147059	0.0144928	-90.1449
4	17413945	DCAF16	A>G	-	3'UTR	Yes	0.217391	0.0878378	-59.5946	Y
4	37542034	N/A	A>G	+	intergenic	Yes	0.272727	0.0909091	-66.6667
4	37542511	N/A	A>G	+	intergenic	Yes	0.117647	0	-100
4	37542810	N/A	A>G	+	intergenic	No	0.266667	0.0869565	-67.3913	Y
4	37550143	N/A	A>G	+	intergenic	No	0.0740741	0	-100	Y
4	37550153	N/A	A>G	+	intergenic	No	0.12	0	-100	Y
4	38467616	N/A	A>G	-	intergenic	Yes	0.333333	0.0833333	-75
4	39211358	N/A	A>G	+	intergenic	Yes	0.153846	0.101695	-33.8983
4	39226480	N/A	A>G	-	intergenic	Yes	0.0471014	0.0265957	-43.5352
4	39227376	N/A	A>G	-	intergenic	Yes	0.0414201	0.0252101	-39.1357
4	39227426	N/A	A>G	-	intergenic	Yes	0.105085	0.066474	-36.7425	Y
4	39227461	N/A	A>G	-	intergenic	Yes	0.0344828	0.0240385	-30.2885	Y
4	39227507	N/A	A>G	-	intergenic	Yes	0.0567164	0.0253521	-55.3002	Y
4	39227578	N/A	A>G	-	intergenic	Yes	0.0393701	0.019305	-50.9653	Y
4	39228453	N/A	A>G	-	intergenic	Yes	0.027027	0.00546448	-79.7814
4	39228461	N/A	A>G	-	intergenic	Yes	0.0805195	0.061008	-24.2321	Y
4	39228569	N/A	A>G	-	intergenic	Yes	0.0324324	0.025641	-20.9402
4	39228570	N/A	A>G	-	intergenic	Yes	0.0706522	0.0512821	-27.4162
4	39229199	C4orf34	A>G	-	3'UTR	Yes	0.057377	0.0223881	-60.9808
4	39229207	C4orf34	A>G	-	3'UTR	Yes	0.0638298	0.041958	-34.2657
4	53223475	N/A	A>G	+	intergenic	No	0.0833333	0.047619	-42.8571	Y
4	57021774	PAICS	A>G	+	3'UTR	Yes	0.0915493	0.065051	-28.9443	Y
4	57021835	PAICS	A>G	+	3'UTR	Yes	0.0956023	0.0585516	-38.755	Y
4	57021873	PAICS	A>G	+	3'UTR	Yes	0.0415045	0.0314465	-24.2335	Y
4	74141445	COX18	A>G	-	3'UTR	Yes	0.209877	0.105263	-49.8452	Y
4	74141580	COX18	A>G	-	3'UTR	Yes	0.03	0.00649351	-78.355	Y
4	74141763	COX18	A>G	-	3'UTR	Yes	0.277778	0.184971	-33.4104	Y
4	74141859	COX18	A>G	-	3'UTR	Yes	0.0752688	0.0163934	-78.2201	Y
4	74141860	COX18	A>G	-	3'UTR	Yes	0.124352	0.0819672	-34.0847	Y
4	74142388	COX18	A>G	-	3'UTR	Yes	0.103448	0.00943396	-90.8805	Y
4	74142405	COX18	A>G	-	3'UTR	Yes	0.132743	0.0866142	-34.7507	Y
4	74142415	COX18	A>G	-	3'UTR	Yes	0.12844	0.0352113	-72.5855	Y
4	74142471	COX18	A>G	-	3'UTR	Yes	0.0530973	0.0320856	-39.5722	Y
4	88065562	LOC100506746	A>G	-	mixed; exon	Yes	0.0645161	0.0512821	-20.5128	Y
4	88066191	LOC100506746	A>G	-	mixed; exon	Yes	0.222222	0.030303	-86.3636
4	89398682	N/A	A>G	-	intergenic	Yes	0.0571429	0.0431034	-24.569	Y
4	89399406	N/A	A>G	-	intergenic	Yes	0.0675676	0.0397351	-41.1921	Y
4	89400304	N/A	A>G	-	intergenic	Yes	0.0535714	0.0351759	-34.3384
4	89400333	N/A	A>G	-	intergenic	Yes	0.0625	0.0196078	-68.6275	Y
4	89400365	N/A	A>G	-	intergenic	Yes	0.137255	0.0634921	-53.7415	Y
4	89400502	N/A	A>G	-	intergenic	Yes	0.03125	0.0220588	-29.4118	Y
4	106986791	GSTCD	A>G	+	3'UTR	Yes	0.0309278	0.0111111	-64.0741
4	128976188	N/A	A>G	+	intergenic	Yes	0.105263	0.08	-24
4	129177214	N/A	A>G	+	intergenic	Yes	0.125	0.0833333	-33.3333
4	140187380	N/A	A>G	+	intergenic	Yes	0.0666667	0	-100
4	140187847	N/A	A>G	+	intergenic	Yes	0.0655738	0.015748	-75.9843
4	140187982	N/A	A>G	+	intergenic	Yes	0.26087	0.154762	-40.6746	Y
4	140187992	N/A	A>G	+	intergenic	Yes	0.384615	0.235294	-38.8235	Y
4	153763456	N/A	A>G	-	intergenic	Yes	0.157895	0	-100
4	153763590	N/A	A>G	-	intergenic	Yes	0.583333	0.375	-35.7143	Y
4	153763603	N/A	A>G	-	intergenic	Yes	0.235294	0.037037	-84.2593
4	153763720	N/A	A>G	-	intergenic	Yes	0.0204082	0	-100
4	153765164	N/A	A>G	-	intergenic	Yes	0.166667	0	-100
4	153766142	N/A	A>G	-	intergenic	Yes	0.0714286	0	-100
4	166215816	N/A	A>G	-	intergenic	Yes	0.354839	0.184211	-48.0861	Y
4	166216264	N/A	A>G	-	intergenic	Yes	0.5	0.185185	-62.963	Y
4	166216277	N/A	A>G	-	intergenic	Yes	0.407407	0.272727	-33.0579	Y
4	166216442	N/A	A>G	-	intergenic	Yes	0.16	0.0571429	-64.2857
4	166217541	TMEM192	A>G	-	3'UTR	Yes	0.160714	0.115942	-27.8583	Y
4	166217602	TMEM192	A>G	-	3'UTR	Yes	0.321429	0.0784314	-75.5991	Y
4	185497267	N/A	A>G	-	intergenic	Yes	0.5	0.058296	-88.3408
4	185497361	N/A	A>G	-	intergenic	Yes	0.638889	0.442029	-30.8129	Y
4	185497424	N/A	A>G	-	intergenic	Yes	0.269231	0.11	-59.1429	Y
4	185497498	N/A	A>G	-	intergenic	Yes	0.351351	0.208333	-40.7051	Y
4	185497510	N/A	A>G	-	intergenic	Yes	0.794118	0.532051	-33.0009	Y
4	185498948	N/A	A>G	-	intergenic	Yes	0.272727	0.127389	-53.2909	Y
4	185504686	LOC728175	A>G	-	intron	Yes	0.166667	0.0674157	-59.5506	Y
4	186470770	SNX25	A>G	+	intron	Yes	0.5	0.333333	-33.3333	Y
4	186472361	SNX25	A>G	+	intron	Yes	0.0714286	0	-100
5	14769406	ANKH	A>G	+	intron	Yes	0.195652	0.0264901	-86.4606	Y
5	14769446	ANKH	A>G	+	intron	Yes	0.153846	0.112426	-26.9231	Y
5	34941955	RAD1	A>G	-	mixed; exon	Yes	0.318182	0.0731707	-77.0035	Y
5	37324496	N/A	A>G	-	intergenic	Yes	0.0588235	0.0103093	-82.4742	Y
5	37326080	N/A	A>G	-	intergenic	Yes	0.1875	0.0693069	-63.0363	Y
5	37326093	N/A	A>G	-	intergenic	Yes	0.03125	0.0212766	-31.9149
5	37326311	N/A	A>G	-	intergenic	Yes	0.0357143	0.0163934	-54.0984	Y
5	37326328	N/A	A>G	-	intergenic	Yes	0.0357143	0.0232558	-34.8837	Y
5	37327375	N/A	A>G	-	intergenic	Yes	0.147059	0.103896	-29.3506	Y
5	37327387	N/A	A>G	-	intergenic	Yes	0.102564	0.0506329	-50.6329	Y
5	40865660	N/A	A>G	-	intergenic	Yes	0.333333	0.2	-40	Y
5	43416578	N/A	A>G	-	intergenic	Yes	0.3	0.0625	-79.1667	Y
5	43610733	N/A	A>G	-	intergenic	Yes	0.168539	0.0714286	-57.619	Y
5	44851525	N/A	A>G	+	intergenic	Yes	0.103774	0.0679612	-34.5102	Y
5	44851534	N/A	A>G	+	intergenic	Yes	0.345794	0.188679	-45.436	Y
5	44852163	N/A	A>G	+	intergenic	Yes	0.12	0.0714286	-40.4762	Y
5	65000439	SGTB	A>G	-	3'UTR	Yes	0.0666667	0.0508475	-23.7288	Y
5	67632909	PIK3R1	A>G	+	3'UTR	No	0.0526316	0.0234375	-55.4688
5	68613579	CCDC125	A>G	-	3'UTR	Yes	0.2	0.129032	-35.4839	Y
5	68613602	CCDC125	A>G	-	3'UTR	Yes	0.578947	0.222222	-61.6162
5	68613611	CCDC125	A>G	-	3'UTR	Yes	0.222222	0.0833333	-62.5
5	68613612	CCDC125	A>G	-	3'UTR	Yes	0.166667	0.0638298	-61.7021
5	74709559	COL4A3BP	A>G	-	intron	Yes	0.0869565	0.0666667	-23.3333	Y
5	74709641	COL4A3BP	A>G	-	intron	Yes	0.103448	0	-100	Y
5	74709657	COL4A3BP	A>G	-	intron	Yes	0.16	0.0769231	-51.9231	Y
5	77691086	N/A	A>G	-	intergenic	Yes	0.08	0	-100
5	77691108	N/A	A>G	-	intergenic	Yes	0.0277778	0	-100
5	77691134	N/A	A>G	-	intergenic	Yes	0.0888889	0.046875	-47.2656
5	79959045	DHFR	A>G	-	3'UTR	Yes	0.0203252	0.0119048	-41.4286
5	79959049	DHFR	A>G	-	3'UTR	Yes	0.0233463	0.0156863	-32.8105	Y
5	79959582	DHFR	A>G	-	3'UTR	Yes	0.207921	0.15	-27.8571
5	88499943	N/A	A>G	+	intergenic	Yes	0.0454545	0	-100
5	100213272	ST8SIA4	A>G	-	intron	Yes	0.0909091	0	-100
5	114570212	N/A	A>G	-	intergenic	No	0.764706	0.578947	-24.2915	Y
5	114570243	N/A	A>G	-	intergenic	No	0.111111	0	-100
5	115193531	ATG12	A>G	-	mixed; exon	Yes	0.277778	0.204819	-26.2651	Y
5	118200068	N/A	A>G	-	intergenic	Yes	0.0465116	0	-100	Y
5	121390778	SRFBP1	A>G	+	3'UTR	Yes	0.0625	0.0344828	-44.8276	Y
5	121390803	SRFBP1	A>G	+	3'UTR	Yes	0.0473373	0.0252101	-46.7437	Y
5	121390808	SRFBP1	A>G	+	3'UTR	Yes	0.0242424	0.00862069	-64.4397	Y
5	121392122	SRFBP1	A>G	+	3'UTR	Yes	0.15625	0.0238095	-84.7619
5	121394284	N/A	A>G	+	intergenic	No	0.18	0.136364	-24.2424
5	125989408	PHAX	A>G	+	3'UTR	Yes	0.0569106	0.0233645	-58.9453	Y
5	125989447	PHAX	A>G	+	3'UTR	Yes	0.165605	0.0913043	-44.8662	Y
5	125989453	PHAX	A>G	+	3'UTR	Yes	0.166667	0.0995261	-40.2844	Y
5	125989472	PHAX	A>G	+	3'UTR	Yes	0.0359712	0.00884956	-75.3982	Y
5	125989929	PHAX	A>G	+	3'UTR	Yes	0.104348	0.0730594	-29.9848	Y
5	127304269	N/A	A>G	-	intergenic	Yes	0.12	0.075	-37.5
5	127304313	N/A	A>G	-	intergenic	Yes	0.214286	0.102041	-52.381	Y
5	127445762	FLJ33630	A>G	-	intron	Yes	0.0535714	0.031746	-40.7407
5	130523582	HINT1	A>G	-	intron	Yes	0.8	0.5625	-29.6875	Y
5	130523736	HINT1	A>G	-	intron	Yes	0.416667	0.210526	-49.4737	Y
5	130524999	HINT1	A>G	-	intron	Yes	0.272727	0.097561	-64.2276
5	130564767	LYRM7	A>G	+	3'UTR	Yes	0.117021	0.0412371	-64.761	Y
5	130565430	LYRM7	A>G	+	3'UTR	Yes	0.0490196	0.0340909	-30.4545	Y
5	130565466	LYRM7	A>G	+	3'UTR	Yes	0.0472441	0.0357143	-24.4048
5	130565504	LYRM7	A>G	+	3'UTR	Yes	0.0285714	0	-100	Y
5	130565831	LYRM7	A>G	+	3'UTR	Yes	0.277778	0.2	-28	Y
5	130565992	LYRM7	A>G	+	3'UTR	Yes	0.0425532	0	-100	Y
5	130566001	LYRM7	A>G	+	3'UTR	Yes	0.256881	0.174497	-32.0709	Y
5	132008491	N/A	A>G	+	intergenic	Yes	0.147059	0.06	-59.2
5	132057267	KIF3A	A>G	-	3'UTR	No	0.0625	0	-100
5	132057316	KIF3A	A>G	-	3'UTR	Yes	0.0714286	0.025641	-64.1026	Y
5	134264012	TXNDC15	A>G	+	3'UTR	Yes	0.0441176	0.0258621	-41.3793	Y
5	134264117	TXNDC15	A>G	+	3'UTR	Yes	0.215686	0.104348	-51.6206	Y
5	138646483	MATR3	A>G	+	mixed; exon	Yes	0.0606061	0.0241546	-60.1449	Y
5	138647937	MATR3	A>G	+	intron	Yes	0.0927835	0.0338983	-63.4652	Y
5	138648075	MATR3	A>G	+	intron	Yes	0.0833333	0.0314136	-62.3037	Y
5	138648082	MATR3	A>G	+	intron	Yes	0.233766	0.0909091	-61.1111	Y
5	138648108	MATR3	A>G	+	intron	Yes	0.0806452	0.0162162	-79.8919	Y
5	138762103	SPATA24	A>G	+	intron	Yes	0.0384615	0	-100	Y
5	142585629	ARHGAP26	A>G	+	3'UTR	No	0.0204082	0	-100
5	142585982	ARHGAP26	A>G	+	3'UTR	Yes	0.0363636	0	-100	Y
5	149344160	SLC26A2	A>G	+	3'UTR	Yes	0.133333	0.0888889	-33.3333	Y
5	150627937	GM2A	A>G	+	3'UTR	Yes	0.123545	0.0941915	-23.7595	Y
5	150631742	N/A	A>G	+	intergenic	Yes	0.0546875	0.0186047	-65.9801	Y
5	151087498	N/A	A>G	-	intergenic	Yes	0.307692	0.148148	-51.8519
5	151105616	ATOX1	A>G	-	intron	Yes	0.0406504	0.0116279	-71.3953
5	151105681	ATOX1	A>G	-	intron	Yes	0.0816327	0.0543478	-33.4239	Y
5	156837409	ADAM19	A>G	-	3'UTR	No	0.207865	0.130233	-37.3476	Y
5	156837431	ADAM19	A>G	-	3'UTR	No	0.0714286	0.0386473	-45.8937
5	174888937	N/A	A>G	+	intergenic	Yes	0.179487	0.0888889	-50.4762	Y
5	174888943	N/A	A>G	+	intergenic	Yes	0.0930233	0.027027	-70.9459	Y
5	175735787	N/A	A>G	+	intergenic	Yes	0.588235	0.409091	-30.4545	Y
5	175735840	N/A	A>G	+	intergenic	Yes	0.0810811	0.0232558	-71.3178
5	175735890	N/A	A>G	+	intergenic	Yes	0.26087	0.1	-61.6667	Y
5	175738960	N/A	A>G	+	intergenic	Yes	0.416667	0.108108	-74.0541
6	2965835	LOC401233	A>G	-	mixed; exon	Yes	0.386364	0.301887	-21.8646	Y
6	7228678	SSR1	A>G	-	3'UTR	Yes	0.0714286	0	-100
6	13896179	CCDC90A	A>G	-	3'UTR	Yes	0.0612245	0.015625	-74.4792
6	13896190	CCDC90A	A>G	-	3'UTR	Yes	0.0350877	0	-100
6	13896267	CCDC90A	A>G	-	3'UTR	Yes	0.047619	0.0230769	-51.5385	Y
6	13897366	CCDC90A	A>G	-	3'UTR	Yes	0.338235	0.209677	-38.0084	Y
6	13897500	CCDC90A	A>G	-	3'UTR	Yes	0.35	0.192982	-44.8622	Y
6	24818584	C6orf62	A>G	-	intron	Yes	0.0952381	0	-100
6	24819104	C6orf62	A>G	-	intron	Yes	0.0555556	0.027027	-51.3514
6	26094696	N/A	A>G	+	intergenic	Yes	0.111111	0	-100	Y
6	32657322	HLA-DRB1	A>G	-	coding exon	No	0.0606061	0.0222222	-63.3333
6	32738183	HLA-DQB1	A>G	-	intron	No	0.344828	0.274194	-20.4839	Y
6	32738191	HLA-DQB1	A>G	-	intron	No	0.428571	0.298246	-30.4094	Y
6	33081147	HLA-DOA	A>G	-	3'UTR	Yes	0.0888554	0.0568182	-36.0555	Y
6	42009087	N/A	A>G	+	intergenic	Yes	0.181818	0	-100
6	42133394	TAF8	A>G	+	intron	Yes	0.162162	0.111111	-31.4815	Y
6	42153508	TAF8	A>G	+	3'UTR	Yes	0.166667	0.119048	-28.5714	Y
6	42153523	TAF8	A>G	+	3'UTR	Yes	0.146341	0.097561	-33.3333	Y
6	42963985	N/A	A>G	+	intergenic	Yes	0.0360656	0.023915	-33.6903	Y
6	42964148	N/A	A>G	+	intergenic	Yes	0.0449438	0.0336239	-25.1868	Y
6	42964308	N/A	A>G	+	intergenic	No	0.107656	0.0553846	-48.5538	Y
6	42965001	N/A	A>G	+	intergenic	Yes	0.117925	0.0892857	-24.2857	Y
6	43018864	N/A	A>G	+	intergenic	Yes	0.368421	0.133333	-63.8095	Y
6	43105519	N/A	A>G	+	intergenic	Yes	0.409091	0.287234	-29.7872	Y
6	43106212	N/A	A>G	+	intergenic	Yes	0.344828	0.172414	-50	Y
6	43106689	N/A	A>G	+	intergenic	Yes	0.153846	0.116667	-24.1667	Y
6	43690873	POLH	A>G	+	3'UTR	Yes	0.212121	0.047619	-77.551	Y
6	43691150	POLH	A>G	+	3'UTR	Yes	0.153846	0.116883	-24.026	Y
6	43691171	POLH	A>G	+	3'UTR	Yes	0.0217391	0.00833333	-61.6667	Y
6	43691732	POLH	A>G	+	3'UTR	Yes	0.125	0.0263158	-78.9474	Y
6	43692051	POLH	A>G	+	3'UTR	Yes	0.172414	0	-100	Y
6	43692130	POLH	A>G	+	3'UTR	Yes	0.125	0.0282486	-77.4011	Y
6	43692157	POLH	A>G	+	3'UTR	Yes	0.142857	0.101796	-28.7425	Y
6	43692184	POLH	A>G	+	3'UTR	Yes	0.277778	0.202532	-27.0886	Y
6	43692245	POLH	A>G	+	3'UTR	Yes	0.212121	0.102273	-51.7857	Y
6	43692758	POLH	A>G	+	3'UTR	Yes	0.153846	0.116883	-24.026	Y
6	43692785	POLH	A>G	+	3'UTR	Yes	0.1	0.0625	-37.5	Y
6	43693222	POLH	A>G	+	3'UTR	Yes	0.176471	0.134146	-23.9837	Y
6	43693459	POLH	A>G	+	3'UTR	Yes	0.153846	0.0930233	-39.5349	Y
6	43693515	POLH	A>G	+	3'UTR	Yes	0.5	0.280822	-43.8356	Y
6	43693621	POLH	A>G	+	3'UTR	Yes	0.266667	0.0512821	-80.7692	Y
6	43694141	POLH	A>G	+	3'UTR	Yes	0.454545	0.037037	-91.8519	Y
6	43694397	POLH	A>G	+	3'UTR	Yes	0.277778	0.0957447	-65.5319	Y
6	43694402	POLH	A>G	+	3'UTR	Yes	0.176471	0.0526316	-70.1754	Y
6	43694407	POLH	A>G	+	3'UTR	Yes	0.05	0.0210526	-57.8947	Y
6	43694972	POLH	A>G	+	3'UTR	Yes	0.2	0.155556	-22.2222
6	57029874	N/A	A>G	+	intergenic	Yes	0.363636	0	-100	Y
6	71355404	N/A	A>G	+	intergenic	Yes	0.126984	0.064	-49.6	Y
6	71355469	N/A	A>G	+	intergenic	Yes	0.0909091	0.0454545	-50	Y
6	74042515	C6orf147	A>G	+	intron	Yes	0.416667	0.2	-52	Y
6	74190778	N/A	A>G	-	intergenic	Yes	0.0724638	0.025641	-64.6154	Y
6	74191502	N/A	A>G	-	intergenic	Yes	0.125	0.0571429	-54.2857	Y
6	74191592	MB21D1	A>G	-	3'UTR	Yes	0.025	0.00934579	-62.6168	Y
6	74360735	SLC17A5	A>G	-	3'UTR	Yes	0.0212766	0.00900901	-57.6577	Y
6	90400949	LYRM2	A>G	-	mixed; exon	Yes	0.08	0.0133333	-83.3333
6	90401290	LYRM2	A>G	-	mixed; exon	Yes	0.0617284	0	-100
6	90401302	LYRM2	A>G	-	mixed; exon	Yes	0.038961	0.0126582	-67.5105	Y
6	99428202	N/A	A>G	-	intergenic	Yes	0.166667	0.125	-25
6	108470469	OSTM1	A>G	-	3'UTR	Yes	0.0333333	0	-100
6	108470582	OSTM1	A>G	-	3'UTR	Yes	0.351351	0.129032	-63.2754	Y
6	108470588	OSTM1	A>G	-	3'UTR	Yes	0.769231	0.548387	-28.7097	Y
6	108470590	OSTM1	A>G	-	3'UTR	Yes	0.105263	0	-100	Y
6	109892590	ZBTB24	A>G	-	3'UTR	Yes	0.0444444	0.0229008	-48.4733	Y
6	109892602	ZBTB24	A>G	-	3'UTR	Yes	0.221622	0.144828	-34.651	Y
6	109892688	ZBTB24	A>G	-	3'UTR	Yes	0.0519481	0.0390625	-24.8047	Y
6	111325380	N/A	A>G	+	intergenic	Yes	0.0909091	0	-100	Y
6	114051682	N/A	A>G	-	intergenic	Yes	0.5625	0.407407	-27.572	Y
6	136992855	MAP3K5	A>G	-	intron	Yes	0.315789	0	-100	Y
6	136992863	MAP3K5	A>G	-	intron	Yes	0.263158	0	-100
6	136997856	MAP3K5	A>G	-	intron	Yes	0.0263158	0.02	-24
6	149810929	ZC3H12D	A>G	-	3'UTR	Yes	0.675	0.456522	-32.3671	Y
6	149810951	ZC3H12D	A>G	-	3'UTR	Yes	0.371429	0.0740741	-80.057	Y
6	149811310	ZC3H12D	A>G	-	3'UTR	Yes	0.091954	0.0277778	-69.7917	Y
6	149811315	ZC3H12D	A>G	-	3'UTR	Yes	0.137931	0.0377358	-72.6415
6	149812211	ZC3H12D	A>G	-	3'UTR	Yes	0.306452	0.192308	-37.247	Y
6	149812237	ZC3H12D	A>G	-	3'UTR	Yes	0.636364	0.430556	-32.3413	Y
6	149812431	ZC3H12D	A>G	-	3'UTR	Yes	0.133333	0.0869565	-34.7826
6	149812535	ZC3H12D	A>G	-	3'UTR	Yes	0.0740741	0.0483871	-34.6774	Y
6	150087550	NUP43	A>G	-	3'UTR	Yes	0.340909	0.270833	-20.5556	Y
6	150087577	NUP43	A>G	-	3'UTR	Yes	0.252336	0.192053	-23.8901	Y
6	150087621	NUP43	A>G	-	3'UTR	Yes	0.485981	0.366667	-24.5513	Y
6	150087682	NUP43	A>G	-	3'UTR	Yes	0.0674157	0.0365297	-45.8143	Y
6	150087691	NUP43	A>G	-	3'UTR	Yes	0.54902	0.41704	-24.0391	Y
6	150088188	NUP43	A>G	-	3'UTR	Yes	0.305556	0.242105	-20.7656	Y
6	150088255	NUP43	A>G	-	3'UTR	Yes	0.358974	0.255556	-28.8095	Y
6	150088306	NUP43	A>G	-	3'UTR	Yes	0.461538	0.346667	-24.8889	Y
6	150088331	NUP43	A>G	-	3'UTR	Yes	0.305556	0.24	-21.4545	Y
6	150088366	NUP43	A>G	-	3'UTR	Yes	0.823529	0.557692	-32.2802	Y
6	150088379	NUP43	A>G	-	3'UTR	Yes	0.393939	0.196429	-50.1374	Y
6	150088427	NUP43	A>G	-	3'UTR	No	0.192308	0.0970874	-49.5146	Y
6	150089159	NUP43	A>G	-	3'UTR	Yes	0.0265487	0.00689655	-74.023
6	160020872	SOD2	A>G	-	intron	Yes	0.0916031	0.0551724	-39.7701	Y
6	160021795	SOD2	A>G	-	intron	Yes	0.0646552	0.037037	-42.716	Y
7	4776436	FOXK1	A>G	+	3'UTR	Yes	0.0588235	0.016129	-72.5806	Y
7	4776568	FOXK1	A>G	+	3'UTR	Yes	0.25	0.2	-20	Y
7	5483303	FBXL18	A>G	-	3'UTR	Yes	0.282609	0.141593	-49.8979	Y
7	7252344	C1GALT1	A>G	+	3'UTR	No	0.0222222	0	-100
7	17350918	AHR	A>G	+	3'UTR	Yes	0.0723404	0.0490196	-32.2376	Y
7	17351308	AHR	A>G	+	3'UTR	Yes	0.0785714	0.0544218	-30.7359	Y
7	20144152	MACC1	A>G	-	3'UTR	Yes	0.142857	0.046875	-67.1875	Y
7	20144189	MACC1	A>G	-	3'UTR	Yes	0.15873	0.0666667	-58	Y
7	35639477	HERPUD2	A>G	-	3'UTR	Yes	0.025	0.0194805	-22.0779	Y
7	38729705	N/A	A>G	-	intergenic	Yes	0.0555556	0	-100
7	44048171	FLJ35390	A>G	+	intron	Yes	0.0833333	0	-100	Y
7	44048320	FLJ35390	A>G	+	mixed; exon	Yes	0.0909091	0.0294118	-67.6471	Y
7	44808456	PPIA	A>G	+	3'UTR	Yes	0.0661578	0.0474684	-28.2498	Y
7	44808458	PPIA	A>G	+	3'UTR	Yes	0.0883838	0.0536278	-39.324	Y
7	44838808	H2AFV	A>G	-	intron	Yes	0.0606061	0.0306513	-49.4253	Y
7	44838934	H2AFV	A>G	-	intron	Yes	0.0323887	0.0104167	-67.8385	Y
7	44839577	H2AFV	A>G	-	intron	Yes	0.146341	0.114504	-21.7557	Y
7	44885424	PURB	A>G	-	3'UTR	Yes	0.047619	0.0298507	-37.3134	Y
7	55492596	N/A	A>G	-	intergenic	No	0.10101	0.0518519	-48.6667	Y
7	55492607	N/A	A>G	-	intergenic	No	0.169903	0.113139	-33.4098	Y
7	55492723	N/A	A>G	-	intergenic	No	0.0844156	0.0666667	-21.0256	Y
7	55492735	N/A	A>G	-	intergenic	No	0.272059	0.184211	-32.2902	Y
7	55492747	N/A	A>G	-	intergenic	No	0.0859375	0.0462185	-46.2185	Y
7	55492840	N/A	A>G	-	intergenic	No	0.0833333	0.0429185	-48.4979	Y
7	55493467	N/A	A>G	-	intergenic	No	0.113095	0.0740741	-34.5029	Y
7	55493469	N/A	A>G	-	intergenic	No	0.0484848	0.0364964	-24.7263	Y
7	55493471	N/A	A>G	-	intergenic	No	0.0493827	0.0222222	-55	Y
7	55493670	N/A	A>G	-	intergenic	No	0.0594059	0.00662252	-88.8521	Y
7	55494462	N/A	A>G	-	intergenic	No	0.316129	0.178082	-43.6679	Y
7	55494551	N/A	A>G	-	intergenic	No	0.223022	0.080292	-63.9981	Y
7	55494607	N/A	A>G	-	intergenic	No	0.0604027	0.0457746	-24.2175	Y
7	56045792	N/A	A>G	-	intergenic	Yes	0.663366	0.428571	-35.3945	Y
7	56045798	N/A	A>G	-	intergenic	Yes	0.127907	0.1	-21.8182	Y
7	56045853	N/A	A>G	-	intergenic	Yes	0.0588235	0.00934579	-84.1121	Y
7	64843381	LOC441242	A>G	-	intron	Yes	0.3125	0.222222	-28.8889
7	65255676	CRCP	A>G	+	mixed; exon	Yes	0.021097	0.0124481	-40.9959	Y
7	65256372	CRCP	A>G	+	mixed; exon	Yes	0.05	0.0237389	-52.5223	Y
7	65256415	CRCP	A>G	+	mixed; exon	Yes	0.15859	0.0663391	-58.1695	Y
7	65256672	CRCP	A>G	+	mixed; exon	Yes	0.195946	0.137405	-29.8763	Y
7	65256677	CRCP	A>G	+	mixed; exon	Yes	0.122449	0.0952381	-22.2222	Y
7	65256727	CRCP	A>G	+	mixed; exon	Yes	0.316038	0.233645	-26.0706	Y
7	65256779	CRCP	A>G	+	mixed; exon	Yes	0.127168	0.100775	-20.7541	Y
7	65258197	N/A	A>G	+	intergenic	Yes	0.272727	0.027027	-90.0901	Y
7	65259438	N/A	A>G	+	intergenic	Yes	0.285714	0.0980392	-65.6863	Y
7	65260053	N/A	A>G	+	intergenic	Yes	0.181818	0.0833333	-54.1667
7	65756256	N/A	A>G	-	intergenic	Yes	0.166667	0.0833333	-50	Y
7	65842522	N/A	A>G	-	intergenic	Yes	0.135417	0.08125	-40	Y
7	73726578	GTF2I	A>G	+	intron	Yes	0.0344828	0.0232558	-32.5581	Y
7	77247156	N/A	A>G	+	intergenic	Yes	0.0416667	0.0178571	-57.1429	Y
7	89853195	GTPBP10	A>G	+	3'UTR	Yes	0.0638298	0	-100	Y
7	89853827	GTPBP10	A>G	+	3'UTR	Yes	0.10084	0.0735294	-27.0833	Y
7	89857142	GTPBP10	A>G	+	3'UTR	Yes	0.131579	0.0232558	-82.3256
7	89857293	GTPBP10	A>G	+	3'UTR	Yes	0.289855	0.202899	-30	Y
7	99835527	PILRA	A>G	+	3'UTR	Yes	0.103448	0.0731707	-29.2683	Y
7	100521478	N/A	A>G	+	intergenic	Yes	0.188889	0.0923913	-51.087	Y
7	101877456	ORAI2	A>G	+	3'UTR	Yes	0.0532787	0.0409556	-23.1294	Y
7	104995556	EFCAB10	A>G	+	intron	Yes	0.0666667	0	-100	Y
7	119827109	KCND2	A>G	+	intron	Yes	0.102041	0.0645161	-36.7742
7	127929927	METTL2B	A>G	+	3'UTR	Yes	0.151515	0.0608696	-59.8261	Y
7	127929979	METTL2B	A>G	+	3'UTR	Yes	0.111111	0.0740741	-33.3333
7	127930077	METTL2B	A>G	+	3'UTR	Yes	0.285714	0.181818	-36.3636	Y
7	127931033	N/A	A>G	+	intergenic	Yes	0.0454545	0.0307692	-32.3077	Y
7	127931168	N/A	A>G	+	intergenic	Yes	0.0967742	0.0649351	-32.9004	Y
7	127932127	N/A	A>G	+	intergenic	Yes	0.0769231	0.0348837	-54.6512
7	128080552	FLJ45340	A>G	+	mixed; exon	No	0.538462	0.252632	-53.0827	Y
7	128088651	N/A	A>G	+	intergenic	Yes	0.166667	0.04	-76
7	130280164	FLJ43663	A>G	-	mixed; exon	No	0.705882	0.34	-51.8333	Y
7	138756246	LUC7L2	A>G	+	intron	Yes	0.307692	0.0677966	-77.9661	Y
7	149775417	LOC285972	A>G	+	mixed; exon	Yes	0.125	0.0842105	-32.6316	Y
7	156456912	NOM1	A>G	+	3'UTR	Yes	0.0746269	0.0434783	-41.7391	Y
7	156458226	NOM1	A>G	+	3'UTR	Yes	0.692308	0.137255	-80.1743	Y
7	156458255	NOM1	A>G	+	3'UTR	Yes	0.181818	0.057971	-68.1159	Y
8	1717737	CLN8	A>G	+	3'UTR	Yes	0.538462	0.357143	-33.6735
8	1717898	CLN8	A>G	+	3'UTR	Yes	0.2	0.0952381	-52.381
8	11737805	CTSB	A>G	-	3'UTR	Yes	0.1	0.0588235	-41.1765
8	11738138	CTSB	A>G	-	3'UTR	Yes	0.04	0	-100	Y
8	11738146	CTSB	A>G	-	3'UTR	Yes	0.115385	0.0526316	-54.386	Y
8	11738867	CTSB	A>G	-	3'UTR	Yes	0.333333	0.148148	-55.5556	Y
8	11738913	CTSB	A>G	-	3'UTR	Yes	0.114286	0.0666667	-41.6667	Y
8	11738918	CTSB	A>G	-	3'UTR	Yes	0.102564	0.0819672	-20.082	Y
8	22167355	N/A	A>G	+	intergenic	Yes	0.0212766	0.0116279	-45.3488	Y
8	22167387	N/A	A>G	+	intergenic	Yes	0.121212	0.0116279	-90.407
8	22167900	N/A	A>G	+	intergenic	Yes	0.2	0	-100	Y
8	22169954	N/A	A>G	+	intergenic	Yes	0.12	0.0454545	-62.1212
8	30655558	GSR	A>G	-	3'UTR	Yes	0.160714	0.127119	-20.904	Y
8	30655667	GSR	A>G	-	3'UTR	Yes	0.0214592	0.0119048	-44.5238	Y
8	30655688	GSR	A>G	-	3'UTR	Yes	0.0383838	0.0117302	-69.4397	Y
8	30655694	GSR	A>G	-	3'UTR	Yes	0.0507726	0.0321637	-36.6514	Y
8	30656108	GSR	A>G	-	3'UTR	Yes	0.0344086	0.0222222	-35.4167	Y
8	38947424	PLEKHA2	A>G	+	3'UTR	Yes	0.23871	0.172222	-27.8529	Y
8	38948911	PLEKHA2	A>G	+	3'UTR	Yes	0.150442	0.0714286	-52.521	Y
8	38948932	PLEKHA2	A>G	+	3'UTR	Yes	0.0960699	0.0610329	-36.4703	Y
8	41518863	GINS4	A>G	+	3'UTR	Yes	0.0204082	0	-100	Y
8	41518901	GINS4	A>G	+	3'UTR	Yes	0.0285714	0.0204082	-28.5714	Y
8	41518940	GINS4	A>G	+	3'UTR	Yes	0.25	0.149254	-40.2985	Y
8	41518949	GINS4	A>G	+	3'UTR	Yes	0.4	0.107692	-73.0769	Y
8	41519176	GINS4	A>G	+	3'UTR	Yes	0.0594059	0.0372671	-37.2671	Y
8	41519190	GINS4	A>G	+	3'UTR	Yes	0.103093	0.0764331	-25.8599	Y
8	41520622	GINS4	A>G	+	3'UTR	Yes	0.0675676	0.0217391	-67.8261	Y
8	42506400	SLC20A2	A>G	-	intron	Yes	0.0526316	0	-100	Y
8	42506418	SLC20A2	A>G	-	intron	Yes	0.235294	0.162162	-31.0811	Y
8	42508577	SLC20A2	A>G	-	intron	Yes	0.166667	0.0645161	-61.2903
8	42994736	HOOK3	A>G	+	3'UTR	Yes	0.315789	0.207547	-34.2767	Y
8	42995129	HOOK3	A>G	+	3'UTR	Yes	0.152174	0.109375	-28.125	Y
8	42995145	HOOK3	A>G	+	3'UTR	Yes	0.243902	0.1875	-23.125	Y
8	42995245	HOOK3	A>G	+	3'UTR	Yes	0.444444	0.0645161	-85.4839	Y
8	42995287	HOOK3	A>G	+	3'UTR	Yes	0.105263	0.0243902	-76.8293	Y
8	42995769	HOOK3	A>G	+	3'UTR	Yes	0.125	0.0638298	-48.9362	Y
8	42995875	HOOK3	A>G	+	3'UTR	Yes	0.7	0.236842	-66.1654	Y
8	42997882	HOOK3	A>G	+	3'UTR	Yes	0.5	0.322034	-35.5932	Y
8	42997914	HOOK3	A>G	+	3'UTR	Yes	0.05	0	-100
8	43002520	HOOK3	A>G	+	3'UTR	Yes	0.148148	0.025	-83.125	Y
8	43002533	HOOK3	A>G	+	3'UTR	Yes	0.0357143	0.0222222	-37.7778	Y
8	43002560	HOOK3	A>G	+	3'UTR	Yes	0.08	0.0192308	-75.9615
8	43003579	HOOK3	A>G	+	3'UTR	Yes	0.097561	0.0549451	-43.6813	Y
8	49052186	MCM4	A>G	+	3'UTR	Yes	0.0826271	0.0642978	-22.1832	Y
8	49052212	MCM4	A>G	+	3'UTR	Yes	0.042471	0.0132353	-68.8369	Y
8	94797521	FAM92A1	A>G	-	intron	Yes	0.538462	0.35	-35	Y
8	95874139	DPY19L4	A>G	+	3'UTR	Yes	0.692308	0.411765	-40.5229	Y
8	95874145	DPY19L4	A>G	+	3'UTR	Yes	0.307692	0.2	-35	Y
8	98808224	MTDH	A>G	+	3'UTR	Yes	0.0612245	0.0206186	-66.323	Y
8	98810070	MTDH	A>G	+	3'UTR	Yes	0.106145	0.036036	-66.0503	Y
8	98810435	MTDH	A>G	+	3'UTR	Yes	0.124378	0.0987124	-20.6352	Y
8	98810463	MTDH	A>G	+	3'UTR	Yes	0.0508475	0.0357143	-29.7619
8	98810605	MTDH	A>G	+	3'UTR	Yes	0.153005	0.121212	-20.7792	Y
8	99125395	RPL30	A>G	-	intron	Yes	0.5	0.393939	-21.2121	Y
8	99125514	RPL30	A>G	-	intron	Yes	0.542857	0.415094	-23.5353	Y
8	101276313	SPAG1	A>G	+	intron	Yes	0.1	0	-100
8	101276316	SPAG1	A>G	+	intron	Yes	0.1	0	-100
8	143739019	JRK	A>G	-	mixed; exon	Yes	0.0980392	0.0403226	-58.871	Y
8	143739053	JRK	A>G	-	mixed; exon	Yes	0.227848	0.0714286	-68.6508	Y
8	143741450	JRK	A>G	-	mixed; exon	Yes	0.111111	0.0309278	-72.1649	Y
8	144451110	ZNF696	A>G	+	3'UTR	Yes	0.108108	0.0641026	-40.7051	Y
8	144744028	EEF1D	A>G	-	mixed; exon	Yes	0.4	0.311475	-22.1311
8	144808058	N/A	A>G	+	intergenic	Yes	0.0491803	0.0138889	-71.7593
8	144808786	N/A	A>G	+	intergenic	Yes	0.136364	0.027027	-80.1802
9	20663625	KIAA1797	A>G	+	intron	Yes	0.09375	0.0588235	-37.2549	Y
9	32446318	DDX58	A>G	-	3'UTR	No	0.1875	0.0967742	-48.3871	Y
9	32446449	DDX58	A>G	-	3'UTR	No	0.111111	0	-100	Y
9	32446486	DDX58	A>G	-	3'UTR	No	0.6	0.333333	-44.4444	Y
9	37495697	N/A	A>G	+	intergenic	Yes	0.0588235	0.0357143	-39.2857	Y
9	37500286	N/A	A>G	+	intergenic	Yes	0.166667	0.0925926	-44.4444	Y
9	37500295	N/A	A>G	+	intergenic	Yes	0.0909091	0.0208333	-77.0833	Y
9	37765695	RG9MTD3	A>G	-	intron	Yes	0.636364	0.4	-37.1429	Y
9	80080063	N/A	A>G	+	intergenic	Yes	0.166667	0.0666667	-60	Y
9	93094654	AUH	A>G	-	intron	Yes	0.15	0.111111	-25.9259	Y
9	99704677	N/A	A>G	-	intergenic	Yes	0.0588235	0	-100
9	99704678	N/A	A>G	-	intergenic	Yes	0.352941	0.166667	-52.7778
9	114275940	N/A	A>G	+	intergenic	Yes	0.027027	0	-100
9	114275952	N/A	A>G	+	intergenic	Yes	0.0294118	0	-100
9	114486480	N/A	A>G	-	intergenic	Yes	0.141176	0.0729167	-48.3507	Y
9	114486650	N/A	A>G	-	intergenic	Yes	0.107143	0.0775862	-27.5862	Y
9	122699920	N/A	A>G	-	intergenic	Yes	0.37037	0.246377	-33.4783	Y
9	122701041	N/A	A>G	-	intergenic	Yes	0.117647	0.0431655	-63.3094
9	122702121	N/A	A>G	-	intergenic	Yes	0.103448	0.0656566	-36.532	Y
9	122702224	N/A	A>G	-	intergenic	Yes	0.148936	0.0250896	-83.1541	Y
9	122702367	N/A	A>G	-	intergenic	Yes	0.464286	0.25	-46.1538	Y
9	122702865	N/A	A>G	-	intergenic	Yes	0.142857	0.0836653	-41.4343	Y
9	122702885	N/A	A>G	-	intergenic	Yes	0.132075	0.035461	-73.151	Y
9	124619275	N/A	A>G	-	intergenic	Yes	0.243902	0.16129	-33.871	Y
9	124619779	N/A	A>G	-	intergenic	Yes	0.4	0.217391	-45.6522
9	124619811	N/A	A>G	-	intergenic	Yes	0.1	0	-100
9	124619820	N/A	A>G	-	intergenic	Yes	0.1	0	-100
9	129593942	N/A	A>G	+	intergenic	Yes	0.0945946	0.038961	-58.8126
9	130107832	N/A	A>G	-	intergenic	Yes	0.380952	0.268817	-29.4355	Y
9	130107863	N/A	A>G	-	intergenic	Yes	0.115385	0.0655738	-43.1694	Y
9	130107922	N/A	A>G	-	intergenic	Yes	0.121212	0.0308642	-74.537	Y
9	130107928	N/A	A>G	-	intergenic	Yes	0.4	0.256757	-35.8108	Y
9	130108712	N/A	A>G	-	intergenic	Yes	0.236842	0.148515	-37.2937	Y
9	130109568	N/A	A>G	-	intergenic	Yes	0.2	0.0487805	-75.6098	Y
9	130109583	N/A	A>G	-	intergenic	Yes	0.357143	0.219178	-38.6301	Y
9	130109668	N/A	A>G	-	intergenic	Yes	0.263158	0.107527	-59.1398	Y
9	131713234	FNBP1	A>G	-	intron	Yes	0.5	0.130435	-73.913	Y
9	131725249	FNBP1	A>G	-	intron	Yes	0.666667	0.22807	-65.7895	Y
9	131725422	FNBP1	A>G	-	intron	Yes	0.363636	0.0645161	-82.2581
9	132570300	N/A	A>G	+	intergenic	Yes	0.470588	0.171429	-63.5714	Y
9	132570323	N/A	A>G	+	intergenic	Yes	0.307692	0.218391	-29.023	Y
9	132570514	N/A	A>G	+	intergenic	Yes	0.2	0.1	-50	Y
9	132572088	N/A	A>G	+	intergenic	Yes	0.3	0.131579	-56.1404	Y
10	12908057	CAMK1D	A>G	+	mixed; exon	Yes	0.114286	0.03125	-72.6562
10	12908063	CAMK1D	A>G	+	mixed; exon	Yes	0.135135	0.0285714	-78.8571
10	14989012	DCLRE1C	A>G	-	3'UTR	Yes	0.166667	0.0882353	-47.0588	Y
10	28852602	LOC220906	A>G	-	mixed; exon	Yes	0.0414201	0.027907	-32.6246	Y
10	28854661	LOC220906	A>G	-	intron	Yes	0.9	0.719298	-20.078	Y
10	30640685	MTPAP	A>G	-	3'UTR	Yes	0.235294	0	-100	Y
10	30640754	MTPAP	A>G	-	3'UTR	Yes	0.166667	0.04	-76	Y
10	43237315	N/A	A>G	+	intergenic	Yes	0.027027	0	-100
10	59830096	N/A	A>G	+	intergenic	Yes	0.0714286	0	-100
10	73649973	ANAPC16	A>G	+	mixed; exon	Yes	0.0433213	0.0142857	-67.0238
10	73650025	ANAPC16	A>G	+	mixed; exon	Yes	0.201878	0.143498	-28.9186	Y
10	73663702	ANAPC16	A>G	+	mixed; exon	No	0.0909091	0.0394737	-56.5789
10	73664641	ANAPC16	A>G	+	mixed; exon	Yes	0.181818	0.0420168	-76.8908	Y
10	73664643	ANAPC16	A>G	+	mixed; exon	Yes	0.25	0.0347826	-86.087	Y
10	73664705	ANAPC16	A>G	+	mixed; exon	Yes	0.0952381	0.0707965	-25.6637	Y
10	73664713	ANAPC16	A>G	+	mixed; exon	Yes	0.297872	0.113043	-62.0497	Y
10	73664719	ANAPC16	A>G	+	mixed; exon	Yes	0.311111	0.227273	-26.9481	Y
10	73664756	ANAPC16	A>G	+	mixed; exon	Yes	0.102041	0.0168067	-83.5294	Y
10	74679824	MRPS16	A>G	-	mixed; exon	Yes	0.0423012	0.0121212	-71.3455	Y
10	75206082	N/A	A>G	+	intergenic	Yes	0.0377358	0	-100
10	75206118	N/A	A>G	+	intergenic	Yes	0.104167	0.0821918	-21.0959	Y
10	75206306	N/A	A>G	+	intergenic	Yes	0.142857	0.112676	-21.1268	Y
10	75206318	N/A	A>G	+	intergenic	Yes	0.119048	0.08	-32.8	Y
10	75206324	N/A	A>G	+	intergenic	Yes	0.219512	0.162162	-26.1261	Y
10	75206387	N/A	A>G	+	intergenic	Yes	0.1875	0.106383	-43.2624	Y
10	75206583	N/A	A>G	+	intergenic	Yes	0.473684	0.228571	-51.746	Y
10	75206610	N/A	A>G	+	intergenic	Yes	0.125	0.04	-68
10	75206659	N/A	A>G	+	intergenic	Yes	0.465116	0.290323	-37.5806	Y
10	75206717	N/A	A>G	+	intergenic	Yes	0.09375	0.0666667	-28.8889	Y
10	75207499	N/A	A>G	+	intergenic	Yes	0.0384615	0	-100	Y
10	75208069	N/A	A>G	+	intergenic	Yes	0.230769	0.0227273	-90.1515	Y
10	75208917	N/A	A>G	+	intergenic	Yes	0.0769231	0	-100
10	75209144	N/A	A>G	+	intergenic	Yes	0.117647	0.0243902	-79.2683
10	82183748	N/A	A>G	+	intergenic	Yes	0.153846	0	-100
10	82183749	N/A	A>G	+	intergenic	Yes	0.0833333	0	-100
10	88958151	N/A	A>G	-	intergenic	Yes	0.210526	0.0952381	-54.7619
10	88958201	N/A	A>G	-	intergenic	Yes	0.0714286	0	-100	Y
10	96357604	N/A	A>G	+	intergenic	Yes	0.3	0.1875	-37.5	Y
10	96357614	N/A	A>G	+	intergenic	Yes	0.368421	0.272727	-25.974	Y
10	96357706	N/A	A>G	+	intergenic	Yes	0.189189	0.0930233	-50.8306	Y
10	96357746	N/A	A>G	+	intergenic	Yes	0.0909091	0.0217391	-76.087	Y
10	96360439	N/A	A>G	+	intergenic	Yes	0.0204082	0	-100
10	96360551	N/A	A>G	+	intergenic	Yes	0.09375	0.0535714	-42.8571	Y
10	96360611	N/A	A>G	+	intergenic	Yes	0.0333333	0.0135135	-59.4595	Y
10	96362409	N/A	A>G	+	intergenic	Yes	0.1	0.028169	-71.831	Y
10	96362473	N/A	A>G	+	intergenic	Yes	0.192308	0.131148	-31.8033	Y
10	96362598	N/A	A>G	+	intergenic	Yes	0.0571429	0	-100	Y
10	96362620	N/A	A>G	+	intergenic	Yes	0.15625	0.0864198	-44.6914	Y
10	101982292	CWF19L1	A>G	-	3'UTR	Yes	0.180723	0.114286	-36.7619	Y
10	114199244	VTI1A	A>G	+	intron	Yes	0.714286	0.388889	-45.5556	Y
10	114199717	VTI1A	A>G	+	intron	Yes	0.0921053	0	-100
10	114199902	VTI1A	A>G	+	intron	Yes	0.0769231	0.0222222	-71.1111
11	414047	ANO9	A>G	-	intron	Yes	0.545455	0.2125	-61.0417
11	757927	PDDC1	A>G	-	3'UTR	Yes	0.181818	0.0555556	-69.4444	Y
11	758303	PDDC1	A>G	-	3'UTR	Yes	0.545455	0.223881	-58.9552
11	758804	PDDC1	A>G	-	3'UTR	Yes	0.307692	0.0714286	-76.7857
11	758979	PDDC1	A>G	-	3'UTR	Yes	0.333333	0.166667	-50	Y
11	759393	PDDC1	A>G	-	3'UTR	Yes	0.173913	0.0935673	-46.1988	Y
11	759426	PDDC1	A>G	-	3'UTR	Yes	0.254545	0.0984848	-61.3095	Y
11	759453	PDDC1	A>G	-	3'UTR	Yes	0.0517241	0.0254777	-50.7431	Y
11	759459	PDDC1	A>G	-	3'UTR	Yes	0.245902	0.0943396	-61.6352	Y
11	759494	PDDC1	A>G	-	3'UTR	Yes	0.0983607	0.0643275	-34.6004	Y
11	759536	PDDC1	A>G	-	3'UTR	Yes	0.130435	0.0649351	-50.2165	Y
11	759889	PDDC1	A>G	-	3'UTR	Yes	0.2	0.0769231	-61.5385	Y
11	3676707	NUP98	A>G	-	intron	No	0.117647	0.0909091	-22.7273
11	8664519	RPL27A	A>G	+	3'UTR	Yes	0.0263158	0.0165017	-37.2937	Y
11	9788278	SBF2	A>G	+	intron	Yes	0.333333	0.0625	-81.25	Y
11	16734574	C11orf58	A>G	+	3'UTR	Yes	0.302326	0.22973	-24.0125	Y
11	16734774	C11orf58	A>G	+	3'UTR	Yes	0.0967742	0.0253165	-73.8397	Y
11	31409270	DNAJC24	A>G	+	3'UTR	Yes	0.0493827	0.021978	-55.4945	Y
11	31409671	DNAJC24	A>G	+	3'UTR	Yes	0.0909091	0.0166667	-81.6667	Y
11	31409673	DNAJC24	A>G	+	3'UTR	Yes	0.0909091	0.0338983	-62.7119	Y
11	31409680	DNAJC24	A>G	+	3'UTR	Yes	0.173913	0	-100	Y
11	31409725	DNAJC24	A>G	+	3'UTR	Yes	0.181818	0.113208	-37.7358
11	31409827	DNAJC24	A>G	+	3'UTR	Yes	0.0967742	0.0327869	-66.1202
11	31409924	DNAJC24	A>G	+	3'UTR	Yes	0.025641	0	-100
11	32832533	PRRG4	A>G	+	3'UTR	Yes	0.0769231	0	-100
11	33051985	N/A	A>G	+	intergenic	No	0.0714286	0.0434783	-39.1304	Y
11	33052794	N/A	A>G	+	intergenic	Yes	0.0333333	0.0253165	-24.0506	Y
11	33052850	N/A	A>G	+	intergenic	Yes	0.384615	0.25	-35	Y
11	33052908	N/A	A>G	+	intergenic	Yes	0.26087	0.02	-92.3333	Y
11	33053005	N/A	A>G	+	intergenic	Yes	0.0588235	0	-100	Y
11	43834996	N/A	A>G	+	intergenic	Yes	0.119048	0	-100	Y
11	43835126	N/A	A>G	+	intergenic	Yes	0.1	0.0625	-37.5	Y
11	43835142	N/A	A>G	+	intergenic	Yes	0.138889	0.0526316	-62.1053	Y
11	43835240	N/A	A>G	+	intergenic	Yes	0.0487805	0	-100
11	43835561	N/A	A>G	+	intergenic	Yes	0.166667	0.0425532	-74.4681	Y
11	43835577	N/A	A>G	+	intergenic	Yes	0.0434783	0.025	-42.5	Y
11	43835578	N/A	A>G	+	intergenic	Yes	0.173913	0.0731707	-57.9268	Y
11	60527264	CD6	A>G	-	intron	Yes	0.0526316	0	-100
11	60527286	CD6	A>G	-	intron	Yes	0.0555556	0	-100
11	61373932	FADS2	A>G	+	intron	Yes	0.952381	0.583333	-38.75	Y
11	62262938	N/A	A>G	+	intergenic	Yes	0.132075	0.091954	-30.3777	Y
11	62262992	N/A	A>G	+	intergenic	Yes	0.186441	0.104167	-44.1288	Y
11	62263066	N/A	A>G	+	intergenic	Yes	0.101695	0.0803571	-20.9821	Y
11	62263119	N/A	A>G	+	intergenic	Yes	0.0350877	0.024	-31.6	Y
11	62263692	N/A	A>G	+	intergenic	Yes	0.24	0.149425	-37.7395
11	62263797	N/A	A>G	+	intergenic	Yes	0.0606061	0.0289855	-52.1739
11	62263938	N/A	A>G	+	intergenic	Yes	0.0612245	0.047619	-22.2222	Y
11	62347777	STX5	A>G	-	intron	Yes	0.6	0.333333	-44.4444
11	63863446	N/A	A>G	-	intergenic	Yes	0.16	0.0555556	-65.2778
11	64899925	SLC25A45	A>G	-	3'UTR	Yes	0.107143	0.0625	-41.6667	Y
11	64899945	SLC25A45	A>G	-	3'UTR	Yes	0.163636	0.0628931	-61.5653
11	66044854	BBS1	A>G	-	intron	Yes	0.454545	0.205128	-54.8718	Y
11	66044901	BBS1	A>G	-	intron	Yes	0.1	0	-100	Y
11	66045032	BBS1	A>G	-	intron	Yes	0.25	0.047619	-80.9524
11	71678391	N/A	A>G	-	intergenic	Yes	0.0833333	0.0120482	-85.5422	Y
11	71678401	N/A	A>G	-	intergenic	Yes	0.0952381	0.0365854	-61.5854	Y
11	71678423	N/A	A>G	-	intergenic	Yes	0.230769	0.134831	-41.573	Y
11	74356295	SPCS2	A>G	+	intron	Yes	0.466667	0.0454545	-90.2597	Y
11	76414292	N/A	A>G	+	intergenic	Yes	0.454545	0.0666667	-85.3333	Y
11	76414372	N/A	A>G	+	intergenic	Yes	0.882353	0.606061	-31.3131	Y
11	85673733	N/A	A>G	+	intergenic	Yes	0.1	0.0263158	-73.6842
11	87695227	CTSC	A>G	-	mixed; exon	No	0.161905	0.0246914	-84.7495	Y
11	93106564	MIR1304	A>G	-	mixed; exon	Yes	0.111111	0	-100
11	93107628	N/A	A>G	-	intergenic	Yes	0.134146	0.0274725	-79.5205	Y
11	93107716	N/A	A>G	-	intergenic	Yes	0.0703125	0.0349345	-50.3154	Y
11	93107809	N/A	A>G	-	intergenic	Yes	0.0653595	0.0083682	-87.1967	Y
11	93107863	N/A	A>G	-	intergenic	Yes	0.0285714	0	-100	Y
11	93108240	N/A	A>G	-	intergenic	Yes	0.5625	0.0686275	-87.7996	Y
11	93108337	N/A	A>G	-	intergenic	Yes	0.166667	0.107143	-35.7143	Y
11	93108354	N/A	A>G	-	intergenic	Yes	0.0555556	0.038835	-30.0971	Y
11	93108477	N/A	A>G	-	intergenic	Yes	0.0384615	0	-100
11	93134626	C11orf54	A>G	+	3'UTR	Yes	0.221154	0.165049	-25.3694	Y
11	107741679	ATM	A>G	+	3'UTR	Yes	0.652778	0.331984	-49.1429	Y
11	107741687	ATM	A>G	+	3'UTR	Yes	0.363636	0.133621	-63.2543	Y
11	107741695	ATM	A>G	+	3'UTR	Yes	0.590164	0.150215	-74.547	Y
11	107741696	ATM	A>G	+	3'UTR	Yes	0.269841	0.11157	-58.6534	Y
11	107741723	ATM	A>G	+	3'UTR	Yes	0.0677966	0.0243902	-64.0244	Y
11	107741810	ATM	A>G	+	3'UTR	Yes	0.166667	0.100671	-39.5973	Y
11	107742948	ATM	A>G	+	3'UTR	Yes	0.122137	0.0643939	-47.2775	Y
11	107743042	ATM	A>G	+	3'UTR	Yes	0.208955	0.134752	-35.5117	Y
11	107743064	ATM	A>G	+	3'UTR	Yes	0.168831	0.118557	-29.778	Y
11	107743066	ATM	A>G	+	3'UTR	Yes	0.037037	0.0195122	-47.3171	Y
11	107743090	ATM	A>G	+	3'UTR	Yes	0.153846	0.121495	-21.028	Y
11	107743198	ATM	A>G	+	3'UTR	Yes	0.209524	0.118156	-43.6075	Y
11	111104544	PPP2R1B	A>G	+	intron	No	0.0714286	0.0416667	-41.6667	Y
11	125051066	CHEK1	A>G	+	mixed; exon	Yes	0.164179	0.0638298	-61.1219	Y
11	125670241	N/A	A>G	+	intergenic	Yes	0.0571429	0.0277778	-51.3889	Y
11	125671065	N/A	A>G	+	intergenic	Yes	0.47619	0.146341	-69.2683
11	125671793	N/A	A>G	+	intergenic	Yes	0.305556	0.138889	-54.5455	Y
11	125721737	FLJ39051	A>G	+	intron	No	0.178571	0.0380952	-78.6667	Y
11	125722048	FLJ39051	A>G	+	intron	Yes	0.242424	0.111111	-54.1667	Y
11	125722075	FLJ39051	A>G	+	intron	Yes	0.428571	0.316667	-26.1111	Y
12	6864666	DSTNP2	A>G	+	mixed; exon	No	0.0882353	0.0493827	-44.0329	Y
12	9703444	N/A	A>G	+	intergenic	Yes	0.454545	0.307692	-32.3077
12	9742055	CLEC2D	A>G	+	3'UTR	No	0.0454545	0	-100
12	27074388	N/A	A>G	+	intergenic	Yes	0.0851064	0.0675676	-20.6081	Y
12	27465692	N/A	A>G	+	intergenic	Yes	0.0783582	0.0264901	-66.1936	Y
12	27465762	N/A	A>G	+	intergenic	Yes	0.057377	0.0430108	-25.0384	Y
12	27465773	N/A	A>G	+	intergenic	Yes	0.0877193	0.0378378	-56.8649	Y
12	27465778	N/A	A>G	+	intergenic	Yes	0.280702	0.221557	-21.0704	Y
12	27465800	N/A	A>G	+	intergenic	Yes	0.0666667	0	-100	Y
12	27467705	N/A	A>G	+	intergenic	Yes	0.0372093	0.0194805	-47.6461	Y
12	27467803	N/A	A>G	+	intergenic	Yes	0.223684	0.149425	-33.1981	Y
12	27467809	N/A	A>G	+	intergenic	Yes	0.204082	0.162791	-20.2326	Y
12	48004279	TROAP	A>G	+	mixed; exon	Yes	0.0384615	0.015873	-58.7302	Y
12	49611667	METTL7A	A>G	+	3'UTR	Yes	0.333333	0.025	-92.5
12	49611707	METTL7A	A>G	+	3'UTR	Yes	0.5	0.0588235	-88.2353	Y
12	54992895	CNPY2	A>G	-	intron	Yes	0.227273	0.145833	-35.8333	Y
12	55410556	N/A	A>G	-	intergenic	Yes	0.5	0.0277778	-94.4444	Y
12	55410583	N/A	A>G	-	intergenic	Yes	0.714286	0.319149	-55.3191	Y
12	55410624	N/A	A>G	-	intergenic	Yes	0.3125	0.0196078	-93.7255	Y
12	55410625	N/A	A>G	-	intergenic	Yes	0.176471	0.0612245	-65.3061	Y
12	55411395	N/A	A>G	-	intergenic	Yes	0.0882353	0.038961	-55.8442	Y
12	55411406	N/A	A>G	-	intergenic	Yes	0.555556	0.318841	-42.6087	Y
12	55411511	N/A	A>G	-	intergenic	Yes	0.1875	0.114286	-39.0476	Y
12	55411537	N/A	A>G	-	intergenic	Yes	0.1	0.047619	-52.381	Y
12	55411577	N/A	A>G	-	intergenic	Yes	0.105263	0.0392157	-62.7451	Y
12	55411582	N/A	A>G	-	intergenic	Yes	0.0540541	0	-100	Y
12	58464344	N/A	A>G	+	intergenic	Yes	0.0555556	0	-100
12	63129045	N/A	A>G	+	intergenic	Yes	0.0296296	0	-100	Y
12	63130328	N/A	A>G	+	intergenic	Yes	0.491228	0.321168	-34.6194	Y
12	63130340	N/A	A>G	+	intergenic	Yes	0.0223881	0.0152672	-31.8066
12	63130385	N/A	A>G	+	intergenic	Yes	0.113208	0.0864198	-23.6626	Y
12	63130466	N/A	A>G	+	intergenic	Yes	0.0643275	0.00617284	-90.404	Y
12	67446278	N/A	A>G	+	intergenic	Yes	0.0322581	0.015625	-51.5625	Y
12	67446369	N/A	A>G	+	intergenic	Yes	0.833333	0.538462	-35.3846	Y
12	67446665	N/A	A>G	+	intergenic	Yes	0.148148	0.0909091	-38.6364	Y
12	67446735	N/A	A>G	+	intergenic	Yes	0.653846	0.22807	-65.1187	Y
12	67523825	MDM2	A>G	+	3'UTR	No	0.106036	0.0828092	-21.9045	Y
12	70382480	TMEM19	A>G	+	3'UTR	Yes	0.183333	0.0884956	-51.7297	Y
12	70382546	TMEM19	A>G	+	3'UTR	Yes	0.171717	0.136986	-20.2256	Y
12	70382846	TMEM19	A>G	+	3'UTR	No	0.0629921	0.0380952	-39.5238	Y
12	70383109	TMEM19	A>G	+	3'UTR	Yes	0.5	0.285714	-42.8571	Y
12	74176356	GLIPR1	A>G	-	intron	Yes	0.0606061	0.0289855	-52.1739
12	74176358	GLIPR1	A>G	-	intron	Yes	0.15625	0.0491803	-68.5246	Y
12	74176388	GLIPR1	A>G	-	intron	Yes	0.317073	0.213115	-32.7869	Y
12	97466774	TMPO	A>G	+	3'UTR	Yes	0.0904523	0.0630631	-30.2803	Y
12	97466826	TMPO	A>G	+	3'UTR	Yes	0.186667	0.0872483	-53.2598	Y
12	97467214	TMPO	A>G	+	3'UTR	Yes	0.0435897	0.020794	-52.2962	Y
12	97651543	APAF1	A>G	+	3'UTR	Yes	0.0396825	0.00952381	-76	Y
12	97651582	APAF1	A>G	+	3'UTR	Yes	0.0285714	0.010989	-61.5385	Y
12	97652923	ANKS1B	A>G	+	3'UTR	Yes	0.24	0.168	-30	Y
12	105804535	RIC8B	A>G	+	3'UTR	No	0.0869565	0.0425532	-51.0638	Y
12	107568962	CORO1C	A>G	-	intron	Yes	0.0625	0.04	-36
12	110762575	C12orf47	A>G	-	mixed; exon	Yes	0.05	0.0122699	-75.4601	Y
12	112312034	N/A	A>G	+	intergenic	Yes	0.0523256	0.0368098	-29.6524
12	115636851	N/A	A>G	-	intergenic	Yes	0.0365854	0.012766	-65.1064
12	115637395	N/A	A>G	-	intergenic	Yes	0.0308642	0.0179641	-41.7964	Y
12	119383044	GATC	A>G	+	mixed; exon	Yes	0.15873	0.0895522	-43.5821	Y
12	119383111	GATC	A>G	+	mixed; exon	Yes	0.0243902	0	-100	Y
12	120348923	N/A	A>G	-	intergenic	Yes	0.0588235	0	-100	Y
12	120348963	N/A	A>G	-	intergenic	Yes	0.272727	0.173913	-36.2319	Y
12	120348975	N/A	A>G	-	intergenic	Yes	0.2	0.0434783	-78.2609
12	121819664	DENR	A>G	+	3'UTR	No	0.0714286	0.0425532	-40.4255	Y
12	122461496	N/A	A>G	-	intergenic	Yes	0.0327869	0.0166667	-49.1667
12	122461516	N/A	A>G	-	intergenic	Yes	0.0625	0.049505	-20.7921
12	122461744	N/A	A>G	-	intergenic	Yes	0.0615385	0.0357143	-41.9643	Y
12	122461777	N/A	A>G	-	intergenic	Yes	0.289855	0.182927	-36.8902	Y
12	122461802	N/A	A>G	-	intergenic	Yes	0.135593	0.0879121	-35.1648	Y
12	122462696	N/A	A>G	-	intergenic	Yes	0.362069	0.27907	-22.9236	Y
12	122462780	N/A	A>G	-	intergenic	Yes	0.373333	0.207921	-44.3069	Y
12	122462806	N/A	A>G	-	intergenic	Yes	0.283784	0.168539	-40.61	Y
12	122462837	N/A	A>G	-	intergenic	Yes	0.261538	0.188119	-28.0722	Y
12	123833856	SCARB1	A>G	-	intron	Yes	0.6	0.178571	-70.2381	Y
12	124077265	N/A	A>G	+	intergenic	Yes	0.056872	0.0433071	-23.8517	Y
12	124077905	N/A	A>G	+	intergenic	Yes	0.0470588	0.0336134	-28.5714	Y
12	124077983	N/A	A>G	+	intergenic	Yes	0.192982	0.101266	-47.5259	Y
12	124078242	N/A	A>G	+	intergenic	Yes	0.0612245	0.0337079	-44.9438	Y
12	124078248	N/A	A>G	+	intergenic	Yes	0.111111	0.0319149	-71.2766	Y
12	124078251	N/A	A>G	+	intergenic	Yes	0.037037	0.0291262	-21.3592
12	124078267	N/A	A>G	+	intergenic	Yes	0.0384615	0.0190476	-50.4762
12	124078291	N/A	A>G	+	intergenic	Yes	0.255319	0.0891089	-65.099	Y
12	124078316	N/A	A>G	+	intergenic	Yes	0.727273	0.362319	-50.1812	Y
12	124078326	N/A	A>G	+	intergenic	Yes	0.272727	0.149254	-45.2736	Y
12	124078487	N/A	A>G	+	intergenic	No	0.0662252	0.0480769	-27.4038	Y
12	124080073	N/A	A>G	+	intergenic	No	0.0434783	0	-100	Y
12	129852834	STX2	A>G	-	intron	Yes	0.5	0.3125	-37.5
12	129854043	STX2	A>G	-	intron	Yes	0.333333	0.142857	-57.1429	Y
12	129854065	STX2	A>G	-	intron	Yes	0.115385	0.04	-65.3333
12	131808047	PGAM5	A>G	+	3'UTR	Yes	0.144195	0.0978261	-32.157	Y
12	131856659	GOLGA3	A>G	-	3'UTR	Yes	0.154639	0.11032	-28.6595	Y
12	131857566	GOLGA3	A>G	-	3'UTR	Yes	0.0833333	0.035	-58	Y
12	131857567	GOLGA3	A>G	-	3'UTR	Yes	0.0612245	0.039801	-34.9917	Y
13	19144341	MPHOSPH8	A>G	+	3'UTR	Yes	0.0491803	0.0202703	-58.7838	Y
13	20846570	ZDHHC20	A>G	-	3'UTR	Yes	0.0729927	0.0137931	-81.1034	Y
13	20846655	ZDHHC20	A>G	-	3'UTR	Yes	0.104603	0.070632	-32.4758	Y
13	20847038	ZDHHC20	A>G	-	3'UTR	Yes	0.160494	0.113122	-29.5162	Y
13	20847055	ZDHHC20	A>G	-	3'UTR	Yes	0.103774	0.0669291	-35.5047	Y
13	20847149	ZDHHC20	A>G	-	3'UTR	Yes	0.0460993	0.0346021	-24.9401	Y
13	27123919	POLR1D	A>G	+	intron	No	0.444444	0.1875	-57.8125	Y
13	27124887	POLR1D	A>G	+	intron	Yes	0.0909091	0.0454545	-50
13	27125693	POLR1D	A>G	+	intron	No	0.416667	0.263158	-36.8421
13	29829111	LINC00426	A>G	-	intron	Yes	0.0714286	0	-100
13	29829339	LINC00426	A>G	-	intron	Yes	0.8125	0.30303	-62.704	Y
13	29929393	N/A	A>G	-	intergenic	Yes	0.0833333	0	-100	Y
13	31872062	N/A	A>G	+	intergenic	Yes	0.181818	0.12987	-28.5714	Y
13	31997044	N4BP2L2	A>G	-	intron	Yes	0.0769231	0.0588235	-23.5294	Y
13	40282326	LOC100616668	A>G	+	mixed; exon	Yes	1	0.590909	-40.9091	Y
13	40282496	LOC100616668	A>G	+	mixed; exon	Yes	0.25	0.0952381	-61.9048
13	40282521	LOC100616668	A>G	+	mixed; exon	Yes	0.142857	0.0263158	-81.5789	Y
13	40283363	LOC100616668	A>G	+	mixed; exon	Yes	0.0243902	0.015873	-34.9206	Y
13	40283372	LOC100616668	A>G	+	mixed; exon	Yes	0.0243902	0	-100	Y
13	44502568	N/A	A>G	+	intergenic	Yes	0.208333	0.153846	-26.1538	Y
13	44502741	N/A	A>G	+	intergenic	Yes	0.08	0	-100	Y
13	44502793	N/A	A>G	+	intergenic	Yes	0.114286	0.0714286	-37.5	Y
13	44503009	N/A	A>G	+	intergenic	Yes	0.047619	0.0227273	-52.2727
13	49385294	SPRYD7	A>G	-	mixed; exon	Yes	0.135593	0	-100	Y
13	49385324	SPRYD7	A>G	-	mixed; exon	Yes	0.0517241	0	-100	Y
13	49385340	SPRYD7	A>G	-	mixed; exon	Yes	0.157895	0.102041	-35.3741	Y
13	52102073	HNRNPA1L2	A>G	+	intron	Yes	0.0625	0.0333333	-46.6667
13	52102077	HNRNPA1L2	A>G	+	intron	Yes	0.117647	0	-100
13	52102104	HNRNPA1L2	A>G	+	intron	Yes	0.25	0.08	-68	Y
14	19904191	TEP1	A>G	-	3'UTR	No	0.268293	0.0546875	-79.6165	Y
14	19904223	TEP1	A>G	-	3'UTR	No	0.5	0.153226	-69.3548	Y
14	19904900	TEP1	A>G	-	3'UTR	No	0.75	0.514563	-31.3916	Y
14	19904932	TEP1	A>G	-	3'UTR	No	0.333333	0.235294	-29.4118	Y
14	19905006	TEP1	A>G	-	3'UTR	No	0.545455	0.102041	-81.2925	Y
14	19905007	TEP1	A>G	-	3'UTR	No	0.454545	0.153061	-66.3265	Y
14	19905018	TEP1	A>G	-	3'UTR	No	0.214286	0.119565	-44.2029	Y
14	19905030	TEP1	A>G	-	3'UTR	No	0.727273	0.188119	-74.1337	Y
14	19905128	TEP1	A>G	-	3'UTR	Yes	0.73913	0.504348	-31.7647	Y
14	19905180	TEP1	A>G	-	3'UTR	Yes	0.233333	0.183099	-21.5292	Y
14	19905880	TEP1	A>G	-	3'UTR	Yes	0.266667	0.152778	-42.7083	Y
14	19905881	TEP1	A>G	-	3'UTR	Yes	0.4	0.267606	-33.0986	Y
14	20998800	RAB2B	A>G	-	mixed; exon	Yes	0.0877193	0.00684932	-92.1918	Y
14	20998854	RAB2B	A>G	-	mixed; exon	Yes	0.18	0.09375	-47.9167	Y
14	30633295	N/A	A>G	+	intergenic	Yes	0.162791	0.04	-75.4286	Y
14	30633301	N/A	A>G	+	intergenic	Yes	0.214286	0.0638298	-70.2128	Y
14	30633328	N/A	A>G	+	intergenic	Yes	0.125	0	-100
14	30633432	N/A	A>G	+	intergenic	Yes	0.571429	0.339286	-40.625	Y
14	30633442	N/A	A>G	+	intergenic	Yes	0.333333	0.113636	-65.9091	Y
14	30634576	N/A	A>G	+	intergenic	Yes	0.217391	0.12766	-41.2766	Y
14	30634783	N/A	A>G	+	intergenic	Yes	0.333333	0.244444	-26.6667	Y
14	30634791	N/A	A>G	+	intergenic	Yes	0.166667	0.0869565	-47.8261	Y
14	30634919	N/A	A>G	+	intergenic	Yes	0.3	0.1	-66.6667	Y
14	30634921	N/A	A>G	+	intergenic	Yes	0.3	0	-100	Y
14	30634922	N/A	A>G	+	intergenic	Yes	0.736842	0.25	-66.0714
14	30986221	C14orf126	A>G	-	3'UTR	Yes	0.123077	0.0352941	-71.3235	Y
14	30986678	C14orf126	A>G	-	3'UTR	Yes	0.126667	0.09375	-25.9868	Y
14	34813440	N/A	A>G	+	intergenic	Yes	0.785714	0.6	-23.6364	Y
14	34815079	N/A	A>G	+	intergenic	Yes	0.117647	0.0857143	-27.1429	Y
14	34815227	N/A	A>G	+	intergenic	Yes	0.294118	0.1875	-36.25	Y
14	49782850	L2HGDH	A>G	-	3'UTR	Yes	0.235294	0	-100	Y
14	49783040	L2HGDH	A>G	-	3'UTR	Yes	0.111111	0.0526316	-52.6316
14	49862426	ATP5S	A>G	+	mixed; exon	Yes	0.266667	0.19403	-27.2388	Y
14	49862448	ATP5S	A>G	+	mixed; exon	Yes	0.0666667	0.0166667	-75	Y
14	49862583	ATP5S	A>G	+	mixed; exon	Yes	0.0921053	0.0294118	-68.0672	Y
14	49863389	N/A	A>G	+	intergenic	Yes	0.0298507	0.0196078	-34.3137	Y
14	49863682	N/A	A>G	+	intergenic	Yes	0.263158	0.136364	-48.1818	Y
14	49863785	N/A	A>G	+	intergenic	Yes	0.0789474	0.06	-24	Y
14	49864008	N/A	A>G	+	intergenic	Yes	0.0517241	0.0266667	-48.4444	Y
14	49864014	N/A	A>G	+	intergenic	Yes	0.20339	0.08	-60.6667	Y
14	49864062	N/A	A>G	+	intergenic	Yes	0.0864198	0.0631579	-26.9173	Y
14	49864072	N/A	A>G	+	intergenic	Yes	0.682927	0.494624	-27.573	Y
14	49864088	N/A	A>G	+	intergenic	Yes	0.190476	0.0679612	-64.3204
14	49864130	N/A	A>G	+	intergenic	Yes	0.256757	0.192771	-24.9207
14	49864161	N/A	A>G	+	intergenic	Yes	0.0869565	0.0266667	-69.3333	Y
14	50262127	NIN	A>G	-	intron	No	0.391304	0.28	-28.4444	Y
14	52179560	ERO1L	A>G	-	3'UTR	No	0.0229885	0	-100	Y
14	52312318	GNPNAT1	A>G	-	3'UTR	Yes	0.0740741	0.0466926	-36.965	Y
14	52313188	GNPNAT1	A>G	-	3'UTR	Yes	0.128834	0.0875912	-32.0125	Y
14	54597359	MAPK1IP1L	A>G	+	intron	Yes	0.25	0	-100	Y
14	54597541	MAPK1IP1L	A>G	+	intron	Yes	0.230769	0.0689655	-70.1149
14	54904819	ATG14	A>G	-	3'UTR	Yes	0.111111	0.0862069	-22.4138	Y
14	54904828	ATG14	A>G	-	3'UTR	Yes	0.178571	0.0862069	-51.7241	Y
14	64020020	N/A	A>G	-	intergenic	Yes	0.0333333	0	-100
14	64020193	N/A	A>G	-	intergenic	Yes	0.0344828	0.0192308	-44.2308
14	64020265	N/A	A>G	-	intergenic	Yes	0.25	0.115385	-53.8462
14	64020268	N/A	A>G	-	intergenic	Yes	0.214286	0.0833333	-61.1111
14	64021024	N/A	A>G	-	intergenic	Yes	0.0263158	0	-100
14	66031262	LINC00238	A>G	-	intron	Yes	0.275	0.047619	-82.684
14	69903808	SYNJ2BP-COX16	A>G	-	mixed; exon	Yes	0.133333	0.0851064	-36.1702
14	69903852	SYNJ2BP-COX16	A>G	-	mixed; exon	Yes	0.3125	0.152174	-51.3043
14	69905678	SYNJ2BP-COX16	A>G	-	mixed; exon	Yes	0.0555556	0	-100	Y
14	69907945	SYNJ2BP-COX16	A>G	-	mixed; exon	Yes	0.134615	0	-100	Y
14	73594594	C14orf45	A>G	-	intron	Yes	0.236842	0.150685	-36.3775	Y
14	73596698	C14orf45	A>G	-	mixed; exon	Yes	0.0963855	0.0754717	-21.6981	Y
14	74272065	FCF1	A>G	+	3'UTR	Yes	0.0849057	0.0583942	-31.2247	Y
14	74272143	FCF1	A>G	+	3'UTR	Yes	0.0923077	0.0685484	-25.7392	Y
14	74272601	FCF1	A>G	+	3'UTR	Yes	0.0359712	0.00763359	-78.7786	Y
14	74272700	FCF1	A>G	+	3'UTR	Yes	0.0222222	0	-100	Y
14	74272747	FCF1	A>G	+	3'UTR	Yes	0.317308	0.242188	-23.6742	Y
14	74272753	FCF1	A>G	+	3'UTR	Yes	0.153846	0.0629921	-59.0551	Y
14	74272757	FCF1	A>G	+	3'UTR	Yes	0.745614	0.551402	-26.0473	Y
14	74272793	FCF1	A>G	+	3'UTR	Yes	0.0285714	0.0192308	-32.6923	Y
14	74272813	FCF1	A>G	+	3'UTR	Yes	0.0289855	0.0106383	-63.2979	Y
14	75743147	N/A	A>G	+	intergenic	Yes	0.165217	0.113821	-31.1083	Y
14	75743331	N/A	A>G	+	intergenic	Yes	0.102041	0.0560748	-45.0467
14	91595661	ATXN3	A>G	-	mixed; exon	Yes	0.25	0.16129	-35.4839
14	91596967	ATXN3	A>G	-	mixed; exon	Yes	0.1	0.0535714	-46.4286	Y
14	91598232	ATXN3	A>G	-	mixed; exon	Yes	0.153846	0	-100
14	91654988	NDUFB1	A>G	-	intron	Yes	0.142857	0.102941	-27.9412
14	99902868	WARS	A>G	+	intron	No	0.75	0.0625	-91.6667
14	101884045	N/A	A>G	-	intergenic	Yes	0.472222	0.225	-52.3529	Y
14	101884140	N/A	A>G	-	intergenic	Yes	0.236842	0.163636	-30.9091	Y
14	104907839	PACS2	A>G	+	intron	Yes	0.3125	0	-100
15	32310629	SLC12A6	A>G	-	3'UTR	Yes	0.166667	0.107143	-35.7143
15	32310635	SLC12A6	A>G	-	3'UTR	Yes	0.371429	0.126126	-66.043	Y
15	32310693	SLC12A6	A>G	-	3'UTR	Yes	0.0526316	0.0408163	-22.449
15	32310848	SLC12A6	A>G	-	3'UTR	Yes	0.292453	0.183246	-37.3417	Y
15	32311350	SLC12A6	A>G	-	3'UTR	Yes	0.0441176	0.0227273	-48.4848	Y
15	32311355	SLC12A6	A>G	-	3'UTR	Yes	0.164179	0.107955	-34.2459
15	32312000	SLC12A6	A>G	-	3'UTR	Yes	0.263636	0.20297	-23.0113	Y
15	38498070	IVD	A>G	+	3'UTR	No	0.022082	0.00240385	-89.114	Y
15	38742156	CASC5	A>G	+	3'UTR	No	0.138889	0.0736842	-46.9474	Y
15	38742163	CASC5	A>G	+	3'UTR	No	0.185185	0.135922	-26.6019	Y
15	38742303	N/A	A>G	+	intergenic	Yes	0.128571	0.0505051	-60.7183	Y
15	39377322	LOC729082	A>G	+	intron	Yes	0.285714	0.0930233	-67.4419
15	39377325	LOC729082	A>G	+	intron	Yes	0.470588	0.26087	-44.5652
15	39380535	N/A	A>G	+	intergenic	Yes	0.0205761	0.011236	-45.3933	Y
15	39381837	N/A	A>G	+	intergenic	Yes	0.153025	0.103679	-32.247	Y
15	39381944	N/A	A>G	+	intergenic	Yes	0.0514469	0.0115207	-77.6066	Y
15	39384851	N/A	A>G	+	intergenic	Yes	0.164894	0.0481928	-70.7734	Y
15	39388369	N/A	A>G	+	intergenic	Yes	0.0833333	0	-100	Y
15	39388386	N/A	A>G	+	intergenic	Yes	0.166667	0.04	-76	Y
15	39388424	N/A	A>G	+	intergenic	Yes	0.037037	0	-100	Y
15	40622909	LRRC57	A>G	-	3'UTR	Yes	0.0506329	0.0114943	-77.2989
15	40646634	HAUS2	A>G	+	3'UTR	Yes	0.177966	0.11194	-37.1002	Y
15	40646810	HAUS2	A>G	+	3'UTR	Yes	0.156863	0.0960452	-38.7712	Y
15	40647214	HAUS2	A>G	+	3'UTR	Yes	0.202247	0.0466667	-76.9259	Y
15	40647372	HAUS2	A>G	+	3'UTR	Yes	0.0722892	0.0534351	-26.0814	Y
15	40648871	HAUS2	A>G	+	3'UTR	Yes	0.0756303	0.038835	-48.6516	Y
15	40648936	HAUS2	A>G	+	3'UTR	Yes	0.0305344	0.0155039	-49.2248	Y
15	40648986	HAUS2	A>G	+	3'UTR	Yes	0.0438596	0.00952381	-78.2857	Y
15	40649031	HAUS2	A>G	+	3'UTR	Yes	0.0543478	0.0344828	-36.5517	Y
15	42813016	N/A	A>G	+	intergenic	Yes	0.0416667	0.0322581	-22.5806
15	47206416	COPS2	A>G	-	3'UTR	No	0.0611111	0.0151515	-75.2066	Y
15	48782957	N/A	A>G	-	intergenic	Yes	0.4375	0.111111	-74.6032	Y
15	48782990	N/A	A>G	-	intergenic	Yes	0.117647	0.0576923	-50.9615
15	48783016	N/A	A>G	-	intergenic	Yes	0.533333	0.418605	-21.5116	Y
15	48783621	N/A	A>G	-	intergenic	Yes	0.230769	0.12069	-47.7011	Y
15	48783640	N/A	A>G	-	intergenic	Yes	0.3	0.235294	-21.5686	Y
15	48783649	N/A	A>G	-	intergenic	Yes	0.230769	0.138462	-40
15	48783666	N/A	A>G	-	intergenic	Yes	0.166667	0.12987	-22.0779	Y
15	48783669	N/A	A>G	-	intergenic	Yes	0.375	0.298701	-20.3463	Y
15	48783675	N/A	A>G	-	intergenic	Yes	0.791667	0.480519	-39.3028	Y
15	48783719	N/A	A>G	-	intergenic	Yes	0.588235	0.231884	-60.5797
15	48783731	N/A	A>G	-	intergenic	Yes	0.4	0.133333	-66.6667
15	48784597	N/A	A>G	-	intergenic	Yes	0.272727	0.0526316	-80.7018	Y
15	48784667	N/A	A>G	-	intergenic	Yes	0.09375	0	-100	Y
15	48784769	N/A	A>G	-	intergenic	Yes	0.25	0.0843373	-66.2651	Y
15	49993307	N/A	A>G	+	intergenic	Yes	0.0740741	0.037037	-50	Y
15	49993355	N/A	A>G	+	intergenic	Yes	0.363636	0.0847458	-76.6949	Y
15	49993446	N/A	A>G	+	intergenic	Yes	0.388889	0.222222	-42.8571	Y
15	49993943	N/A	A>G	+	intergenic	Yes	0.03125	0	-100	Y
15	49994034	N/A	A>G	+	intergenic	Yes	0.36	0.228571	-36.5079	Y
15	57486924	N/A	A>G	-	intergenic	Yes	0.0454545	0.0232558	-48.8372	Y
15	62234012	SNX22	A>G	+	3'UTR	Yes	0.0851064	0.00847458	-90.0424
15	62234035	SNX22	A>G	+	3'UTR	Yes	0.214286	0.0825688	-61.4679	Y
15	62234056	SNX22	A>G	+	3'UTR	Yes	0.333333	0.211268	-36.6197	Y
15	62234057	SNX22	A>G	+	3'UTR	Yes	0.272727	0.0735294	-73.0392
15	62234277	SNX22	A>G	+	3'UTR	Yes	0.0606061	0.0392157	-35.2941	Y
15	62234345	SNX22	A>G	+	3'UTR	Yes	0.657143	0.41791	-36.4049
15	62234396	SNX22	A>G	+	3'UTR	Yes	0.15	0.02	-86.6667
15	62234424	SNX22	A>G	+	3'UTR	Yes	0.36	0.106061	-70.5387	Y
15	62234540	SNX22	A>G	+	3'UTR	Yes	0.526316	0.410714	-21.9643	Y
15	62234744	SNX22	A>G	+	3'UTR	Yes	0.138889	0.0357143	-74.2857	Y
15	63228860	N/A	A>G	-	intergenic	Yes	0.111111	0.0105263	-90.5263	Y
15	63229085	N/A	A>G	-	intergenic	Yes	0.3	0.136364	-54.5455	Y
15	63229588	N/A	A>G	-	intergenic	Yes	0.111111	0.040404	-63.6364	Y
15	63229640	N/A	A>G	-	intergenic	Yes	0.171429	0.0447761	-73.8806	Y
15	72106119	PML	A>G	+	intron	Yes	0.5	0.0740741	-85.1852
15	82986866	N/A	A>G	-	intergenic	Yes	0.230769	0.0793651	-65.6085	Y
15	82986951	N/A	A>G	-	intergenic	Yes	0.1875	0	-100
15	82986991	N/A	A>G	-	intergenic	Yes	0.210526	0.0363636	-82.7273	Y
15	88176517	C15orf38-AP3S2	A>G	-	mixed; exon	Yes	0.446809	0.25641	-42.6129
15	88176642	C15orf38-AP3S2	A>G	-	mixed; exon	Yes	0.157895	0.04	-74.6667
15	88419698	ZNF710	A>G	-	intron	Yes	0.0909091	0.047619	-47.619	Y
16	114964	NPRL3	A>G	-	mixed; exon	Yes	0.0909091	0.0285714	-68.5714	Y
16	3669082	TRAP1	A>G	-	intron	Yes	0.0526316	0.0131579	-75	Y
16	3669126	TRAP1	A>G	-	intron	Yes	1	0.375	-62.5	Y
16	4452218	NMRAL1	A>G	-	intron	Yes	0.107143	0.025974	-75.7576	Y
16	4452797	NMRAL1	A>G	-	intron	Yes	0.363636	0.0689655	-81.0345	Y
16	4452804	NMRAL1	A>G	-	intron	Yes	0.166667	0.111111	-33.3333	Y
16	4453129	NMRAL1	A>G	-	intron	Yes	0.4	0.192308	-51.9231	Y
16	4453143	NMRAL1	A>G	-	intron	Yes	0.636364	0.40625	-36.1607	Y
16	4740567	N/A	A>G	-	intergenic	Yes	0.0769231	0.0212766	-72.3404	Y
16	4740601	N/A	A>G	-	intergenic	Yes	0.235294	0.175439	-25.4386	Y
16	4740611	N/A	A>G	-	intergenic	Yes	0.25	0.181818	-27.2727	Y
16	9107812	C16orf72	A>G	+	intron	Yes	0.0582524	0.027027	-53.6036	Y
16	9107886	C16orf72	A>G	+	intron	Yes	0.025974	0.0129032	-50.3226
16	9112186	C16orf72	A>G	+	intron	Yes	0.0377358	0.00925926	-75.463
16	10928003	N/A	A>G	+	intergenic	Yes	0.037037	0.0290698	-21.5116	Y
16	10932428	DEXI	A>G	+	intron	Yes	0.12	0.0517241	-56.8966
16	10932501	DEXI	A>G	+	intron	Yes	0.458333	0.275862	-39.8119
16	10932534	DEXI	A>G	+	intron	Yes	0.0294118	0.0208333	-29.1667
16	10932616	DEXI	A>G	+	intron	Yes	0.0930233	0	-100
16	10932992	DEXI	A>G	+	intron	Yes	0.488372	0.338583	-30.6712
16	10933094	DEXI	A>G	+	intron	Yes	0.12	0.0833333	-30.5556
16	10933138	DEXI	A>G	+	intron	Yes	0.666667	0.505618	-24.1573
16	11836607	RSL1D1	A>G	-	3'UTR	Yes	0.0294118	0	-100
16	11837283	RSL1D1	A>G	-	3'UTR	No	0.0408163	0	-100
16	13950001	ERCC4	A>G	+	3'UTR	No	0.142857	0.105263	-26.3158	Y
16	13950030	ERCC4	A>G	+	3'UTR	No	0.2	0.142857	-28.5714	Y
16	15701637	NDE1	A>G	+	intron	Yes	0.0728745	0.0353698	-51.4648	Y
16	15701873	NDE1	A>G	+	intron	Yes	0.0728477	0.0430622	-40.8873	Y
16	15701874	NDE1	A>G	+	intron	Yes	0.111842	0.0651163	-41.7784	Y
16	15701988	NDE1	A>G	+	intron	Yes	0.092437	0.069869	-24.4145	Y
16	15702009	NDE1	A>G	+	intron	Yes	0.0697674	0.00403226	-94.2204	Y
16	15702472	NDE1	A>G	+	intron	Yes	0.0347222	0.0268199	-22.7586	Y
16	15729115	MYH11	A>G	+	intron	Yes	0.454545	0.263158	-42.1053
16	15729129	MYH11	A>G	+	intron	Yes	0.1	0.047619	-52.381
16	22204361	EEF2K	A>G	+	3'UTR	Yes	0.655629	0.513514	-21.6762	Y
16	22206675	EEF2K	A>G	+	3'UTR	Yes	0.351351	0.20339	-42.1121	Y
16	22206744	EEF2K	A>G	+	3'UTR	Yes	0.0487805	0	-100	Y
16	23382576	GGA2	A>G	-	3'UTR	Yes	0.268293	0.0175439	-93.4609	Y
16	23384088	GGA2	A>G	-	3'UTR	Yes	0.107884	0.0693878	-35.6829	Y
16	23591694	DCTN5	A>G	+	mixed; exon	Yes	0.122449	0.0847458	-30.791
16	23591695	DCTN5	A>G	+	mixed; exon	Yes	0.18	0.0517241	-71.2644
16	23592126	DCTN5	A>G	+	mixed; exon	Yes	0.0506329	0.037037	-26.8519	Y
16	23592146	DCTN5	A>G	+	mixed; exon	Yes	0.0454545	0	-100
16	27369458	IL21R	A>G	+	mixed; exon	Yes	0.0522244	0.0318584	-38.9971	Y
16	27370442	IL21R	A>G	+	mixed; exon	Yes	0.0440252	0.0186916	-57.5434	Y
16	29586344	SPN	A>G	+	3'UTR	Yes	0.184874	0.139771	-24.3964	Y
16	29586366	SPN	A>G	+	3'UTR	Yes	0.136929	0.098338	-28.1835	Y
16	29586375	SPN	A>G	+	3'UTR	Yes	0.164384	0.110799	-32.597	Y
16	29586417	SPN	A>G	+	3'UTR	Yes	0.277228	0.194013	-30.0166	Y
16	29586478	SPN	A>G	+	3'UTR	Yes	0.0948454	0.0750729	-20.8471	Y
16	29587060	SPN	A>G	+	3'UTR	Yes	0.145773	0.102244	-29.8603	Y
16	29587077	SPN	A>G	+	3'UTR	Yes	0.371648	0.261474	-29.6446	Y
16	29587715	SPN	A>G	+	3'UTR	Yes	0.0748299	0.0540541	-27.7641	Y
16	29587784	SPN	A>G	+	3'UTR	Yes	0.282443	0.225895	-20.0208	Y
16	29587923	SPN	A>G	+	3'UTR	Yes	0.247086	0.130354	-47.2436	Y
16	29588098	SPN	A>G	+	3'UTR	Yes	0.0363636	0.0213675	-41.2393
16	29588153	SPN	A>G	+	3'UTR	Yes	0.169014	0.129825	-23.1871	Y
16	29588197	SPN	A>G	+	3'UTR	Yes	0.097561	0.0479705	-50.8303	Y
16	29588223	SPN	A>G	+	3'UTR	Yes	0.329787	0.10061	-69.4925	Y
16	29588423	SPN	A>G	+	3'UTR	Yes	0.0597015	0.0464286	-22.2321	Y
16	29588446	SPN	A>G	+	3'UTR	Yes	0.616438	0.433915	-29.6093	Y
16	29588452	SPN	A>G	+	3'UTR	Yes	0.0609756	0.0192308	-68.4615	Y
16	29588482	SPN	A>G	+	3'UTR	Yes	0.175439	0.054902	-68.7059	Y
16	29588492	SPN	A>G	+	3'UTR	Yes	0.877193	0.655738	-25.2459	Y
16	29588503	SPN	A>G	+	3'UTR	Yes	0.113636	0.0765957	-32.5957
16	29588604	SPN	A>G	+	3'UTR	Yes	0.208333	0.0689655	-66.8966	Y
16	29588840	SPN	A>G	+	3'UTR	Yes	0.0712329	0.0557461	-21.741	Y
16	29588872	SPN	A>G	+	3'UTR	Yes	0.256724	0.201268	-21.6014	Y
16	29588882	SPN	A>G	+	3'UTR	Yes	0.0510204	0.0400982	-21.4075	Y
16	29589060	SPN	A>G	+	3'UTR	Yes	0.216495	0.173118	-20.0362	Y
16	29589190	SPN	A>G	+	3'UTR	Yes	0.197531	0.13098	-33.6912	Y
16	29589293	SPN	A>G	+	3'UTR	Yes	0.0334448	0.0260223	-22.1933	Y
16	31040598	KAT8	A>G	+	intron	Yes	0.113208	0.0555556	-50.9259	Y
16	31041340	KAT8	A>G	+	intron	No	0.515625	0.358974	-30.3807	Y
16	31041420	KAT8	A>G	+	intron	Yes	0.517857	0.406504	-21.5027	Y
16	31041452	KAT8	A>G	+	intron	Yes	0.155172	0.0152672	-90.1612	Y
16	31041582	KAT8	A>G	+	intron	Yes	0.897436	0.632075	-29.5687	Y
16	31041624	KAT8	A>G	+	intron	Yes	0.518519	0.305882	-41.0084	Y
16	31042062	KAT8	A>G	+	intron	Yes	0.4	0.27907	-30.2326	Y
16	31042265	KAT8	A>G	+	intron	Yes	0.216216	0.104167	-51.8229	Y
16	31042468	KAT8	A>G	+	intron	Yes	0.725	0.271028	-62.6168	Y
16	31042608	KAT8	A>G	+	intron	Yes	0.403509	0.285714	-29.1925	Y
16	31371075	N/A	A>G	-	intergenic	Yes	0.315789	0.0789474	-75	Y
16	31371101	N/A	A>G	-	intergenic	Yes	0.241379	0.181818	-24.6753
16	31373071	N/A	A>G	-	intergenic	Yes	0.666667	0.416667	-37.5	Y
16	31373095	N/A	A>G	-	intergenic	Yes	0.0555556	0.0344828	-37.931
16	31373570	N/A	A>G	-	intergenic	Yes	0.133333	0	-100
16	31373572	N/A	A>G	-	intergenic	Yes	0.285714	0.133333	-53.3333
16	31376423	N/A	A>G	-	intergenic	Yes	0.0434783	0	-100
16	31376553	N/A	A>G	-	intergenic	Yes	0.0555556	0.0121951	-78.0488
16	45388829	N/A	A>G	-	intergenic	Yes	0.142857	0.0588235	-58.8235
16	45388899	N/A	A>G	-	intergenic	Yes	0.304348	0.0882353	-71.0084	Y
16	45388956	N/A	A>G	-	intergenic	Yes	0.2	0.12766	-36.1702	Y
16	46945746	MIR548AE2	A>G	+	intron	Yes	0.147541	0.1125	-23.75	Y
16	46945749	MIR548AE2	A>G	+	intron	Yes	0.191176	0.0842105	-55.9514	Y
16	46945759	MIR548AE2	A>G	+	intron	Yes	0.194444	0.115385	-40.6593	Y
16	48696618	HEATR3	A>G	+	3'UTR	Yes	0.0740741	0.0485437	-34.466	Y
16	48696638	HEATR3	A>G	+	3'UTR	Yes	0.736842	0.570093	-22.6302	Y
16	48696640	HEATR3	A>G	+	3'UTR	Yes	0.315789	0.176991	-43.9528	Y
16	48696695	HEATR3	A>G	+	3'UTR	Yes	0.8	0.579487	-27.5641	Y
16	48697093	N/A	A>G	+	intergenic	Yes	0.128655	0.0526316	-59.0909	Y
16	55531859	HERPUD1	A>G	+	intron	Yes	0.222222	0.130952	-41.0714	Y
16	55531885	HERPUD1	A>G	+	intron	Yes	0.222222	0.025	-88.75
16	55532272	HERPUD1	A>G	+	intron	Yes	0.2	0.0833333	-58.3333	Y
16	55765624	FAM192A	A>G	-	intron	Yes	0.111111	0.0645161	-41.9355
16	65480764	PDP2	A>G	+	3'UTR	Yes	0.166667	0.0545455	-67.2727	Y
16	65480828	PDP2	A>G	+	3'UTR	Yes	0.0789474	0.0210526	-73.3333	Y
16	65481112	PDP2	A>G	+	3'UTR	Yes	0.0517241	0	-100	Y
16	65481513	PDP2	A>G	+	3'UTR	Yes	0.375	0.176471	-52.9412	Y
16	66274529	GFOD2	A>G	-	mixed; exon	Yes	0.375	0.0277778	-92.5926	Y
16	67914217	VPS4A	A>G	-	intron	Yes	0.1	0.0793651	-20.6349	Y
16	67914854	VPS4A	A>G	-	intron	Yes	0.0625	0.0441176	-29.4118	Y
16	67918754	N/A	A>G	-	intergenic	Yes	0.0769231	0.0408163	-46.9388
16	68840640	N/A	A>G	-	intergenic	Yes	0.0350877	0.00714286	-79.6429	Y
16	68841281	N/A	A>G	-	intergenic	Yes	0.0735294	0.0581395	-20.9302	Y
16	68841316	N/A	A>G	-	intergenic	Yes	0.407407	0.296296	-27.2727	Y
16	68968176	N/A	A>G	-	intergenic	Yes	0.25	0.179487	-28.2051	Y
16	68968252	N/A	A>G	-	intergenic	Yes	0.166667	0	-100	Y
16	68968784	N/A	A>G	-	intergenic	Yes	0.681818	0.375	-45	Y
16	68969118	N/A	A>G	-	intergenic	Yes	0.142857	0	-100	Y
16	68969127	N/A	A>G	-	intergenic	Yes	0.470588	0.277778	-40.9722	Y
16	74035443	N/A	A>G	-	intergenic	Yes	0.0308642	0.0211268	-31.5493	Y
16	74036878	N/A	A>G	-	intergenic	Yes	0.109091	0.0705128	-35.3632	Y
16	74037318	N/A	A>G	-	intergenic	Yes	0.136986	0.0887097	-35.2419
16	74037392	N/A	A>G	-	intergenic	Yes	0.167832	0.116438	-30.6221	Y
16	74037522	N/A	A>G	-	intergenic	Yes	0.0472441	0.0350877	-25.731	Y
16	74189640	N/A	A>G	-	intergenic	Yes	0.0236686	0	-100	Y
16	74190618	ADAT1	A>G	-	mixed; exon	Yes	0.0744681	0.0507246	-31.8841
16	79620513	CENPN	A>G	+	mixed; exon	Yes	0.0294118	0	-100
16	79620517	CENPN	A>G	+	mixed; exon	Yes	0.135135	0	-100	Y
16	79620810	CENPN	A>G	+	mixed; exon	Yes	0.245283	0.12069	-50.7958	Y
16	79620855	CENPN	A>G	+	mixed; exon	Yes	0.157895	0.03	-81	Y
16	79620861	CENPN	A>G	+	mixed; exon	Yes	0.0338983	0.02	-41	Y
16	79621669	CENPN	A>G	+	mixed; exon	Yes	0.0285714	0	-100	Y
16	79621718	CENPN	A>G	+	mixed; exon	Yes	0.0465116	0.0365854	-21.3415	Y
16	79621897	CENPN	A>G	+	mixed; exon	Yes	0.025974	0	-100	Y
16	79622004	CENPN	A>G	+	mixed; exon	Yes	0.047619	0.0309278	-35.0515
16	79622008	CENPN	A>G	+	mixed; exon	Yes	0.418605	0.26	-37.8889	Y
16	79622034	CENPN	A>G	+	mixed; exon	Yes	0.170732	0.0449438	-73.6758	Y
16	79622044	CENPN	A>G	+	mixed; exon	Yes	0.0769231	0.047619	-38.0952	Y
16	79622076	CENPN	A>G	+	mixed; exon	Yes	0.382353	0.2	-47.6923	Y
16	87311905	PIEZO1	A>G	-	intron	Yes	0.0666667	0.0473684	-28.9474	Y
16	88157501	RPL13	A>G	+	3'UTR	Yes	0.0851064	0.0188679	-77.8302	Y
17	292011	FAM101B	A>G	-	3'UTR	Yes	0.0367647	0.02	-45.6	Y
17	367540	VPS53	A>G	-	3'UTR	Yes	0.160714	0.0537634	-66.5472
17	367784	VPS53	A>G	-	3'UTR	Yes	0.113636	0.0291262	-74.3689	Y
17	1630397	SMYD4	A>G	-	3'UTR	Yes	0.16129	0.1125	-30.25	Y
17	1630488	SMYD4	A>G	-	3'UTR	Yes	0.04	0.0108696	-72.8261	Y
17	1695085	RPA1	A>G	+	intron	Yes	0.272727	0.2	-26.6667
17	2267219	METTL16	A>G	-	3'UTR	Yes	0.08	0.04	-50	Y
17	2267272	METTL16	A>G	-	3'UTR	Yes	0.611111	0.422222	-30.9091	Y
17	2267281	METTL16	A>G	-	3'UTR	Yes	0.130435	0	-100
17	2267356	METTL16	A>G	-	3'UTR	Yes	0.0833333	0.0186916	-77.5701	Y
17	2267378	METTL16	A>G	-	3'UTR	Yes	0.106796	0.0775862	-27.3511	Y
17	2268469	METTL16	A>G	-	3'UTR	Yes	0.235294	0.119403	-49.2537
17	2268582	METTL16	A>G	-	3'UTR	Yes	0.117647	0.0238095	-79.7619	Y
17	3459073	SHPK	A>G	-	mixed; exon	Yes	0.116279	0.0446429	-61.6071
17	3525159	P2RX5	A>G	-	intron	Yes	0.25	0.047619	-80.9524
17	3525194	P2RX5	A>G	-	intron	Yes	0.3	0.111111	-62.963	Y
17	3525265	P2RX5	A>G	-	intron	Yes	0.153846	0.0952381	-38.0952	Y
17	3525356	P2RX5	A>G	-	intron	Yes	0.130435	0.08	-38.6667	Y
17	4869073	KIF1C	A>G	+	3'UTR	Yes	0.142857	0.1	-30	Y
17	4869167	KIF1C	A>G	+	3'UTR	Yes	0.272727	0.0947368	-65.2632	Y
17	4869606	KIF1C	A>G	+	3'UTR	Yes	0.0285714	0.0178571	-37.5
17	4869718	KIF1C	A>G	+	3'UTR	Yes	0.772727	0.424242	-45.098
17	4870519	KIF1C	A>G	+	3'UTR	Yes	0.03125	0	-100	Y
17	4870540	KIF1C	A>G	+	3'UTR	Yes	0.106383	0.0566038	-46.7925	Y
17	4870559	KIF1C	A>G	+	3'UTR	Yes	0.025	0.0153846	-38.4615	Y
17	4870585	KIF1C	A>G	+	3'UTR	Yes	0.0833333	0.0606061	-27.2727	Y
17	4870587	KIF1C	A>G	+	3'UTR	Yes	0.316667	0.169231	-46.5587	Y
17	4870901	KIF1C	A>G	+	3'UTR	Yes	0.0204082	0	-100	Y
17	4871332	KIF1C	A>G	+	3'UTR	Yes	0.0422535	0.0188679	-55.3459	Y
17	4871423	KIF1C	A>G	+	3'UTR	Yes	0.423077	0.0333333	-92.1212	Y
17	4871439	KIF1C	A>G	+	3'UTR	Yes	0.0606061	0	-100
17	4871466	KIF1C	A>G	+	3'UTR	Yes	0.447368	0.204082	-54.3818	Y
17	4871483	KIF1C	A>G	+	3'UTR	Yes	0.0714286	0.0416667	-41.6667	Y
17	5051806	LOC100130950	A>G	-	intron	Yes	0.354067	0.254286	-28.1815	Y
17	5057438	LOC100130950	A>G	-	intron	Yes	0.0666667	0	-100	Y
17	5057452	LOC100130950	A>G	-	intron	Yes	0.0945946	0	-100
17	5057755	LOC100130950	A>G	-	intron	Yes	0.391892	0.261364	-33.3072	Y
17	5058386	LOC100130950	A>G	-	intron	Yes	0.395833	0.264151	-33.2671	Y
17	5058394	LOC100130950	A>G	-	intron	Yes	0.146341	0	-100	Y
17	5058453	LOC100130950	A>G	-	intron	Yes	0.190476	0.111111	-41.6667
17	5058463	LOC100130950	A>G	-	intron	Yes	0.113636	0.0447761	-60.597
17	5331263	MIS12	A>G	+	intron	Yes	0.285714	0.0487805	-82.9268
17	6846574	ALOX12	A>G	-	intron	Yes	0.0985915	0.0547945	-44.4227	Y
17	10517247	N/A	A>G	-	intergenic	Yes	0.16	0.0434783	-72.8261	Y
17	10523139	N/A	A>G	-	intergenic	Yes	0.736842	0.407407	-44.709	Y
17	10523144	N/A	A>G	-	intergenic	Yes	0.421053	0.214286	-49.1071	Y
17	10524098	N/A	A>G	-	intergenic	Yes	0.315789	0.173077	-45.1923	Y
17	17030637	MPRIP	A>G	+	3'UTR	Yes	0.325581	0.196262	-39.7196	Y
17	18116264	N/A	A>G	-	intergenic	No	0.135135	0.0232558	-82.7907
17	18116287	N/A	A>G	-	intergenic	No	0.40678	0.211765	-47.9412	Y
17	18116792	N/A	A>G	-	intergenic	Yes	0.628205	0.5	-20.4082	Y
17	18116859	N/A	A>G	-	intergenic	Yes	0.25	0.148148	-40.7407	Y
17	18116945	N/A	A>G	-	intergenic	Yes	0.06	0.0135135	-77.4775	Y
17	18116967	N/A	A>G	-	intergenic	Yes	0.12	0.0594059	-50.495	Y
17	18117941	N/A	A>G	-	intergenic	Yes	0.0204082	0	-100
17	18118203	TOP3A	A>G	-	3'UTR	Yes	0.0421053	0.00826446	-80.3719	Y
17	27681103	C17orf75	A>G	-	3'UTR	Yes	0.4	0.214286	-46.4286	Y
17	30622285	N/A	A>G	+	intergenic	No	0.0588235	0.0178571	-69.6429	Y
17	32911947	N/A	A>G	+	intergenic	Yes	0.0909091	0.046875	-48.4375	Y
17	32912106	N/A	A>G	+	intergenic	Yes	0.153846	0.111111	-27.7778	Y
17	32912216	N/A	A>G	+	intergenic	Yes	0.6	0.0952381	-84.127	Y
17	32951179	SYNRG	A>G	-	3'UTR	Yes	0.0483871	0.0180723	-62.6506
17	33046391	N/A	A>G	-	intergenic	Yes	0.181818	0.101449	-44.2029	Y
17	33046485	DDX52	A>G	-	3'UTR	Yes	0.529412	0.363636	-31.3131	Y
17	33046508	DDX52	A>G	-	3'UTR	Yes	0.222222	0.0625	-71.875	Y
17	34186021	PIP4K2B	A>G	-	intron	Yes	0.16	0	-100
17	34259749	N/A	A>G	-	intergenic	Yes	0.155224	0.122951	-20.7913	Y
17	34669528	FBXL20	A>G	-	3'UTR	Yes	0.181818	0	-100
17	35169051	N/A	A>G	-	intergenic	Yes	0.0995671	0.0733945	-26.2864	Y
17	35169055	N/A	A>G	-	intergenic	Yes	0.0720339	0.0503876	-30.0502	Y
17	35170228	N/A	A>G	-	intergenic	Yes	0.125	0.0666667	-46.6667	Y
17	35170354	N/A	A>G	-	intergenic	Yes	0.12931	0.0861423	-33.3833	Y
17	35170695	N/A	A>G	-	intergenic	Yes	0.224299	0.151476	-32.4668	Y
17	35170709	N/A	A>G	-	intergenic	Yes	0.148148	0.0786667	-46.9	Y
17	35170824	N/A	A>G	-	intergenic	Yes	0.0443548	0.0149925	-66.1987	Y
17	35171621	N/A	A>G	-	intergenic	Yes	0.147059	0.0606061	-58.7879	Y
17	35171685	N/A	A>G	-	intergenic	Yes	0.037037	0.00578035	-84.3931	Y
17	35173761	N/A	A>G	-	intergenic	Yes	0.0321101	0.0148448	-53.769	Y
17	35173771	N/A	A>G	-	intergenic	Yes	0.0269058	0.018598	-30.8774	Y
17	35173787	N/A	A>G	-	intergenic	Yes	0.0684211	0.0504886	-26.209	Y
17	35173847	N/A	A>G	-	intergenic	Yes	0.0240964	0.0139721	-42.016	Y
17	35173986	N/A	A>G	-	intergenic	Yes	0.203125	0.14	-31.0769	Y
17	35174078	N/A	A>G	-	intergenic	Yes	0.106667	0.0653595	-38.7255	Y
17	35174198	N/A	A>G	-	intergenic	Yes	0.109155	0.0866373	-20.6291	Y
17	35693299	N/A	A>G	+	intergenic	Yes	0.125	0.0769231	-38.4615
17	37261959	N/A	A>G	-	intergenic	Yes	0.0754717	0.0454545	-39.7727
17	38217871	BECN1	A>G	-	intron	Yes	0.3	0.0789474	-73.6842
17	40231902	GJC1	A>G	-	3'UTR	Yes	0.142857	0	-100
17	40231920	GJC1	A>G	-	3'UTR	Yes	0.470588	0.116279	-75.2907	Y
17	40232256	GJC1	A>G	-	3'UTR	Yes	0.0769231	0.025	-67.5	Y
17	40232264	GJC1	A>G	-	3'UTR	Yes	0.3	0	-100
17	40232367	GJC1	A>G	-	3'UTR	Yes	0.461538	0.0416667	-90.9722	Y
17	40232372	GJC1	A>G	-	3'UTR	Yes	0.214286	0.047619	-77.7778	Y
17	40232592	GJC1	A>G	-	3'UTR	Yes	0.105263	0	-100	Y
17	40232642	GJC1	A>G	-	3'UTR	Yes	0.461538	0.244444	-47.037	Y
17	40232689	GJC1	A>G	-	3'UTR	Yes	0.636364	0.5	-21.4286	Y
17	40232705	GJC1	A>G	-	3'UTR	Yes	0.227273	0	-100	Y
17	40233275	GJC1	A>G	-	3'UTR	Yes	0.133333	0.047619	-64.2857	Y
17	42550950	CDC27	A>G	-	3'UTR	No	0.0994475	0.032967	-66.8498	Y
17	46396731	SPAG9	A>G	-	3'UTR	Yes	0.121212	0.078125	-35.5469
17	46396745	SPAG9	A>G	-	3'UTR	Yes	0.121212	0.0606061	-50
17	46397387	SPAG9	A>G	-	3'UTR	Yes	0.288889	0.220339	-23.7288	Y
17	53404828	VEZF1	A>G	-	3'UTR	No	0.031746	0	-100	Y
17	54633852	PRR11	A>G	+	3'UTR	Yes	0.396226	0.299065	-24.5216	Y
17	54633858	PRR11	A>G	+	3'UTR	Yes	0.0377358	0.0194175	-48.5437	Y
17	54633994	PRR11	A>G	+	3'UTR	Yes	0.075	0	-100	Y
17	54634055	PRR11	A>G	+	3'UTR	Yes	0.111111	0.0340909	-69.3182	Y
17	54634093	PRR11	A>G	+	3'UTR	Yes	0.0408163	0	-100	Y
17	54634498	PRR11	A>G	+	3'UTR	Yes	0.0206186	0.00641026	-68.9103	Y
17	54635423	PRR11	A>G	+	3'UTR	Yes	0.384615	0.097561	-74.6341	Y
17	54635442	PRR11	A>G	+	3'UTR	Yes	0.230769	0	-100	Y
17	54635485	PRR11	A>G	+	3'UTR	Yes	0.454545	0.294118	-35.2941	Y
17	54635507	PRR11	A>G	+	3'UTR	Yes	0.0909091	0.0357143	-60.7143	Y
17	54635533	PRR11	A>G	+	3'UTR	Yes	0.0888889	0.0384615	-56.7308	Y
17	54635747	PRR11	A>G	+	3'UTR	Yes	0.0714286	0.00699301	-90.2098	Y
17	54635803	PRR11	A>G	+	3'UTR	Yes	0.245902	0.188679	-23.2704	Y
17	54635837	PRR11	A>G	+	3'UTR	Yes	0.372093	0.25	-32.8125	Y
17	54635846	PRR11	A>G	+	3'UTR	Yes	0.1875	0.0131579	-92.9825	Y
17	54635854	PRR11	A>G	+	3'UTR	Yes	0.307692	0.097561	-68.2927	Y
17	54635880	PRR11	A>G	+	3'UTR	Yes	0.0714286	0.00925926	-87.037	Y
17	54636418	PRR11	A>G	+	3'UTR	Yes	0.0410959	0.0274725	-33.1502	Y
17	54637050	PRR11	A>G	+	3'UTR	Yes	0.0625	0.0229885	-63.2184	Y
17	54637086	PRR11	A>G	+	3'UTR	Yes	0.1	0.0526316	-47.3684	Y
17	57880549	METTL2A	A>G	+	3'UTR	Yes	0.0810811	0.0425532	-47.5177
17	57880594	METTL2A	A>G	+	3'UTR	Yes	0.26087	0.0847458	-67.5141	Y
17	57880684	METTL2A	A>G	+	3'UTR	Yes	0.391304	0.292683	-25.2033	Y
17	57881798	N/A	A>G	+	intergenic	Yes	0.25	0.0877193	-64.9123	Y
17	62765188	N/A	A>G	-	intergenic	Yes	0.206897	0.0769231	-62.8205	Y
17	62765215	N/A	A>G	-	intergenic	Yes	0.456522	0.333333	-26.9841	Y
17	62765318	N/A	A>G	-	intergenic	Yes	0.298507	0.219178	-26.5753	Y
17	62765818	N/A	A>G	-	intergenic	Yes	0.08	0	-100
17	62765824	N/A	A>G	-	intergenic	Yes	0.122449	0.0246914	-79.8354	Y
17	62765921	N/A	A>G	-	intergenic	Yes	0.305085	0.23913	-21.6184
17	68683291	N/A	A>G	+	intergenic	Yes	0.233333	0.117647	-49.5798
17	68683303	N/A	A>G	+	intergenic	Yes	0.352941	0.179104	-49.2537
17	71396843	TRIM65	A>G	-	3'UTR	Yes	0.097561	0.017094	-82.4786	Y
17	71397507	TRIM65	A>G	-	3'UTR	Yes	0.0467836	0.0315315	-32.6014	Y
17	71397529	TRIM65	A>G	-	3'UTR	Yes	0.0972222	0.0752688	-22.5806	Y
17	71397844	TRIM65	A>G	-	3'UTR	Yes	0.0546875	0.0206897	-62.1675	Y
17	71451752	ACOX1	A>G	-	3'UTR	Yes	0.0576923	0.030303	-47.4747	Y
17	71451894	ACOX1	A>G	-	3'UTR	Yes	0.156627	0.0375	-76.0577
17	71452035	ACOX1	A>G	-	3'UTR	No	0.0851064	0.0224719	-73.5955	Y
17	71452583	ACOX1	A>G	-	3'UTR	Yes	0.303797	0.126214	-58.4547	Y
17	72286550	MFSD11	A>G	+	3'UTR	Yes	0.28	0.15625	-44.1964	Y
17	72286555	MFSD11	A>G	+	3'UTR	Yes	0.208333	0.131579	-36.8421	Y
17	73912156	PGS1	A>G	+	intron	Yes	0.0769231	0	-100	Y
17	73930198	PGS1	A>G	+	intron	Yes	0.105263	0	-100
17	73930291	PGS1	A>G	+	intron	Yes	0.615385	0.404762	-34.2262	Y
18	19130432	C18orf45	A>G	-	3'UTR	Yes	0.0909091	0.0727273	-20	Y
18	31082545	ZNF397	A>G	+	intron	Yes	0.318182	0.138462	-56.4835	Y
18	31082621	ZNF397	A>G	+	intron	Yes	0.210526	0.115942	-44.9275	Y
18	31082670	ZNF397	A>G	+	intron	Yes	0.157895	0.031746	-79.8942	Y
18	31093409	ZSCAN30	A>G	-	intron	Yes	0.3125	0.0689655	-77.931
18	46173638	SKA1	A>G	+	3'UTR	Yes	0.025	0	-100	Y
18	54476801	N/A	A>G	+	intergenic	Yes	0.0487805	0.0335196	-31.2849	Y
18	54486302	N/A	A>G	+	intergenic	Yes	0.0681818	0.0512821	-24.7863
18	54569395	N/A	A>G	+	intergenic	Yes	0.328125	0.182482	-44.3865	Y
18	54569401	N/A	A>G	+	intergenic	Yes	0.360656	0.19084	-47.0854	Y
18	54569404	N/A	A>G	+	intergenic	Yes	0.0701754	0.0420168	-40.1261	Y
18	54569425	N/A	A>G	+	intergenic	Yes	0.0757576	0.0583333	-23	Y
18	54570891	N/A	A>G	+	intergenic	Yes	0.145161	0.056338	-61.1894	Y
18	54570944	N/A	A>G	+	intergenic	Yes	0.193548	0.109589	-43.379	Y
18	65677084	N/A	A>G	-	intergenic	Yes	0.25	0.166667	-33.3333
18	65677128	N/A	A>G	-	intergenic	Yes	0.0526316	0.0285714	-45.7143
19	1409475	APC2	A>G	-	intron	Yes	0.12	0.0769231	-35.8974	Y
19	1409553	APC2	A>G	-	intron	Yes	0.193548	0.128205	-33.7607	Y
19	1409955	APC2	A>G	-	intron	Yes	0.2	0.0526316	-73.6842
19	1410302	APC2	A>G	-	intron	Yes	0.475	0.289855	-38.9779
19	1537790	MBD3	A>G	-	intron	Yes	0.384615	0.242857	-36.8571	Y
19	1537794	MBD3	A>G	-	intron	Yes	0.125	0	-100
19	1538129	MBD3	A>G	-	intron	Yes	0.125	0.0227273	-81.8182	Y
19	1538511	MBD3	A>G	-	intron	Yes	0.2	0.0273973	-86.3014	Y
19	1538558	MBD3	A>G	-	intron	Yes	0.411765	0.274194	-33.4101	Y
19	1538578	MBD3	A>G	-	intron	Yes	0.277778	0.20339	-26.7797	Y
19	1538581	MBD3	A>G	-	intron	Yes	0.0555556	0.0169492	-69.4915	Y
19	1538681	MBD3	A>G	-	intron	Yes	0.0833333	0.0166667	-80
19	1538684	MBD3	A>G	-	intron	Yes	0.85	0.385965	-54.5924	Y
19	1538704	MBD3	A>G	-	intron	Yes	0.166667	0.0724638	-56.5217	Y
19	1540151	MBD3	A>G	-	intron	Yes	0.153846	0.0384615	-75
19	1540811	MBD3	A>G	-	intron	Yes	0.222222	0.155844	-29.8701	Y
19	1541114	MBD3	A>G	-	intron	Yes	0.511628	0.351351	-31.3268	Y
19	1541134	MBD3	A>G	-	intron	Yes	0.235294	0.031746	-86.5079	Y
19	1541358	MBD3	A>G	-	intron	Yes	0.461538	0.181818	-60.6061	Y
19	1541489	MBD3	A>G	-	intron	Yes	0.35	0.12	-65.7143	Y
19	1541535	MBD3	A>G	-	intron	Yes	0.25	0.0172414	-93.1034	Y
19	3417307	N/A	A>G	+	intergenic	No	0.0379747	0.00980392	-74.183
19	3709395	APBA3	A>G	-	intron	Yes	0.740741	0.573034	-22.6404	Y
19	3710105	APBA3	A>G	-	intron	Yes	0.428571	0.153846	-64.1026	Y
19	4188772	N/A	A>G	+	intergenic	Yes	0.1875	0.0555556	-70.3704
19	4189050	N/A	A>G	+	intergenic	Yes	0.0909091	0	-100
19	4604238	TNFAIP8L1	A>G	+	3'UTR	Yes	0.409091	0.198113	-51.5723	Y
19	4604414	TNFAIP8L1	A>G	+	3'UTR	Yes	0.04	0	-100	Y
19	4604442	TNFAIP8L1	A>G	+	3'UTR	Yes	0.0677966	0.0111111	-83.6111
19	4604602	TNFAIP8L1	A>G	+	3'UTR	Yes	0.0454545	0.0232558	-48.8372	Y
19	4604652	TNFAIP8L1	A>G	+	3'UTR	Yes	0.021978	0.00724638	-67.029	Y
19	4605455	TNFAIP8L1	A>G	+	3'UTR	Yes	0.100917	0.0797101	-21.0145	Y
19	4605493	TNFAIP8L1	A>G	+	3'UTR	Yes	0.02	0	-100
19	6330137	N/A	A>G	-	intergenic	Yes	0.465116	0.137931	-70.3448	Y
19	6530497	N/A	A>G	-	intergenic	Yes	0.133333	0.0892857	-33.0357
19	6531515	N/A	A>G	-	intergenic	Yes	0.291667	0.0555556	-80.9524
19	6531532	N/A	A>G	-	intergenic	Yes	0.444444	0.314286	-29.2857	Y
19	6533191	N/A	A>G	-	intergenic	Yes	0.0217391	0	-100	Y
19	6534707	N/A	A>G	-	intergenic	Yes	0.0576923	0.038961	-32.4675	Y
19	6534968	N/A	A>G	-	intergenic	Yes	0.139706	0.0338983	-75.736	Y
19	6535077	N/A	A>G	-	intergenic	Yes	0.405797	0.308511	-23.9742	Y
19	6535262	N/A	A>G	-	intergenic	Yes	0.097561	0.0283912	-70.8991	Y
19	6535264	N/A	A>G	-	intergenic	Yes	0.208	0.0880503	-57.6681	Y
19	6535355	N/A	A>G	-	intergenic	Yes	0.11	0.0245902	-77.6453	Y
19	6535396	N/A	A>G	-	intergenic	Yes	0.52027	0.33887	-34.8665	Y
19	6535614	N/A	A>G	-	intergenic	Yes	0.0972973	0.0481283	-50.5348	Y
19	6535693	N/A	A>G	-	intergenic	Yes	0.045045	0.0264317	-41.3216	Y
19	6536080	N/A	A>G	-	intergenic	Yes	0.0275862	0.0143885	-47.8417
19	6536625	N/A	A>G	-	intergenic	Yes	0.0808081	0.0324675	-59.8214	Y
19	6537735	CD70	A>G	-	intron	Yes	0.318182	0.202128	-36.4742	Y
19	6537759	CD70	A>G	-	intron	Yes	0.5	0.295455	-40.9091	Y
19	6537761	CD70	A>G	-	intron	Yes	0.166667	0.11236	-32.5843	Y
19	7664681	FCER2	A>G	-	intron	Yes	0.166667	0.00746269	-95.5224
19	7664959	FCER2	A>G	-	intron	Yes	0.0909091	0.0166667	-81.6667	Y
19	7665191	FCER2	A>G	-	intron	Yes	0.571429	0.286585	-49.8476	Y
19	7665756	FCER2	A>G	-	intron	Yes	0.047619	0.0344828	-27.5862	Y
19	7666405	FCER2	A>G	-	intron	Yes	0.3	0.115385	-61.5385	Y
19	7666538	FCER2	A>G	-	intron	Yes	0.2	0.04	-80	Y
19	7666615	FCER2	A>G	-	intron	Yes	0.214286	0.146067	-31.8352	Y
19	7666623	FCER2	A>G	-	intron	Yes	0.0714286	0.0404624	-43.3526
19	7667124	FCER2	A>G	-	intron	Yes	0.214286	0.070922	-66.9031	Y
19	9534107	N/A	A>G	-	intergenic	Yes	0.0833333	0	-100
19	9534113	N/A	A>G	-	intergenic	Yes	0.0714286	0.0212766	-70.2128
19	9620158	N/A	A>G	-	intergenic	Yes	0.0833333	0	-100	Y
19	9622462	ZNF562	A>G	-	3'UTR	Yes	0.0930233	0.0731707	-21.3415	Y
19	9622468	ZNF562	A>G	-	3'UTR	Yes	0.0392157	0	-100	Y
19	10902479	N/A	A>G	+	intergenic	Yes	0.0769231	0.0138889	-81.9444
19	10904739	N/A	A>G	+	intergenic	Yes	0.545455	0.157143	-71.1905	Y
19	11117725	N/A	A>G	-	intergenic	Yes	0.326316	0.239316	-26.6612	Y
19	11118644	N/A	A>G	-	intergenic	Yes	0.296296	0.222222	-25	Y
19	11421461	PRKCSH	A>G	+	intron	Yes	0.0377358	0.0276817	-26.6436	Y
19	11421483	PRKCSH	A>G	+	intron	Yes	0.0364583	0.0171233	-53.0333	Y
19	11421716	PRKCSH	A>G	+	intron	Yes	0.462585	0.345238	-25.3676	Y
19	11421763	PRKCSH	A>G	+	intron	Yes	0.588785	0.44382	-24.621	Y
19	11421764	PRKCSH	A>G	+	intron	Yes	0.207547	0.146067	-29.6221	Y
19	11421777	PRKCSH	A>G	+	intron	Yes	0.0666667	0.0490798	-26.3804	Y
19	11421841	PRKCSH	A>G	+	intron	Yes	0.0888889	0.0632911	-28.7975	Y
19	11421911	PRKCSH	A>G	+	intron	Yes	0.208333	0.114943	-44.8276	Y
19	11421920	PRKCSH	A>G	+	intron	Yes	0.238095	0.178571	-25
19	11422038	PRKCSH	A>G	+	intron	Yes	0.135135	0.016129	-88.0645	Y
19	11422055	PRKCSH	A>G	+	intron	Yes	0.0338983	0.01	-70.5	Y
19	11422102	PRKCSH	A>G	+	intron	Yes	0.475	0.345324	-27.3003	Y
19	11422145	PRKCSH	A>G	+	intron	Yes	0.383333	0.183333	-52.1739	Y
19	11422161	PRKCSH	A>G	+	intron	Yes	0.210526	0.12963	-38.4259	Y
19	11422207	PRKCSH	A>G	+	intron	Yes	0.626866	0.40146	-35.9576	Y
19	11422375	PRKCSH	A>G	+	intron	Yes	0.029703	0.0133333	-55.1111	Y
19	11422397	PRKCSH	A>G	+	intron	Yes	0.12	0.0825959	-31.1701	Y
19	11806748	ZNF440	A>G	+	3'UTR	Yes	0.189189	0.135135	-28.5714	Y
19	11806798	ZNF440	A>G	+	3'UTR	Yes	0.1	0.04	-60	Y
19	11807070	N/A	A>G	+	intergenic	Yes	0.294118	0	-100
19	12217948	N/A	A>G	-	intergenic	No	0.3	0.0689655	-77.0115
19	12218017	N/A	A>G	-	intergenic	No	0.545455	0.315789	-42.1053	Y
19	12604410	N/A	A>G	+	intergenic	Yes	0.266667	0.125	-53.125	Y
19	12604449	N/A	A>G	+	intergenic	Yes	0.34375	0.0540541	-84.2752	Y
19	12604469	N/A	A>G	+	intergenic	Yes	0.185185	0.0645161	-65.1613	Y
19	12604485	N/A	A>G	+	intergenic	Yes	0.0263158	0	-100
19	13744379	MRI1	A>G	+	3'UTR	Yes	0.0882353	0.0538922	-38.9222	Y
19	13744431	MRI1	A>G	+	3'UTR	Yes	0.236842	0.101124	-57.3034	Y
19	13744434	MRI1	A>G	+	3'UTR	Yes	0.0810811	0.0379747	-53.1646	Y
19	13744554	MRI1	A>G	+	3'UTR	Yes	0.318182	0.163265	-48.688	Y
19	13744574	MRI1	A>G	+	3'UTR	Yes	0.178571	0.0784314	-56.0784	Y
19	13744952	MRI1	A>G	+	3'UTR	Yes	0.0518519	0.032967	-36.4207	Y
19	13745074	MRI1	A>G	+	3'UTR	Yes	0.482759	0.316129	-34.5161	Y
19	13745102	MRI1	A>G	+	3'UTR	Yes	0.243902	0.122581	-49.7419	Y
19	13745325	MRI1	A>G	+	3'UTR	Yes	0.0571429	0.027907	-51.1628	Y
19	13745527	MRI1	A>G	+	3'UTR	Yes	0.0434783	0.0224719	-48.3146	Y
19	13745601	MRI1	A>G	+	3'UTR	Yes	0.113636	0.0619469	-45.4867	Y
19	13745637	MRI1	A>G	+	3'UTR	Yes	0.047619	0.0138889	-70.8333	Y
19	13745739	MRI1	A>G	+	3'UTR	Yes	0.363636	0.221198	-39.1705	Y
19	14543216	NDUFB7	A>G	-	intron	Yes	0.0769231	0.047619	-38.0952
19	14543242	NDUFB7	A>G	-	intron	Yes	0.411765	0.12	-70.8571
19	14582471	CLEC17A	A>G	+	3'UTR	Yes	0.0585683	0.0439189	-25.0125	Y
19	14583696	N/A	A>G	+	intergenic	Yes	0.56213	0.439759	-21.7692	Y
19	16127487	HSH2D	A>G	+	intron	Yes	0.0275229	0.00694444	-74.7685
19	16522279	SLC35E1	A>G	-	3'UTR	Yes	0.0775862	0.0333333	-57.037	Y
19	16522421	SLC35E1	A>G	-	3'UTR	Yes	0.549451	0.39267	-28.534	Y
19	16522461	SLC35E1	A>G	-	3'UTR	Yes	0.325758	0.242537	-25.5467	Y
19	16606331	N/A	A>G	-	intergenic	Yes	0.333333	0.0405405	-87.8378	Y
19	16608542	N/A	A>G	-	intergenic	Yes	0.2	0.0416667	-79.1667	Y
19	16611975	N/A	A>G	-	intergenic	Yes	0.142857	0.0416667	-70.8333	Y
19	17075602	MYO9B	A>G	+	intron	Yes	0.0740741	0.0588235	-20.5882	Y
19	17075617	MYO9B	A>G	+	intron	Yes	0.37037	0.181818	-50.9091	Y
19	17076433	MYO9B	A>G	+	intron	Yes	0.243902	0.176471	-27.6471	Y
19	17077037	MYO9B	A>G	+	intron	Yes	0.03125	0	-100	Y
19	17385028	N/A	A>G	+	intergenic	Yes	0.0330579	0.0212766	-35.6383	Y
19	17386617	N/A	A>G	+	intergenic	Yes	0.182692	0.120567	-34.0052	Y
19	17386842	N/A	A>G	+	intergenic	Yes	0.111111	0.0681818	-38.6364	Y
19	18043070	IL12RB1	A>G	-	coding exon	Yes	0.166667	0.101124	-39.3258	Y
19	18336168	PGPEP1	A>G	+	3'UTR	Yes	0.0945946	0.0454545	-51.9481	Y
19	18336169	PGPEP1	A>G	+	3'UTR	Yes	0.0340136	0.00813008	-76.0976	Y
19	18336345	PGPEP1	A>G	+	3'UTR	Yes	0.25	0.2	-20	Y
19	18337232	PGPEP1	A>G	+	3'UTR	Yes	0.16129	0.115385	-28.4615	Y
19	18337270	PGPEP1	A>G	+	3'UTR	Yes	0.0896552	0.0634921	-29.1819	Y
19	18337325	PGPEP1	A>G	+	3'UTR	Yes	0.0517241	0.027972	-45.9207
19	18337434	PGPEP1	A>G	+	3'UTR	Yes	0.0273973	0.0200803	-26.7068	Y
19	18338320	PGPEP1	A>G	+	3'UTR	Yes	0.142857	0.0285714	-80	Y
19	18338555	PGPEP1	A>G	+	3'UTR	Yes	0.0810811	0.0611111	-24.6296	Y
19	18338761	PGPEP1	A>G	+	3'UTR	Yes	0.166667	0.128866	-22.6804	Y
19	18339768	PGPEP1	A>G	+	3'UTR	Yes	0.037037	0	-100	Y
19	18532027	C19orf50	A>G	+	intron	Yes	0.075	0	-100
19	18532092	C19orf50	A>G	+	intron	Yes	0.06	0.0461538	-23.0769	Y
19	19128843	MEF2BNB-MEF2B	A>G	-	intron	Yes	0.145455	0.056338	-61.2676	Y
19	19652553	N/A	A>G	+	intergenic	Yes	0.2	0.0819672	-59.0164	Y
19	19652573	N/A	A>G	+	intergenic	Yes	0.307692	0.0714286	-76.7857	Y
19	19653403	N/A	A>G	+	intergenic	Yes	0.128205	0.0606061	-52.7273	Y
19	19654168	N/A	A>G	+	intergenic	Yes	0.23913	0.0625	-73.8636	Y
19	19654190	N/A	A>G	+	intergenic	Yes	0.0540541	0	-100
19	19654649	N/A	A>G	+	intergenic	Yes	0.0625	0	-100
19	19654703	N/A	A>G	+	intergenic	Yes	0.0294118	0	-100	Y
19	19654729	N/A	A>G	+	intergenic	Yes	0.30303	0.140845	-53.5211	Y
19	19654733	N/A	A>G	+	intergenic	Yes	0.361111	0.136986	-62.0653	Y
19	19758157	N/A	A>G	-	intergenic	Yes	0.25	0.0810811	-67.5676
19	19758640	N/A	A>G	-	intergenic	Yes	0.25	0.1875	-25
19	19758660	N/A	A>G	-	intergenic	Yes	0.0952381	0	-100
19	19763523	N/A	A>G	-	intergenic	Yes	0.538462	0.3	-44.2857
19	21093899	ZNF714	A>G	+	3'UTR	Yes	0.272727	0.09375	-65.625	Y
19	21097132	ZNF714	A>G	+	3'UTR	Yes	0.25	0.0625	-75	Y
19	21097141	ZNF714	A>G	+	3'UTR	Yes	0.2	0.0666667	-66.6667	Y
19	21099635	ZNF714	A>G	+	3'UTR	Yes	0.0588235	0	-100	Y
19	21158938	ZNF431	A>G	+	3'UTR	Yes	0.0769231	0.0612245	-20.4082	Y
19	21266327	ZNF708	A>G	-	3'UTR	Yes	0.2	0.115385	-42.3077	Y
19	21779943	ZNF43	A>G	-	3'UTR	Yes	0.285714	0.0512821	-82.0513	Y
19	21781082	ZNF43	A>G	-	3'UTR	Yes	0.5	0.15	-70	Y
19	23232936	N/A	A>G	-	intergenic	Yes	0.272727	0.0714286	-73.8095	Y
19	32990593	N/A	A>G	+	intergenic	No	0.176471	0.0952381	-46.0317	Y
19	32990611	N/A	A>G	+	intergenic	No	0.444444	0.289474	-34.8684	Y
19	38153406	CEP89	A>G	-	intron	Yes	0.142857	0.111111	-22.2222
19	39652949	N/A	A>G	+	intergenic	Yes	0.15	0.05	-66.6667	Y
19	39652954	N/A	A>G	+	intergenic	Yes	0.388889	0.25	-35.7143	Y
19	40513726	CD22	A>G	+	intron	Yes	0.4	0.150943	-62.2642	Y
19	40514547	CD22	A>G	+	intron	Yes	0.0833333	0.0615385	-26.1538	Y
19	40952602	N/A	A>G	+	intergenic	Yes	0.5	0.294118	-41.1765	Y
19	40952776	N/A	A>G	+	intergenic	Yes	0.16	0.025641	-83.9744	Y
19	40952827	N/A	A>G	+	intergenic	Yes	0.15	0.0285714	-80.9524	Y
19	40952849	N/A	A>G	+	intergenic	Yes	0.375	0.0285714	-92.381	Y
19	40953356	N/A	A>G	+	intergenic	Yes	0.238095	0.142857	-40	Y
19	40953370	N/A	A>G	+	intergenic	Yes	0.2	0.0617284	-69.1358	Y
19	40953461	N/A	A>G	+	intergenic	Yes	0.357143	0	-100
19	40953539	N/A	A>G	+	intergenic	Yes	0.285714	0.0740741	-74.0741	Y
19	41074394	NFKBID	A>G	-	intron	Yes	0.15625	0.075	-52
19	41074497	NFKBID	A>G	-	intron	Yes	0.0434783	0	-100
19	41074918	NFKBID	A>G	-	intron	Yes	0.708333	0.404762	-42.8571	Y
19	41074940	NFKBID	A>G	-	intron	Yes	0.0392157	0.0227273	-42.0455	Y
19	41074993	NFKBID	A>G	-	intron	Yes	0.02	0	-100
19	41075021	NFKBID	A>G	-	intron	Yes	0.181818	0.0357143	-80.3571
19	41075067	NFKBID	A>G	-	intron	Yes	0.09375	0.0714286	-23.8095	Y
19	41075192	NFKBID	A>G	-	intron	Yes	0.103448	0.0526316	-49.1228
19	41075210	NFKBID	A>G	-	intron	Yes	0.15	0	-100
19	41075799	NFKBID	A>G	-	intron	Yes	0.102564	0	-100
19	41075803	NFKBID	A>G	-	intron	Yes	0.173913	0.0277778	-84.0278
19	41759892	ZNF529	A>G	+	intron	Yes	0.217391	0.0943396	-56.6038
19	41759904	ZNF529	A>G	+	intron	Yes	0.142857	0.0447761	-68.6567
19	41928253	ZNF850	A>G	-	3'UTR	Yes	0.25	0	-100
19	41928272	ZNF850	A>G	-	3'UTR	Yes	0.4	0.133333	-66.6667
19	42071653	ZNF345	A>G	-	mixed; exon	Yes	0.333333	0.166667	-50	Y
19	43771739	MAP4K1	A>G	-	mixed; exon	Yes	0.1	0	-100
19	44050662	RINL	A>G	-	3'UTR	Yes	0.100559	0.0780142	-22.4192	Y
19	44050706	RINL	A>G	-	3'UTR	Yes	0.0378788	0.0226244	-40.2715	Y
19	44050940	RINL	A>G	-	3'UTR	Yes	0.119497	0.0954357	-20.1354	Y
19	44050992	RINL	A>G	-	3'UTR	Yes	0.134615	0.0663717	-50.6953	Y
19	44050997	RINL	A>G	-	3'UTR	Yes	0.0266667	0.0122951	-53.8934	Y
19	44051069	RINL	A>G	-	3'UTR	Yes	0.150183	0.116766	-22.2506	Y
19	44609428	PLEKHG2	A>G	+	3'UTR	Yes	0.0666667	0.0222222	-66.6667
19	44673546	N/A	A>G	+	intergenic	No	0.15	0.0363636	-75.7576	Y
19	44674044	N/A	A>G	+	intergenic	Yes	0.0540541	0.0192308	-64.4231	Y
19	44674096	N/A	A>G	+	intergenic	Yes	0.285714	0.153846	-46.1538	Y
19	44674116	N/A	A>G	+	intergenic	Yes	0.121212	0.0491803	-59.4262
19	44674123	N/A	A>G	+	intergenic	Yes	0.030303	0	-100
19	44674228	N/A	A>G	+	intergenic	Yes	0.257143	0.0740741	-71.1934	Y
19	44674471	N/A	A>G	+	intergenic	Yes	0.166667	0.0384615	-76.9231	Y
19	47068557	N/A	A>G	+	intergenic	Yes	0.115385	0.038961	-66.2338	Y
19	47068712	N/A	A>G	+	intergenic	Yes	0.15894	0.126829	-20.2033	Y
19	47423909	ZNF526	A>G	+	3'UTR	Yes	0.133333	0.025641	-80.7692
19	47427104	GSK3A	A>G	+	intron	Yes	0.0555556	0	-100
19	50745209	OPA3	A>G	-	mixed; exon	Yes	0.179104	0.0956938	-46.571	Y
19	50746261	OPA3	A>G	-	mixed; exon	Yes	0.210526	0.144928	-31.1594	Y
19	50747659	OPA3	A>G	-	mixed; exon	Yes	0.0294118	0.00917431	-68.8073
19	50898701	QPCTL	A>G	+	3'UTR	Yes	0.5625	0.333333	-40.7407	Y
19	50898787	QPCTL	A>G	+	3'UTR	Yes	0.115385	0.0492958	-57.277	Y
19	50898795	QPCTL	A>G	+	3'UTR	Yes	0.714286	0.546667	-23.4667	Y
19	53444882	CARD8	A>G	-	5'UTR	No	0.0535714	0.0294118	-45.098	Y
19	53451463	LOC100505812	A>G	+	mixed; exon	Yes	0.037037	0	-100	Y
19	53452560	LOC100505812	A>G	+	mixed; exon	Yes	0.0275229	0	-100
19	54527369	N/A	A>G	-	intergenic	Yes	0.214286	0.0384615	-82.0513
19	57226900	N/A	A>G	-	intergenic	Yes	0.5	0.257143	-48.5714	Y
19	57227792	N/A	A>G	-	intergenic	Yes	0.166667	0.107143	-35.7143
19	57258551	N/A	A>G	-	intergenic	Yes	0.5	0.366667	-26.6667	Y
19	57758914	N/A	A>G	+	intergenic	Yes	0.142857	0.0625	-56.25
19	57793890	ZNF137P	A>G	+	intron	Yes	0.166667	0.0555556	-66.6667
19	57898780	ZNF611	A>G	-	3'UTR	Yes	0.0769231	0.03125	-59.375
19	57898928	ZNF611	A>G	-	3'UTR	Yes	0.315789	0	-100	Y
19	58073914	ZNF320	A>G	-	3'UTR	Yes	0.228571	0.111111	-51.3889
19	58073923	ZNF320	A>G	-	3'UTR	Yes	0.266667	0.0555556	-79.1667
19	58075404	ZNF320	A>G	-	3'UTR	Yes	0.235294	0.05	-78.75
19	58075538	ZNF320	A>G	-	3'UTR	Yes	0.09375	0.0447761	-52.2388
19	58075545	ZNF320	A>G	-	3'UTR	Yes	0.171429	0.117647	-31.3725
19	58689501	N/A	A>G	+	intergenic	Yes	0.3125	0.0833333	-73.3333	Y
19	58690712	N/A	A>G	+	intergenic	Yes	0.0606061	0.031746	-47.619	Y
19	59399257	RPS9	A>G	+	intron	Yes	0.230769	0.0816327	-64.6259
19	60592504	RPL28	A>G	+	mixed; exon	Yes	0.0506329	0.017094	-66.2393
19	60593441	RPL28	A>G	+	mixed; exon	Yes	0.277778	0.0588235	-78.8235
19	62419389	ZNF264	A>G	+	3'UTR	Yes	0.0307692	0	-100	Y
19	62419510	ZNF264	A>G	+	3'UTR	Yes	0.027027	0.0172414	-36.2069	Y
19	62508838	N/A	A>G	+	intergenic	Yes	0.151515	0.0487805	-67.8049
19	62508934	N/A	A>G	+	intergenic	Yes	0.0869565	0.0416667	-52.0833
19	62510160	N/A	A>G	+	intergenic	Yes	0.105263	0.0689655	-34.4828	Y
19	63046992	LOC100293516	A>G	+	intron	Yes	0.285714	0.208333	-27.0833	Y
19	63047425	LOC100293516	A>G	+	intron	Yes	0.228571	0.142857	-37.5	Y
19	63049040	LOC100293516	A>G	+	3'UTR	Yes	0.103448	0.0740741	-28.3951	Y
19	63049068	LOC100293516	A>G	+	3'UTR	Yes	0.206897	0.0769231	-62.8205	Y
19	63064580	ZNF587	A>G	+	3'UTR	Yes	0.485714	0.255102	-47.479	Y
19	63065032	ZNF587	A>G	+	3'UTR	Yes	0.0454545	0	-100	Y
19	63065079	ZNF587	A>G	+	3'UTR	Yes	0.04	0.0126582	-68.3544
19	63065134	ZNF587	A>G	+	3'UTR	Yes	0.0952381	0	-100
19	63067021	ZNF587	A>G	+	3'UTR	Yes	0.105263	0.0833333	-20.8333	Y
19	63069340	N/A	A>G	+	intergenic	Yes	0.642857	0.391304	-39.1304	Y
19	63069967	N/A	A>G	+	intergenic	Yes	0.25	0.0989011	-60.4396
19	63069968	N/A	A>G	+	intergenic	Yes	0.181818	0.141304	-22.2826	Y
19	63109724	ZNF417	A>G	-	3'UTR	Yes	0.769231	0.322581	-58.0645	Y
19	63110253	ZNF417	A>G	-	3'UTR	Yes	0.2	0.0816327	-59.1837
19	63330052	ZNF329	A>G	-	3'UTR	Yes	0.025	0	-100	Y
19	63330105	ZNF329	A>G	-	3'UTR	Yes	0.142857	0.0810811	-43.2432	Y
19	63516743	N/A	A>G	+	intergenic	Yes	0.142857	0	-100
19	63787268	MGC2752	A>G	+	mixed; exon	Yes	0.189873	0.144068	-24.1243	Y
20	2415381	ZNF343	A>G	-	intron	Yes	0.272727	0.214286	-21.4286
20	3796078	MAVS	A>G	+	mixed; exon	Yes	0.0535714	0.0408163	-23.8095	Y
20	3796098	MAVS	A>G	+	mixed; exon	Yes	0.0833333	0.0573248	-31.2102	Y
20	3796145	MAVS	A>G	+	mixed; exon	Yes	0.0232558	0.0147059	-36.7647	Y
20	3796158	MAVS	A>G	+	mixed; exon	Yes	0.375	0.260274	-30.5936	Y
20	3797193	MAVS	A>G	+	mixed; exon	Yes	0.0384615	0.018018	-53.1532	Y
20	3797263	MAVS	A>G	+	mixed; exon	Yes	0.137931	0.0648148	-53.0093
20	3797409	MAVS	A>G	+	mixed; exon	Yes	0.297297	0.213836	-28.0732	Y
20	3797448	MAVS	A>G	+	mixed; exon	Yes	0.212121	0.123188	-41.9255	Y
20	3797488	MAVS	A>G	+	mixed; exon	Yes	0.394737	0.238095	-39.6825	Y
20	3798134	MAVS	A>G	+	mixed; exon	Yes	0.272727	0.153846	-43.5897	Y
20	3798283	MAVS	A>G	+	mixed; exon	Yes	0.217391	0.140187	-35.514	Y
20	3798321	MAVS	A>G	+	mixed; exon	Yes	0.375	0.20202	-46.1279	Y
20	3798326	MAVS	A>G	+	mixed; exon	Yes	0.136364	0.0111111	-91.8519
20	3798432	MAVS	A>G	+	mixed; exon	Yes	0.166667	0.105023	-36.9863	Y
20	3798525	MAVS	A>G	+	mixed; exon	Yes	0.0598291	0.021978	-63.2653	Y
20	3799632	MAVS	A>G	+	mixed; exon	Yes	0.137255	0.0751445	-45.2519	Y
20	3799657	MAVS	A>G	+	mixed; exon	Yes	0.114943	0.0852273	-25.8523	Y
20	3801024	MAVS	A>G	+	mixed; exon	Yes	0.0803571	0.0625	-22.2222	Y
20	3801060	MAVS	A>G	+	mixed; exon	Yes	0.112069	0.0843373	-24.7451	Y
20	3802034	MAVS	A>G	+	mixed; exon	Yes	0.0740741	0.034188	-53.8462	Y
20	3802163	MAVS	A>G	+	mixed; exon	Yes	0.0759494	0.0111111	-85.3704	Y
20	3857607	N/A	A>G	-	intergenic	Yes	0.0769231	0.04	-48	Y
20	5123523	CDS2	A>G	+	3'UTR	No	0.0470588	0.0266667	-43.3333
20	5123524	CDS2	A>G	+	3'UTR	No	0.0235294	0.012987	-44.8052
20	5926428	N/A	A>G	+	intergenic	Yes	0.6	0.179487	-70.0855	Y
20	17891121	SNX5	A>G	-	intron	Yes	0.588235	0.425532	-27.6596	Y
20	18416361	RBBP9	A>G	-	3'UTR	Yes	0.0506329	0.01875	-62.9687	Y
20	18416413	RBBP9	A>G	-	3'UTR	Yes	0.0352941	0.0204082	-42.1769	Y
20	18417048	RBBP9	A>G	-	3'UTR	Yes	0.448052	0.304	-32.1507	Y
20	18417085	RBBP9	A>G	-	3'UTR	Yes	0.0617284	0	-100
20	18417109	RBBP9	A>G	-	3'UTR	Yes	0.034632	0.00819672	-76.332	Y
20	18417182	RBBP9	A>G	-	3'UTR	Yes	0.227848	0.166667	-26.8519	Y
20	18417183	RBBP9	A>G	-	3'UTR	Yes	0.133758	0.0945274	-29.3295	Y
20	25375756	GINS1	A>G	+	3'UTR	Yes	0.0428571	0.0310078	-27.6486	Y
20	25375815	GINS1	A>G	+	3'UTR	Yes	0.0595238	0.0413223	-30.5785	Y
20	25376308	GINS1	A>G	+	3'UTR	Yes	0.164706	0.102804	-37.5834	Y
20	25376348	GINS1	A>G	+	3'UTR	Yes	0.049505	0	-100	Y
20	25376384	GINS1	A>G	+	3'UTR	Yes	0.025641	0.0070922	-72.3404
20	25376646	GINS1	A>G	+	3'UTR	Yes	0.253012	0.178082	-29.6151	Y
20	25376750	GINS1	A>G	+	3'UTR	Yes	0.0916667	0.0392157	-57.2193	Y
20	29590221	HM13	A>G	+	mixed; exon	No	0.125	0	-100	Y
20	29590476	HM13	A>G	+	mixed; exon	No	0.025641	0	-100	Y
20	33765163	RBM39	A>G	-	intron	Yes	0.0769231	0.0165289	-78.5124
20	34843787	KIAA0889	A>G	-	intron	Yes	0.0588235	0.025	-57.5	Y
20	34843914	KIAA0889	A>G	-	intron	Yes	0.0833333	0.0566038	-32.0755	Y
20	34843929	KIAA0889	A>G	-	intron	Yes	0.583333	0.384615	-34.0659	Y
20	35058531	N/A	A>G	-	intergenic	Yes	0.0294118	0	-100	Y
20	45446810	N/A	A>G	-	intergenic	Yes	0.0714286	0.05	-30
20	48927818	N/A	A>G	+	intergenic	Yes	0.0833333	0	-100
20	48927823	N/A	A>G	+	intergenic	Yes	0.428571	0.192308	-55.1282	Y
20	48927839	N/A	A>G	+	intergenic	Yes	0.0454545	0	-100
20	48927842	N/A	A>G	+	intergenic	Yes	0.45	0.314286	-30.1587
20	48927857	N/A	A>G	+	intergenic	Yes	0.444444	0.116279	-73.8372	Y
20	48927889	N/A	A>G	+	intergenic	Yes	0.6	0.078125	-86.9792
20	48927924	N/A	A>G	+	intergenic	Yes	0.25	0.17284	-30.8642
20	48927953	N/A	A>G	+	intergenic	Yes	0.0645161	0.0465116	-27.907
20	48928145	N/A	A>G	+	intergenic	Yes	0.567568	0.409091	-27.9221	Y
20	48928644	N/A	A>G	+	intergenic	Yes	0.27027	0.0196078	-92.7451
20	48930938	N/A	A>G	+	intergenic	Yes	0.125	0.0517241	-58.6207
20	54397223	AURKA	A>G	-	mixed; exon	Yes	0.324324	0.0555556	-82.8704	Y
21	36798386	CLDN14	A>G	-	intron	Yes	0.272727	0.05	-81.6667	Y
21	36798408	CLDN14	A>G	-	intron	Yes	0.105263	0	-100
21	41657144	MX2	A>G	+	intron	Yes	0.0666667	0	-100
21	41742149	MX1	A>G	+	intron	No	0.0714286	0.0344828	-51.7241
21	43136849	WDR4	A>G	-	intron	Yes	0.0909091	0	-100
21	43137010	WDR4	A>G	-	intron	Yes	0.148936	0.08	-46.2857	Y
21	43137097	WDR4	A>G	-	intron	Yes	0.125	0	-100
21	43140009	WDR4	A>G	-	intron	Yes	0.317073	0.0740741	-76.6382	Y
21	44468151	N/A	A>G	-	intergenic	Yes	0.132353	0.0263158	-80.117	Y
21	44468481	N/A	A>G	-	intergenic	Yes	0.155556	0.105263	-32.3308	Y
21	44468947	N/A	A>G	-	intergenic	Yes	0.335484	0.203333	-39.391	Y
21	46565596	C21orf58	A>G	-	intron	Yes	0.181818	0.0217391	-88.0435	Y
[truncated: 183 more rows]
