# Supplementary material for: ADAR Regulates RNA Editing, Transcript Stability, and Gene Expression
Source: Cell Rep. Author manuscript; Available in PMC 2014 Nov 14. (PMC3935819; doi:10.1016/j.celrep.2013.10.002)
Supplement: 5 [file NIHMS543889-supplement-5.xlsx]

## Sheet: Sheet1
Table S5. Editing sites identified from anti-ADAR1 RNA-immunoprecipitation experiment, related to Figure 4.
Chr	Position (hg18)	Gene Symbol	Strand	Type	Location	In Alu	Average Level (GM12004 & GM12750)
1	1189994	UBE2J2	-	A>G	intron	Yes	0.225
1	1190029	UBE2J2	-	A>G	coding exon	Yes	0.15
1	1190068	UBE2J2	-	A>G	coding exon	Yes	0.18
1	1190967	UBE2J2	-	A>G	intron	Yes	0.145
1	1191034	UBE2J2	-	A>G	intron	Yes	0.155
1	1191042	UBE2J2	-	A>G	intron	Yes	0.48
1	1191149	UBE2J2	-	A>G	intron	Yes	0.145
1	1191650	UBE2J2	-	A>G	intron	Yes	0.11
1	1191948	UBE2J2	-	A>G	intron	Yes	0.745
1	1191958	UBE2J2	-	A>G	intron	Yes	0.13
1	1191962	UBE2J2	-	A>G	intron	Yes	0.385
1	1191970	UBE2J2	-	A>G	intron	Yes	0.705
1	1192285	UBE2J2	-	A>G	intron	Yes	0.105
1	1242043	CPSF3L	-	A>G	intron	Yes	0.415
1	1242045	CPSF3L	-	A>G	intron	Yes	0.23
1	1242304	CPSF3L	-	A>G	intron	Yes	0.655
1	1242586	CPSF3L	-	A>G	intron	Yes	0.095
1	1243220	CPSF3L	-	A>G	intron	Yes	0.27
1	1243239	CPSF3L	-	A>G	intron	Yes	0.105
1	1243249	CPSF3L	-	A>G	intron	Yes	0.155
1	1243318	CPSF3L	-	A>G	intron	Yes	0.1
1	1243386	CPSF3L	-	A>G	intron	Yes	0.14
1	1243666	CPSF3L	-	A>G	intron	Yes	0.18
1	1321782	CCNL2	-	A>G	intron	Yes	0.215
1	1321784	CCNL2	-	A>G	intron	Yes	0.18
1	1409631	ATAD3B	+	A>G	intron	Yes	0.45
1	1409636	ATAD3B	+	A>G	intron	Yes	0.675
1	1446102	ATAD3A	+	A>G	intron	Yes	0.2
1	1446166	ATAD3A	+	A>G	intron	Yes	0.49
1	1446999	ATAD3A	+	A>G	intron	Yes	0.3
1	1447037	ATAD3A	+	A>G	intron	Yes	0.09
1	1447043	ATAD3A	+	A>G	intron	Yes	0.195
1	1447152	ATAD3A	+	A>G	intron	Yes	0.275
1	1447155	ATAD3A	+	A>G	intron	Yes	0.4
1	1447172	ATAD3A	+	A>G	intron	Yes	0.535
1	1447385	ATAD3A	+	A>G	intron	Yes	0.09
1	1447408	ATAD3A	+	A>G	intron	Yes	0.23
1	1447424	ATAD3A	+	A>G	intron	Yes	0.13
1	1447428	ATAD3A	+	A>G	intron	Yes	0.14
1	1447464	ATAD3A	+	A>G	intron	Yes	0.365
1	1447467	ATAD3A	+	A>G	intron	Yes	0.3
1	1485263	SSU72	-	A>G	intron	Yes	0.115
1	1486466	SSU72	-	A>G	intron	Yes	0.545
1	1488520	SSU72	-	A>G	intron	Yes	0.1
1	1488619	SSU72	-	A>G	intron	Yes	0.12
1	1488628	SSU72	-	A>G	intron	Yes	0.125
1	1488648	SSU72	-	A>G	intron	Yes	0.08
1	1488698	SSU72	-	A>G	intron	Yes	0.21
1	1488723	SSU72	-	A>G	intron	Yes	0.17
1	1498849	SSU72	-	A>G	intron	Yes	0.11
1	1588018	CDK11B	-	A>G	intron	Yes	0.095
1	1688311	NADK	-	A>G	intron	Yes	0.115
1	1688346	NADK	-	A>G	intron	Yes	0.12
1	1688378	NADK	-	A>G	intron	Yes	0.27
1	1693600	NADK	-	A>G	intron	Yes	0.37
1	1713762	GNB1	-	A>G	intron	Yes	0.405
1	1713874	GNB1	-	A>G	intron	Yes	0.24
1	1713911	GNB1	-	A>G	intron	Yes	0.365
1	1714243	GNB1	-	A>G	intron	Yes	0.33
1	1715584	GNB1	-	A>G	intron	Yes	0.375
1	1719008	GNB1	-	A>G	intron	Yes	0.085
1	1719017	GNB1	-	A>G	intron	Yes	0.095
1	1722451	GNB1	-	A>G	intron	Yes	0.105
1	1723920	GNB1	-	A>G	intron	Yes	0.095
1	1724847	GNB1	-	A>G	intron	Yes	0.32
1	1726507	GNB1	-	A>G	intron	Yes	0.295
1	1726536	GNB1	-	A>G	intron	Yes	0.15
1	1726597	GNB1	-	A>G	intron	Yes	0.2
1	1726611	GNB1	-	A>G	intron	Yes	0.305
1	1726615	GNB1	-	A>G	intron	Yes	0.72
1	1726637	GNB1	-	A>G	intron	Yes	0.625
1	1726647	GNB1	-	A>G	intron	Yes	0.475
1	1726660	GNB1	-	A>G	intron	Yes	0.09
1	1726677	GNB1	-	A>G	intron	Yes	0.14
1	1727087	GNB1	-	A>G	intron	Yes	0.49
1	1728038	GNB1	-	A>G	intron	Yes	0.115
1	1728109	GNB1	-	A>G	intron	Yes	0.09
1	1728116	GNB1	-	A>G	intron	Yes	0.245
1	1728197	GNB1	-	A>G	intron	Yes	0.11
1	1728597	GNB1	-	A>G	intron	Yes	0.155
1	1728641	GNB1	-	A>G	intron	Yes	0.215
1	1728647	GNB1	-	A>G	intron	Yes	0.745
1	1728651	GNB1	-	A>G	intron	Yes	0.155
1	1728677	GNB1	-	A>G	intron	Yes	0.105
1	1728681	GNB1	-	A>G	intron	Yes	0.115
1	1728716	GNB1	-	A>G	intron	Yes	0.1
1	1728732	GNB1	-	A>G	intron	Yes	0.36
1	1729118	GNB1	-	A>G	intron	Yes	0.175
1	1729145	GNB1	-	A>G	intron	Yes	0.08
1	1729183	GNB1	-	A>G	intron	Yes	0.095
1	1729189	GNB1	-	A>G	intron	Yes	0.11
1	1729402	GNB1	-	A>G	intron	Yes	0.125
1	1729436	GNB1	-	A>G	intron	Yes	0.095
1	1729441	GNB1	-	A>G	intron	Yes	0.125
1	1729506	GNB1	-	A>G	intron	Yes	0.185
1	1730146	GNB1	-	A>G	intron	Yes	0.08
1	1730194	GNB1	-	A>G	intron	Yes	0.135
1	1730215	GNB1	-	A>G	intron	Yes	0.085
1	1731503	GNB1	-	A>G	intron	Yes	0.29
1	1731753	GNB1	-	A>G	intron	Yes	0.13
1	1731783	GNB1	-	A>G	intron	Yes	0.17
1	1732242	GNB1	-	A>G	intron	Yes	0.215
1	1732477	GNB1	-	A>G	intron	Yes	0.185
1	1732651	GNB1	-	A>G	intron	Yes	0.11
1	1732660	GNB1	-	A>G	intron	Yes	0.23
1	1732737	GNB1	-	A>G	intron	Yes	0.25
1	1732829	GNB1	-	A>G	intron	Yes	0.255
1	1732883	GNB1	-	A>G	intron	Yes	0.22
1	1732919	GNB1	-	A>G	intron	Yes	0.11
1	1732943	GNB1	-	A>G	intron	Yes	0.525
1	1732964	GNB1	-	A>G	intron	Yes	0.315
1	1733967	GNB1	-	A>G	intron	No	1
1	1734514	GNB1	-	A>G	intron	Yes	0.115
1	1734552	GNB1	-	A>G	intron	Yes	0.27
1	1734558	GNB1	-	A>G	intron	Yes	0.12
1	1736025	GNB1	-	A>G	intron	Yes	0.09
1	1736247	GNB1	-	A>G	intron	Yes	0.11
1	1740940	GNB1	-	A>G	intron	Yes	0.3
1	1741128	GNB1	-	A>G	intron	Yes	0.09
1	1741490	GNB1	-	A>G	intron	Yes	0.265
1	1741594	GNB1	-	A>G	intron	Yes	0.105
1	1743216	GNB1	-	A>G	intron	Yes	0.19
1	1743224	GNB1	-	A>G	intron	Yes	1
1	1743252	GNB1	-	A>G	intron	Yes	0.205
1	1743369	GNB1	-	A>G	intron	Yes	0.125
1	1743740	GNB1	-	A>G	intron	Yes	0.15
1	1743765	GNB1	-	A>G	intron	Yes	0.275
1	1743769	GNB1	-	A>G	intron	Yes	0.135
1	1743886	GNB1	-	A>G	intron	Yes	0.125
1	1743887	GNB1	-	A>G	intron	Yes	0.115
1	1743895	GNB1	-	A>G	intron	Yes	0.19
1	1744285	GNB1	-	A>G	intron	Yes	0.55
1	1744297	GNB1	-	A>G	intron	Yes	0.11
1	1745237	GNB1	-	A>G	intron	Yes	0.225
1	1746072	GNB1	-	A>G	intron	Yes	0.24
1	1746076	GNB1	-	A>G	intron	Yes	0.095
1	1749363	GNB1	-	A>G	intron	Yes	0.08
1	1749615	GNB1	-	A>G	intron	Yes	0.085
1	1751133	GNB1	-	A>G	intron	Yes	0.11
1	1751953	GNB1	-	A>G	intron	Yes	0.25
1	1752045	GNB1	-	A>G	intron	Yes	0.14
1	1752072	GNB1	-	A>G	intron	Yes	0.12
1	1752077	GNB1	-	A>G	intron	Yes	0.28
1	1752297	GNB1	-	A>G	intron	Yes	0.12
1	1752300	GNB1	-	A>G	intron	Yes	0.335
1	1752558	GNB1	-	A>G	intron	Yes	1
1	1752990	GNB1	-	A>G	intron	Yes	0.09
1	1753020	GNB1	-	A>G	intron	Yes	0.105
1	1753140	GNB1	-	A>G	intron	Yes	0.31
1	1753196	GNB1	-	A>G	intron	Yes	0.115
1	1753213	GNB1	-	A>G	intron	Yes	0.27
1	1753214	GNB1	-	A>G	intron	Yes	0.235
1	1753239	GNB1	-	A>G	intron	Yes	0.105
1	1755443	GNB1	-	A>G	intron	No	1
1	1756106	GNB1	-	A>G	intron	Yes	0.115
1	1757337	GNB1	-	A>G	intron	Yes	0.17
1	1757350	GNB1	-	A>G	intron	Yes	0.115
1	1757353	GNB1	-	A>G	intron	Yes	0.28
1	1757767	GNB1	-	A>G	intron	Yes	0.115
1	1758718	GNB1	-	A>G	intron	Yes	0.2
1	1758951	GNB1	-	A>G	intron	Yes	0.325
1	1758996	GNB1	-	A>G	intron	Yes	0.115
1	1759134	GNB1	-	A>G	intron	Yes	0.11
1	1759380	GNB1	-	A>G	intron	Yes	0.32
1	1759390	GNB1	-	A>G	intron	Yes	0.47
1	1759419	GNB1	-	A>G	intron	Yes	0.08
1	1759426	GNB1	-	A>G	intron	Yes	0.33
1	1759450	GNB1	-	A>G	intron	Yes	0.23
1	1759496	GNB1	-	A>G	intron	Yes	0.165
1	1759882	GNB1	-	A>G	intron	Yes	0.2
1	1767718	GNB1	-	A>G	intron	Yes	0.105
1	1768896	GNB1	-	A>G	intron	No	1
1	1770738	GNB1	-	A>G	intron	Yes	1
1	1777622	GNB1	-	A>G	intron	Yes	0.125
1	1780458	GNB1	-	A>G	intron	Yes	0.11
1	1783421	GNB1	-	A>G	intron	Yes	0.235
1	1783967	GNB1	-	A>G	intron	Yes	0.12
1	1784031	GNB1	-	A>G	intron	Yes	0.12
1	1786763	GNB1	-	A>G	intron	Yes	0.21
1	1786773	GNB1	-	A>G	intron	Yes	0.125
1	1786841	GNB1	-	A>G	intron	Yes	0.1
1	1787370	GNB1	-	A>G	intron	Yes	0.215
1	1787442	GNB1	-	A>G	intron	Yes	0.155
1	1787528	GNB1	-	A>G	intron	Yes	0.21
1	1789535	GNB1	-	A>G	intron	Yes	0.37
1	1789542	GNB1	-	A>G	intron	Yes	0.14
1	1790294	GNB1	-	A>G	intron	Yes	0.45
1	1791278	GNB1	-	A>G	intron	Yes	0.135
1	1791364	GNB1	-	A>G	intron	Yes	0.115
1	1791568	GNB1	-	A>G	intron	Yes	0.51
1	1792595	GNB1	-	A>G	intron	Yes	0.15
1	1792637	GNB1	-	A>G	intron	Yes	0.16
1	1792659	GNB1	-	A>G	intron	Yes	0.205
1	1792673	GNB1	-	A>G	intron	Yes	0.125
1	1792718	GNB1	-	A>G	intron	Yes	1
1	1792752	GNB1	-	A>G	intron	No	0.13
1	1793439	GNB1	-	A>G	intron	Yes	0.13
1	1793452	GNB1	-	A>G	intron	Yes	0.37
1	1795005	GNB1	-	A>G	intron	Yes	0.125
1	1795596	GNB1	-	A>G	intron	Yes	0.09
1	1795605	GNB1	-	A>G	intron	Yes	0.12
1	1795611	GNB1	-	A>G	intron	Yes	0.27
1	1795651	GNB1	-	A>G	intron	Yes	0.135
1	1795657	GNB1	-	A>G	intron	Yes	0.135
1	1795742	GNB1	-	A>G	intron	Yes	0.13
1	1795784	GNB1	-	A>G	intron	Yes	0.145
1	1795794	GNB1	-	A>G	intron	Yes	0.365
1	1795806	GNB1	-	A>G	intron	Yes	0.12
1	1795820	GNB1	-	A>G	intron	Yes	0.145
1	1796545	GNB1	-	A>G	intron	Yes	0.285
1	1796593	GNB1	-	A>G	intron	Yes	0.085
1	1796619	GNB1	-	A>G	intron	Yes	0.235
1	1796629	GNB1	-	A>G	intron	Yes	0.265
1	1796771	GNB1	-	A>G	intron	Yes	0.17
1	1797701	GNB1	-	A>G	intron	Yes	0.175
1	1797882	GNB1	-	A>G	intron	Yes	0.135
1	1797941	GNB1	-	A>G	intron	Yes	0.495
1	1798477	GNB1	-	A>G	intron	Yes	0.32
1	1798909	GNB1	-	A>G	intron	Yes	0.215
1	1798910	GNB1	-	A>G	intron	Yes	0.12
1	1798928	GNB1	-	A>G	intron	Yes	0.105
1	1801391	GNB1	-	A>G	intron	Yes	0.11
1	1801395	GNB1	-	A>G	intron	Yes	0.225
1	1801511	GNB1	-	A>G	intron	Yes	0.375
1	1802841	GNB1	-	A>G	intron	Yes	0.17
1	1802900	GNB1	-	A>G	intron	Yes	0.095
1	1802902	GNB1	-	A>G	intron	Yes	0.155
1	1802926	GNB1	-	A>G	intron	Yes	0.1
1	1802971	GNB1	-	A>G	intron	Yes	0.095
1	1803491	GNB1	-	A>G	intron	Yes	0.2
1	1803497	GNB1	-	A>G	intron	Yes	0.32
1	1803559	GNB1	-	A>G	intron	Yes	0.2
1	1803562	GNB1	-	A>G	intron	Yes	0.385
1	1803605	GNB1	-	A>G	intron	Yes	0.295
1	1803627	GNB1	-	A>G	intron	Yes	0.12
1	1803651	GNB1	-	A>G	intron	Yes	0.105
1	1803965	GNB1	-	A>G	intron	Yes	0.31
1	1804355	GNB1	-	A>G	intron	Yes	0.22
1	1804427	GNB1	-	A>G	intron	Yes	0.115
1	1804449	GNB1	-	A>G	intron	Yes	0.09
1	1804455	GNB1	-	A>G	intron	Yes	0.49
1	1804459	GNB1	-	A>G	intron	Yes	0.275
1	1804572	GNB1	-	A>G	intron	Yes	0.3
1	1805375	GNB1	-	A>G	intron	Yes	0.27
1	1805536	GNB1	-	A>G	intron	Yes	0.185
1	1805537	GNB1	-	A>G	intron	Yes	0.14
1	1805601	GNB1	-	A>G	intron	Yes	0.095
1	1805603	GNB1	-	A>G	intron	Yes	0.13
1	1805643	GNB1	-	A>G	intron	Yes	0.155
1	1805649	GNB1	-	A>G	intron	Yes	0.215
1	1805729	GNB1	-	A>G	intron	Yes	0.09
1	1805783	GNB1	-	A>G	intron	Yes	0.12
1	1807354	GNB1	-	A>G	intron	Yes	0.285
1	1807428	GNB1	-	A>G	intron	Yes	0.44
1	1807445	GNB1	-	A>G	intron	Yes	0.255
1	1807448	GNB1	-	A>G	intron	Yes	0.215
1	1807495	GNB1	-	A>G	intron	Yes	0.22
1	1807505	GNB1	-	A>G	intron	Yes	0.145
1	1807534	GNB1	-	A>G	intron	Yes	0.09
1	1807560	GNB1	-	A>G	intron	Yes	0.09
1	1807595	GNB1	-	A>G	intron	Yes	0.155
1	1807599	GNB1	-	A>G	intron	Yes	0.42
1	1807611	GNB1	-	A>G	intron	Yes	0.245
1	1808217	GNB1	-	A>G	intron	Yes	0.23
1	1809000	GNB1	-	A>G	intron	Yes	0.215
1	1809030	GNB1	-	A>G	intron	Yes	0.13
1	1809052	GNB1	-	A>G	intron	Yes	0.225
1	1809053	GNB1	-	A>G	intron	Yes	0.325
1	1809078	GNB1	-	A>G	intron	Yes	0.12
1	1809090	GNB1	-	A>G	intron	Yes	0.1
1	1809093	GNB1	-	A>G	intron	Yes	0.24
1	1809113	GNB1	-	A>G	intron	Yes	0.685
1	1809238	GNB1	-	A>G	intron	No	1
1	1809880	GNB1	-	A>G	intron	Yes	0.125
1	1809954	GNB1	-	A>G	intron	Yes	0.28
1	1810015	GNB1	-	A>G	intron	Yes	0.39
1	2293161	MORN1	-	A>G	intron	Yes	0.205
1	2503291	N/A	+	A>G	intergenic	Yes	0.11
1	2503349	N/A	+	A>G	intergenic	Yes	0.3
1	2503405	N/A	+	A>G	intergenic	Yes	0.115
1	2504239	N/A	+	A>G	intergenic	Yes	0.175
1	2504323	N/A	+	A>G	intergenic	Yes	0.185
1	2504325	N/A	+	A>G	intergenic	Yes	0.125
1	3692396	LRRC47	-	A>G	intron	Yes	0.155
1	3692458	LRRC47	-	A>G	intron	Yes	0.095
1	3692553	LRRC47	-	A>G	intron	Yes	0.145
1	3692566	LRRC47	-	A>G	intron	Yes	0.14
1	3692730	LRRC47	-	A>G	intron	Yes	0.125
1	3692800	LRRC47	-	A>G	intron	Yes	0.865
1	3692812	LRRC47	-	A>G	intron	Yes	0.225
1	3692824	LRRC47	-	A>G	intron	Yes	0.365
1	3692841	LRRC47	-	A>G	intron	Yes	0.12
1	3719717	CEP104	-	A>G	3'UTR	Yes	0.43
1	3719780	CEP104	-	A>G	3'UTR	Yes	0.165
1	3719782	CEP104	-	A>G	3'UTR	Yes	0.315
1	3719813	CEP104	-	A>G	3'UTR	Yes	0.465
1	3720018	CEP104	-	A>G	3'UTR	Yes	0.72
1	3720054	CEP104	-	A>G	3'UTR	Yes	0.24
1	3720174	CEP104	-	A>G	3'UTR	Yes	0.14
1	3720191	CEP104	-	A>G	3'UTR	Yes	0.16
1	3720192	CEP104	-	A>G	3'UTR	Yes	0.23
1	6169833	RPL22	-	A>G	intron	Yes	0.13
1	6170816	RPL22	-	A>G	intron	Yes	0.19
1	6170861	RPL22	-	A>G	intron	Yes	0.2
1	6170951	RPL22	-	A>G	intron	Yes	0.165
1	6170952	RPL22	-	A>G	intron	Yes	0.095
1	6170958	RPL22	-	A>G	intron	Yes	0.36
1	6171080	RPL22	-	A>G	intron	Yes	0.235
1	6172468	RPL22	-	A>G	intron	Yes	0.16
1	6173095	RPL22	-	A>G	intron	Yes	0.095
1	6173096	RPL22	-	A>G	intron	Yes	0.09
1	6173124	RPL22	-	A>G	intron	Yes	0.26
1	6173165	RPL22	-	A>G	intron	Yes	0.185
1	6173228	RPL22	-	A>G	intron	Yes	0.155
1	6173230	RPL22	-	A>G	intron	Yes	0.1
1	6173705	RPL22	-	A>G	intron	Yes	0.185
1	6174397	RPL22	-	A>G	intron	Yes	0.125
1	6174473	RPL22	-	A>G	intron	Yes	0.115
1	6174563	RPL22	-	A>G	intron	Yes	0.165
1	6174570	RPL22	-	A>G	intron	Yes	0.145
1	6174772	RPL22	-	A>G	intron	Yes	0.255
1	6174811	RPL22	-	A>G	intron	Yes	0.235
1	6174834	RPL22	-	A>G	intron	Yes	0.1
1	6174860	RPL22	-	A>G	intron	Yes	0.235
1	6174893	RPL22	-	A>G	intron	Yes	0.605
1	6175180	RPL22	-	A>G	intron	Yes	0.095
1	6175222	RPL22	-	A>G	intron	Yes	0.125
1	6175307	RPL22	-	A>G	intron	Yes	0.225
1	6176242	RPL22	-	A>G	intron	Yes	0.175
1	6176259	RPL22	-	A>G	intron	Yes	0.08
1	6176297	RPL22	-	A>G	intron	Yes	0.435
1	6176670	RPL22	-	A>G	intron	Yes	0.09
1	6176731	RPL22	-	A>G	intron	Yes	0.28
1	6177596	RPL22	-	A>G	intron	Yes	0.18
1	6177612	RPL22	-	A>G	intron	Yes	0.095
1	6177618	RPL22	-	A>G	intron	Yes	0.295
1	6179878	RPL22	-	A>G	intron	Yes	0.19
1	6179936	RPL22	-	A>G	intron	Yes	0.085
1	6179950	RPL22	-	A>G	intron	Yes	0.165
1	6204902	ICMT	-	A>G	3'UTR	Yes	0.305
1	6204905	ICMT	-	A>G	3'UTR	Yes	0.25
1	6204922	ICMT	-	A>G	3'UTR	Yes	0.08
1	6205919	ICMT	-	A>G	3'UTR	Yes	0.16
1	6205935	ICMT	-	A>G	3'UTR	Yes	0.33
1	6205949	ICMT	-	A>G	3'UTR	Yes	0.17
1	6205952	ICMT	-	A>G	3'UTR	Yes	0.5
1	6504934	NOL9	-	A>G	3'UTR	Yes	0.1
1	6505012	NOL9	-	A>G	3'UTR	Yes	0.11
1	6505623	NOL9	-	A>G	3'UTR	Yes	0.14
1	6506061	NOL9	-	A>G	3'UTR	Yes	0.105
1	6506114	NOL9	-	A>G	3'UTR	Yes	0.25
1	6506126	NOL9	-	A>G	3'UTR	Yes	0.11
1	6507416	NOL9	-	A>G	3'UTR	Yes	0.125
1	6507918	NOL9	-	A>G	3'UTR	Yes	0.085
1	6525657	NOL9	-	A>G	intron	Yes	0.48
1	6525744	NOL9	-	A>G	intron	Yes	0.125
1	6526522	NOL9	-	A>G	intron	Yes	0.13
1	6531700	NOL9	-	A>G	intron	Yes	0.135
1	6531792	NOL9	-	A>G	intron	Yes	0.29
1	6533724	NOL9	-	A>G	intron	Yes	0.625
1	6535732	NOL9	-	A>G	intron	Yes	0.14
1	6629568	DNAJC11	-	A>G	intron	Yes	0.145
1	6629655	DNAJC11	-	A>G	intron	Yes	0.105
1	6629656	DNAJC11	-	A>G	intron	Yes	0.135
1	6629686	DNAJC11	-	A>G	intron	Yes	0.24
1	6629821	DNAJC11	-	A>G	intron	Yes	0.18
1	6629857	DNAJC11	-	A>G	intron	Yes	0.075
1	6629867	DNAJC11	-	A>G	intron	Yes	0.23
1	6629893	DNAJC11	-	A>G	intron	Yes	0.29
1	6629923	DNAJC11	-	A>G	intron	Yes	0.105
1	6629976	DNAJC11	-	A>G	intron	Yes	0.075
1	6630002	DNAJC11	-	A>G	intron	Yes	0.165
1	6630005	DNAJC11	-	A>G	intron	Yes	0.635
1	6630019	DNAJC11	-	A>G	intron	Yes	0.135
1	6630299	DNAJC11	-	A>G	intron	Yes	0.145
1	6630321	DNAJC11	-	A>G	intron	Yes	0.31
1	6630352	DNAJC11	-	A>G	intron	Yes	0.125
1	6630386	DNAJC11	-	A>G	intron	Yes	0.12
1	6630870	DNAJC11	-	A>G	intron	Yes	0.25
1	6630985	DNAJC11	-	A>G	intron	Yes	0.185
1	6631075	DNAJC11	-	A>G	intron	Yes	0.17
1	6631267	DNAJC11	-	A>G	intron	Yes	0.28
1	6631268	DNAJC11	-	A>G	intron	Yes	0.21
1	6631715	DNAJC11	-	A>G	intron	Yes	0.21
1	6631756	DNAJC11	-	A>G	intron	Yes	0.155
1	6631777	DNAJC11	-	A>G	intron	Yes	0.095
1	6631955	DNAJC11	-	A>G	intron	Yes	0.19
1	6632021	DNAJC11	-	A>G	intron	Yes	0.08
1	6632075	DNAJC11	-	A>G	intron	Yes	0.525
1	6632080	DNAJC11	-	A>G	intron	Yes	0.15
1	6632088	DNAJC11	-	A>G	intron	Yes	0.235
1	6632493	DNAJC11	-	A>G	intron	Yes	0.185
1	6632519	DNAJC11	-	A>G	intron	Yes	0.18
1	6632791	DNAJC11	-	A>G	intron	Yes	0.42
1	6632801	DNAJC11	-	A>G	intron	Yes	0.25
1	6632834	DNAJC11	-	A>G	intron	Yes	0.105
1	6633047	DNAJC11	-	A>G	intron	Yes	0.085
1	6633091	DNAJC11	-	A>G	intron	Yes	0.1
1	6633172	DNAJC11	-	A>G	intron	Yes	0.74
1	6633182	DNAJC11	-	A>G	intron	Yes	0.5
1	6633264	DNAJC11	-	A>G	intron	Yes	0.15
1	7903042	TNFRSF9	-	A>G	3'UTR	Yes	0.11
1	7903044	TNFRSF9	-	A>G	3'UTR	Yes	0.08
1	7903048	TNFRSF9	-	A>G	3'UTR	Yes	0.16
1	7903081	TNFRSF9	-	A>G	3'UTR	Yes	0.26
1	7950420	PARK7	+	A>G	intron	Yes	0.205
1	7950808	PARK7	+	A>G	intron	Yes	0.41
1	7951262	PARK7	+	A>G	intron	Yes	0.075
1	7951263	PARK7	+	A>G	intron	Yes	0.195
1	7951281	PARK7	+	A>G	intron	Yes	0.185
1	7951328	PARK7	+	A>G	intron	Yes	0.115
1	7951329	PARK7	+	A>G	intron	Yes	0.345
1	7951346	PARK7	+	A>G	intron	Yes	0.08
1	7952795	PARK7	+	A>G	intron	Yes	0.215
1	7954854	PARK7	+	A>G	intron	Yes	0.19
1	7955404	PARK7	+	A>G	intron	Yes	0.14
1	7957769	PARK7	+	A>G	intron	Yes	0.13
1	7957775	PARK7	+	A>G	intron	Yes	0.15
1	7960450	PARK7	+	A>G	intron	Yes	0.165
1	7961372	PARK7	+	A>G	intron	Yes	0.235
1	7961413	PARK7	+	A>G	intron	Yes	0.11
1	7962217	PARK7	+	A>G	intron	Yes	0.495
1	7962351	PARK7	+	A>G	intron	Yes	0.185
1	7962410	PARK7	+	A>G	intron	Yes	0.165
1	7962417	PARK7	+	A>G	intron	Yes	0.475
1	7962423	PARK7	+	A>G	intron	Yes	0.12
1	7962661	PARK7	+	A>G	intron	Yes	0.24
1	8855084	ENO1	-	A>G	intron	Yes	0.115
1	8855121	ENO1	-	A>G	intron	Yes	0.2
1	8859397	ENO1	-	A>G	intron	Yes	0.09
1	8860013	ENO1	-	A>G	intron	Yes	0.23
1	8860310	ENO1	-	A>G	intron	Yes	0.125
1	9030988	SLC2A5	-	A>G	intron	Yes	0.175
1	9031046	SLC2A5	-	A>G	intron	Yes	0.115
1	9038892	SLC2A5	-	A>G	intron	Yes	0.11
1	9038900	SLC2A5	-	A>G	intron	Yes	0.11
1	9083487	N/A	-	A>G	intergenic	Yes	0.125
1	9083583	N/A	-	A>G	intergenic	Yes	0.135
1	9083724	N/A	-	A>G	intergenic	Yes	0.125
1	9083783	N/A	-	A>G	intergenic	Yes	0.1
1	9083786	N/A	-	A>G	intergenic	Yes	0.52
1	9083805	N/A	-	A>G	intergenic	Yes	0.225
1	9083818	N/A	-	A>G	intergenic	Yes	0.15
1	9083832	N/A	-	A>G	intergenic	Yes	0.725
1	9083953	N/A	-	A>G	intergenic	Yes	0.17
1	9084810	N/A	-	A>G	intergenic	Yes	0.12
1	9084811	N/A	-	A>G	intergenic	Yes	0.13
1	9084821	N/A	-	A>G	intergenic	Yes	0.455
1	9084839	N/A	-	A>G	intergenic	Yes	0.385
1	9084851	N/A	-	A>G	intergenic	Yes	0.13
1	9084864	N/A	-	A>G	intergenic	Yes	0.21
1	9084890	N/A	-	A>G	intergenic	Yes	0.525
1	9084893	N/A	-	A>G	intergenic	Yes	0.29
1	9085038	N/A	-	A>G	intergenic	Yes	0.17
1	9085974	N/A	-	A>G	intergenic	Yes	0.39
1	9085989	N/A	-	A>G	intergenic	Yes	0.105
1	9085992	N/A	-	A>G	intergenic	Yes	0.15
1	9086052	N/A	-	A>G	intergenic	Yes	0.1
1	9156055	N/A	-	A>G	intergenic	Yes	0.21
1	9156095	N/A	-	A>G	intergenic	Yes	0.15
1	9159006	N/A	-	A>G	intergenic	Yes	0.295
1	9159051	N/A	-	A>G	intergenic	Yes	0.36
1	9159077	N/A	-	A>G	intergenic	Yes	0.095
1	9159910	N/A	-	A>G	intergenic	Yes	0.11
1	9249541	H6PD	+	A>G	3'UTR	Yes	0.145
1	9249584	H6PD	+	A>G	3'UTR	Yes	0.09
1	9249649	H6PD	+	A>G	3'UTR	Yes	0.125
1	9250633	H6PD	+	A>G	3'UTR	Yes	0.255
1	9250634	H6PD	+	A>G	3'UTR	Yes	0.145
1	9250679	H6PD	+	A>G	3'UTR	Yes	0.17
1	9250689	H6PD	+	A>G	3'UTR	Yes	0.48
1	9250707	H6PD	+	A>G	3'UTR	Yes	0.665
1	9250880	H6PD	+	A>G	3'UTR	Yes	0.3
1	9253717	H6PD	+	A>G	3'UTR	Yes	0.125
1	9253814	H6PD	+	A>G	3'UTR	Yes	0.225
1	9540186	SLC25A33	+	A>G	intron	Yes	0.115
1	9540188	SLC25A33	+	A>G	intron	Yes	0.095
1	9540535	SLC25A33	+	A>G	intron	Yes	0.2
1	9546409	SLC25A33	+	A>G	intron	Yes	0.445
1	9548752	SLC25A33	+	A>G	intron	Yes	0.115
1	9556310	SLC25A33	+	A>G	intron	No	1
1	9556668	SLC25A33	+	A>G	intron	Yes	0.215
1	9558113	SLC25A33	+	A>G	intron	Yes	0.12
1	9564568	SLC25A33	+	A>G	intron	Yes	0.71
1	9657512	PIK3CD	+	A>G	intron	Yes	0.205
1	9675117	PIK3CD	+	A>G	intron	Yes	0.17
1	9676964	PIK3CD	+	A>G	intron	Yes	0.145
1	9677134	PIK3CD	+	A>G	intron	Yes	0.19
1	9678756	PIK3CD	+	A>G	intron	Yes	0.385
1	9679261	PIK3CD	+	A>G	intron	Yes	0.44
1	9679274	PIK3CD	+	A>G	intron	Yes	0.235
1	9679783	PIK3CD	+	A>G	intron	Yes	0.165
1	9679815	PIK3CD	+	A>G	intron	Yes	0.125
1	9679835	PIK3CD	+	A>G	intron	Yes	0.095
1	9680414	PIK3CD	+	A>G	intron	Yes	0.18
1	9680462	PIK3CD	+	A>G	intron	Yes	0.105
1	9680474	PIK3CD	+	A>G	intron	Yes	0.275
1	9680490	PIK3CD	+	A>G	intron	Yes	0.075
1	9680492	PIK3CD	+	A>G	intron	Yes	0.345
1	9680849	PIK3CD	+	A>G	intron	Yes	0.34
1	9680914	PIK3CD	+	A>G	intron	Yes	0.09
1	9680968	PIK3CD	+	A>G	intron	Yes	0.13
1	9682306	PIK3CD	+	A>G	intron	Yes	0.08
1	9682341	PIK3CD	+	A>G	intron	Yes	0.085
1	9682827	PIK3CD	+	A>G	intron	Yes	0.225
1	9687194	PIK3CD	+	A>G	intron	Yes	0.505
1	9687387	PIK3CD	+	A>G	intron	Yes	0.13
1	9687842	PIK3CD	+	A>G	intron	Yes	0.095
1	9688021	PIK3CD	+	A>G	intron	Yes	0.34
1	9688058	PIK3CD	+	A>G	intron	Yes	0.22
1	9688088	PIK3CD	+	A>G	intron	Yes	0.345
1	9688812	PIK3CD	+	A>G	intron	Yes	0.235
1	9690860	PIK3CD	+	A>G	intron	Yes	0.155
1	9690944	PIK3CD	+	A>G	intron	Yes	0.38
1	9691464	PIK3CD	+	A>G	intron	Yes	0.125
1	9691792	PIK3CD	+	A>G	intron	Yes	0.255
1	9692203	PIK3CD	+	A>G	intron	Yes	0.17
1	9692288	PIK3CD	+	A>G	intron	Yes	0.72
1	9692329	PIK3CD	+	A>G	intron	Yes	0.28
1	9692450	PIK3CD	+	A>G	intron	Yes	0.09
1	9693467	PIK3CD	+	A>G	intron	Yes	0.135
1	9693487	PIK3CD	+	A>G	intron	Yes	0.1
1	9693495	PIK3CD	+	A>G	intron	Yes	0.17
1	9693560	PIK3CD	+	A>G	intron	Yes	0.345
1	9693570	PIK3CD	+	A>G	intron	Yes	0.265
1	9693816	PIK3CD	+	A>G	intron	Yes	0.18
1	9693842	PIK3CD	+	A>G	intron	Yes	0.155
1	9693878	PIK3CD	+	A>G	intron	Yes	0.4
1	9693880	PIK3CD	+	A>G	intron	Yes	0.175
1	9695423	PIK3CD	+	A>G	intron	Yes	0.17
1	9695426	PIK3CD	+	A>G	intron	Yes	0.315
1	9695697	PIK3CD	+	A>G	intron	Yes	0.415
1	9695707	PIK3CD	+	A>G	intron	Yes	0.2
1	9695708	PIK3CD	+	A>G	intron	Yes	0.26
1	9695902	PIK3CD	+	A>G	intron	Yes	0.385
1	9696732	PIK3CD	+	A>G	intron	Yes	0.23
1	9696749	PIK3CD	+	A>G	intron	Yes	0.16
1	9729126	CLSTN1	-	A>G	intron	Yes	0.21
1	9729188	CLSTN1	-	A>G	intron	Yes	0.22
1	9729202	CLSTN1	-	A>G	intron	Yes	0.33
1	9729259	CLSTN1	-	A>G	intron	Yes	0.265
1	9736574	CLSTN1	-	A>G	intron	Yes	0.145
1	9910071	N/A	-	A>G	intergenic	Yes	0.13
1	9910111	N/A	-	A>G	intergenic	Yes	0.135
1	9910218	N/A	-	A>G	intergenic	Yes	0.13
1	9910414	N/A	-	A>G	intergenic	Yes	0.11
1	9910434	N/A	-	A>G	intergenic	Yes	0.245
1	9910444	N/A	-	A>G	intergenic	Yes	0.2
1	9910457	N/A	-	A>G	intergenic	Yes	0.315
1	9910467	N/A	-	A>G	intergenic	Yes	0.455
1	9910477	N/A	-	A>G	intergenic	Yes	0.09
1	9910483	N/A	-	A>G	intergenic	Yes	0.175
1	9910493	N/A	-	A>G	intergenic	Yes	0.085
1	9910519	N/A	-	A>G	intergenic	Yes	0.59
1	9910523	N/A	-	A>G	intergenic	Yes	0.105
1	9910835	N/A	-	A>G	intergenic	Yes	0.21
1	9910836	N/A	-	A>G	intergenic	Yes	0.19
1	9910846	N/A	-	A>G	intergenic	Yes	0.58
1	9910858	N/A	-	A>G	intergenic	Yes	0.18
1	9910876	N/A	-	A>G	intergenic	Yes	0.125
1	9910898	N/A	-	A>G	intergenic	Yes	0.16
1	9910919	N/A	-	A>G	intergenic	Yes	0.49
1	9911278	N/A	-	A>G	intergenic	Yes	0.1
1	9911409	N/A	-	A>G	intergenic	Yes	0.155
1	9911438	N/A	-	A>G	intergenic	Yes	0.14
1	9927834	NMNAT1	+	A>G	intron	Yes	0.105
1	9928168	NMNAT1	+	A>G	intron	Yes	0.355
1	9928224	NMNAT1	+	A>G	intron	Yes	0.215
1	9928473	NMNAT1	+	A>G	intron	Yes	0.425
1	9928564	NMNAT1	+	A>G	intron	Yes	0.255
1	9928637	NMNAT1	+	A>G	intron	Yes	0.15
1	9931394	NMNAT1	+	A>G	intron	Yes	0.095
1	9931424	NMNAT1	+	A>G	intron	Yes	0.205
1	9931431	NMNAT1	+	A>G	intron	Yes	0.16
1	9933597	NMNAT1	+	A>G	intron	Yes	0.23
1	9933614	NMNAT1	+	A>G	intron	Yes	0.2
1	9938908	NMNAT1	+	A>G	intron	Yes	0.18
1	9958026	NMNAT1	+	A>G	intron	Yes	0.175
1	9965498	NMNAT1	+	A>G	3'UTR	Yes	0.08
1	9965575	NMNAT1	+	A>G	3'UTR	Yes	0.15
1	9965630	NMNAT1	+	A>G	3'UTR	Yes	0.38
1	9965666	NMNAT1	+	A>G	3'UTR	Yes	0.15
1	9965676	NMNAT1	+	A>G	3'UTR	Yes	0.135
1	9966091	NMNAT1	+	A>G	3'UTR	Yes	0.115
1	9966113	NMNAT1	+	A>G	3'UTR	Yes	0.19
1	9966154	NMNAT1	+	A>G	3'UTR	Yes	0.15
1	9966190	NMNAT1	+	A>G	3'UTR	Yes	0.115
1	9966796	NMNAT1	+	A>G	3'UTR	Yes	0.09
1	9966797	NMNAT1	+	A>G	3'UTR	Yes	0.34
1	9966832	NMNAT1	+	A>G	3'UTR	Yes	0.235
1	9966866	NMNAT1	+	A>G	3'UTR	Yes	0.115
1	9966897	NMNAT1	+	A>G	3'UTR	Yes	0.645
1	9966966	NMNAT1	+	A>G	3'UTR	Yes	0.18
1	10146843	UBE4B	+	A>G	intron	Yes	0.18
1	10147095	UBE4B	+	A>G	intron	Yes	0.105
1	10147098	UBE4B	+	A>G	intron	Yes	0.135
1	10147112	UBE4B	+	A>G	intron	Yes	0.17
1	10149657	UBE4B	+	A>G	intron	Yes	0.19
1	10149963	UBE4B	+	A>G	intron	Yes	0.18
1	10387418	PGD	+	A>G	intron	Yes	0.135
1	10389834	PGD	+	A>G	intron	Yes	0.1
1	10439877	N/A	-	A>G	intergenic	Yes	0.085
1	10442741	N/A	-	A>G	intergenic	Yes	0.18
1	10443713	DFFA	-	A>G	3'UTR	Yes	0.09
1	10444562	DFFA	-	A>G	mixed; exon	Yes	0.085
1	10444637	DFFA	-	A>G	mixed; exon	Yes	0.115
1	10444892	DFFA	-	A>G	mixed; exon	Yes	0.09
1	10447202	DFFA	-	A>G	intron	Yes	0.22
1	10447204	DFFA	-	A>G	intron	Yes	0.525
1	10447247	DFFA	-	A>G	intron	Yes	0.085
1	10447251	DFFA	-	A>G	intron	Yes	0.13
1	10447307	DFFA	-	A>G	intron	Yes	0.65
1	10447318	DFFA	-	A>G	intron	Yes	0.29
1	10447355	DFFA	-	A>G	intron	Yes	0.115
1	10452250	DFFA	-	A>G	intron	Yes	0.115
1	10525843	PEX14	+	A>G	intron	Yes	0.25
1	10525896	PEX14	+	A>G	intron	Yes	0.12
1	10525908	PEX14	+	A>G	intron	Yes	0.2
1	10525918	PEX14	+	A>G	intron	Yes	0.23
1	10525963	PEX14	+	A>G	intron	Yes	0.11
1	10525980	PEX14	+	A>G	intron	Yes	0.37
1	10526040	PEX14	+	A>G	intron	Yes	0.13
1	10526433	PEX14	+	A>G	intron	Yes	0.245
1	10526441	PEX14	+	A>G	intron	Yes	0.28
1	10526505	PEX14	+	A>G	intron	Yes	0.095
1	10526509	PEX14	+	A>G	intron	Yes	0.2
1	10527485	PEX14	+	A>G	intron	Yes	0.13
1	10559446	PEX14	+	A>G	intron	Yes	0.165
1	10559562	PEX14	+	A>G	intron	Yes	0.21
1	10559580	PEX14	+	A>G	intron	Yes	0.455
1	10559660	PEX14	+	A>G	intron	Yes	0.33
1	10559676	PEX14	+	A>G	intron	Yes	0.085
1	10559885	PEX14	+	A>G	intron	Yes	0.38
1	10559894	PEX14	+	A>G	intron	Yes	0.675
1	10559920	PEX14	+	A>G	intron	Yes	0.12
1	10559921	PEX14	+	A>G	intron	Yes	0.81
1	10559926	PEX14	+	A>G	intron	Yes	0.18
1	10559930	PEX14	+	A>G	intron	Yes	0.715
1	10998009	TARDBP	+	A>G	intron	Yes	0.2
1	11003298	TARDBP	+	A>G	intron	Yes	0.325
1	11003513	TARDBP	+	A>G	intron	Yes	0.425
1	11003869	TARDBP	+	A>G	intron	Yes	0.115
1	11003912	TARDBP	+	A>G	intron	Yes	0.335
1	11004378	TARDBP	+	A>G	intron	Yes	0.125
1	11004529	TARDBP	+	A>G	intron	Yes	0.27
1	11040075	SRM	-	A>G	intron	Yes	0.1
1	11040076	SRM	-	A>G	intron	Yes	0.115
1	11040498	SRM	-	A>G	intron	Yes	0.135
1	11040520	SRM	-	A>G	intron	Yes	0.13
1	11040525	SRM	-	A>G	intron	Yes	0.125
1	11040531	SRM	-	A>G	intron	Yes	0.1
1	11040560	SRM	-	A>G	intron	Yes	0.165
1	11040587	SRM	-	A>G	intron	Yes	0.11
1	11040596	SRM	-	A>G	intron	Yes	0.58
1	11040611	SRM	-	A>G	intron	Yes	0.495
1	11040617	SRM	-	A>G	intron	Yes	0.09
1	11040665	SRM	-	A>G	intron	Yes	0.125
1	11040948	SRM	-	A>G	intron	Yes	0.19
1	11040961	SRM	-	A>G	intron	Yes	0.105
1	11041034	SRM	-	A>G	intron	Yes	0.405
1	11041040	SRM	-	A>G	intron	Yes	0.16
1	11041043	SRM	-	A>G	intron	Yes	0.57
1	11041056	SRM	-	A>G	intron	Yes	0.13
1	11041057	SRM	-	A>G	intron	Yes	0.085
1	11041070	SRM	-	A>G	intron	Yes	0.125
1	11041083	SRM	-	A>G	intron	Yes	0.67
1	11041093	SRM	-	A>G	intron	Yes	0.335
1	11041119	SRM	-	A>G	intron	Yes	0.905
1	11055823	EXOSC10	-	A>G	intron	Yes	0.145
1	11055853	EXOSC10	-	A>G	intron	Yes	0.14
1	11056397	EXOSC10	-	A>G	intron	Yes	0.295
1	11056417	EXOSC10	-	A>G	intron	Yes	0.18
1	11057737	EXOSC10	-	A>G	intron	Yes	0.145
1	11057779	EXOSC10	-	A>G	intron	Yes	0.28
1	11057841	EXOSC10	-	A>G	intron	Yes	0.21
1	11060669	EXOSC10	-	A>G	intron	Yes	0.39
1	11060682	EXOSC10	-	A>G	intron	Yes	0.375
1	11060725	EXOSC10	-	A>G	intron	Yes	0.155
1	11060750	EXOSC10	-	A>G	intron	Yes	0.09
1	11060771	EXOSC10	-	A>G	intron	Yes	0.12
1	11060775	EXOSC10	-	A>G	intron	Yes	0.09
1	11060807	EXOSC10	-	A>G	intron	Yes	0.13
1	11060887	EXOSC10	-	A>G	intron	Yes	0.135
1	11060903	EXOSC10	-	A>G	intron	Yes	0.33
1	11075294	EXOSC10	-	A>G	intron	Yes	0.125
1	11076459	EXOSC10	-	A>G	intron	Yes	0.11
1	11099933	MTOR	-	A>G	intron	Yes	0.115
1	11099942	MTOR	-	A>G	intron	Yes	0.125
1	11100004	MTOR	-	A>G	intron	Yes	0.295
1	11100086	MTOR	-	A>G	intron	Yes	0.215
1	11100094	MTOR	-	A>G	intron	Yes	0.135
1	11101537	MTOR	-	A>G	intron	Yes	0.23
1	11101864	MTOR	-	A>G	intron	Yes	0.24
1	11102872	MTOR	-	A>G	intron	Yes	0.095
1	11103000	MTOR	-	A>G	intron	Yes	0.14
1	11103011	MTOR	-	A>G	intron	Yes	0.14
1	11103247	MTOR	-	A>G	intron	Yes	0.105
1	11278566	N/A	+	A>G	intergenic	No	0.095
1	11651846	FBXO6	+	A>G	intron	Yes	0.175
1	11792202	CLCN6	+	A>G	intron	Yes	0.115
1	11793452	CLCN6	+	A>G	intron	Yes	0.43
1	11793460	CLCN6	+	A>G	intron	Yes	0.39
1	11793567	CLCN6	+	A>G	intron	Yes	0.14
1	11793710	CLCN6	+	A>G	intron	Yes	0.195
1	11797023	CLCN6	+	A>G	intron	Yes	0.58
1	11797055	CLCN6	+	A>G	intron	Yes	0.225
1	11797092	CLCN6	+	A>G	intron	Yes	0.29
1	11797422	CLCN6	+	A>G	intron	Yes	0.175
1	11798169	CLCN6	+	A>G	intron	Yes	0.12
1	11798179	CLCN6	+	A>G	intron	Yes	0.155
1	11922806	PLOD1	+	A>G	intron	Yes	0.19
1	11924861	PLOD1	+	A>G	intron	Yes	0.37
1	11925390	PLOD1	+	A>G	intron	No	0.14
1	11926121	PLOD1	+	A>G	intron	Yes	0.125
1	11926861	PLOD1	+	A>G	intron	Yes	0.24
1	11927937	PLOD1	+	A>G	intron	Yes	0.115
1	11927982	PLOD1	+	A>G	intron	Yes	0.355
1	11932120	PLOD1	+	A>G	intron	Yes	0.24
1	11934051	PLOD1	+	A>G	intron	Yes	0.16
1	11934063	PLOD1	+	A>G	intron	Yes	0.185
1	11934079	PLOD1	+	A>G	intron	Yes	0.315
1	11935880	PLOD1	+	A>G	intron	Yes	0.165
1	11936252	PLOD1	+	A>G	intron	Yes	0.11
1	11936283	PLOD1	+	A>G	intron	Yes	0.325
1	11936621	PLOD1	+	A>G	intron	Yes	0.44
1	11936626	PLOD1	+	A>G	intron	Yes	0.33
1	11936745	PLOD1	+	A>G	intron	Yes	0.11
1	11938286	PLOD1	+	A>G	intron	Yes	0.34
1	11939010	PLOD1	+	A>G	intron	Yes	0.535
1	11943826	PLOD1	+	A>G	intron	Yes	0.085
1	11943846	PLOD1	+	A>G	intron	Yes	0.355
1	11944464	PLOD1	+	A>G	intron	Yes	0.245
1	11944985	PLOD1	+	A>G	intron	Yes	0.145
1	11956984	PLOD1	+	A>G	intron	Yes	0.12
1	11969376	MFN2	+	A>G	intron	Yes	0.18
1	11970072	MFN2	+	A>G	intron	Yes	0.155
1	11980708	MFN2	+	A>G	intron	Yes	0.195
1	11980937	MFN2	+	A>G	intron	Yes	0.125
1	11982276	MFN2	+	A>G	intron	Yes	0.105
1	12003210	MIIP	+	A>G	intron	Yes	0.195
1	12003245	MIIP	+	A>G	intron	Yes	0.28
1	12005873	MIIP	+	A>G	intron	Yes	0.105
1	12005887	MIIP	+	A>G	intron	Yes	0.175
1	12005976	MIIP	+	A>G	intron	Yes	0.2
1	12006473	MIIP	+	A>G	intron	Yes	0.09
1	12006491	MIIP	+	A>G	intron	Yes	0.095
1	12006595	MIIP	+	A>G	intron	Yes	0.46
1	12007114	MIIP	+	A>G	intron	Yes	0.335
1	12007197	MIIP	+	A>G	intron	Yes	0.4
1	12007833	MIIP	+	A>G	intron	Yes	0.105
1	12007843	MIIP	+	A>G	intron	Yes	0.145
1	12008481	MIIP	+	A>G	intron	Yes	0.125
1	12008522	MIIP	+	A>G	intron	Yes	0.105
1	12008525	MIIP	+	A>G	intron	Yes	0.14
1	12008693	MIIP	+	A>G	intron	Yes	0.155
1	12008694	MIIP	+	A>G	intron	Yes	0.125
1	12008729	MIIP	+	A>G	intron	Yes	0.295
1	12008784	MIIP	+	A>G	intron	Yes	0.1
1	12008793	MIIP	+	A>G	intron	Yes	0.26
1	12008802	MIIP	+	A>G	intron	Yes	0.19
1	12008874	MIIP	+	A>G	intron	Yes	0.11
1	12009722	MIIP	+	A>G	intron	Yes	0.455
1	12009746	MIIP	+	A>G	intron	Yes	0.23
1	12009753	MIIP	+	A>G	intron	Yes	0.2
1	12009798	MIIP	+	A>G	intron	Yes	0.18
1	12010601	MIIP	+	A>G	intron	Yes	0.425
1	12010641	MIIP	+	A>G	intron	Yes	0.425
1	12010695	MIIP	+	A>G	intron	Yes	0.15
1	12010704	MIIP	+	A>G	intron	Yes	0.35
1	12010783	MIIP	+	A>G	intron	Yes	0.605
1	12048007	TNFRSF8	+	A>G	intron	Yes	0.135
1	12049127	TNFRSF8	+	A>G	intron	Yes	0.15
1	12049137	TNFRSF8	+	A>G	intron	Yes	0.28
1	12049143	TNFRSF8	+	A>G	intron	Yes	0.08
1	12049164	TNFRSF8	+	A>G	intron	Yes	0.15
1	12050071	TNFRSF8	+	A>G	intron	Yes	0.4
1	12051988	TNFRSF8	+	A>G	intron	Yes	0.1
1	12052975	TNFRSF8	+	A>G	intron	Yes	0.115
1	12053024	TNFRSF8	+	A>G	intron	Yes	0.305
1	12053034	TNFRSF8	+	A>G	intron	Yes	0.65
1	12053074	TNFRSF8	+	A>G	intron	Yes	0.075
1	12053105	TNFRSF8	+	A>G	intron	Yes	0.135
1	12053828	TNFRSF8	+	A>G	intron	Yes	0.2
1	12053829	TNFRSF8	+	A>G	intron	Yes	0.335
1	12053859	TNFRSF8	+	A>G	intron	Yes	0.115
1	12053896	TNFRSF8	+	A>G	intron	Yes	0.175
1	12053897	TNFRSF8	+	A>G	intron	Yes	0.195
1	12053921	TNFRSF8	+	A>G	intron	Yes	0.11
1	12053932	TNFRSF8	+	A>G	intron	Yes	0.1
1	12053936	TNFRSF8	+	A>G	intron	Yes	0.1
1	12053940	TNFRSF8	+	A>G	intron	Yes	0.245
1	12053962	TNFRSF8	+	A>G	intron	Yes	0.285
1	12053995	TNFRSF8	+	A>G	intron	Yes	0.255
1	12054350	TNFRSF8	+	A>G	intron	Yes	0.12
1	12055676	TNFRSF8	+	A>G	intron	Yes	0.11
1	12055764	TNFRSF8	+	A>G	intron	Yes	0.115
1	12055772	TNFRSF8	+	A>G	intron	Yes	0.245
1	12055776	TNFRSF8	+	A>G	intron	Yes	0.185
1	12055796	TNFRSF8	+	A>G	intron	Yes	0.345
1	12055818	TNFRSF8	+	A>G	intron	Yes	0.09
1	12056367	TNFRSF8	+	A>G	intron	Yes	0.115
1	12056379	TNFRSF8	+	A>G	intron	Yes	0.475
1	12056423	TNFRSF8	+	A>G	intron	Yes	0.085
1	12057089	TNFRSF8	+	A>G	intron	Yes	0.105
1	12057534	TNFRSF8	+	A>G	intron	Yes	0.085
1	12059700	TNFRSF8	+	A>G	intron	Yes	0.125
1	12059726	TNFRSF8	+	A>G	intron	Yes	0.165
1	12059788	TNFRSF8	+	A>G	intron	Yes	0.085
1	12061160	TNFRSF8	+	A>G	intron	Yes	0.14
1	12062722	TNFRSF8	+	A>G	intron	Yes	0.125
1	12063258	TNFRSF8	+	A>G	intron	Yes	0.135
1	12063341	TNFRSF8	+	A>G	intron	Yes	0.165
1	12076558	TNFRSF8	+	A>G	intron	Yes	0.815
1	12081859	TNFRSF8	+	A>G	intron	Yes	0.285
1	12082009	TNFRSF8	+	A>G	intron	Yes	0.315
1	12083339	TNFRSF8	+	A>G	intron	Yes	0.25
1	12083363	TNFRSF8	+	A>G	intron	Yes	0.145
1	12083392	TNFRSF8	+	A>G	intron	Yes	0.1
1	12083586	TNFRSF8	+	A>G	intron	Yes	0.12
1	12083950	TNFRSF8	+	A>G	intron	Yes	0.205
1	12083964	TNFRSF8	+	A>G	intron	Yes	0.09
1	12084381	TNFRSF8	+	A>G	intron	Yes	0.505
1	12084433	TNFRSF8	+	A>G	intron	Yes	0.2
1	12084441	TNFRSF8	+	A>G	intron	Yes	0.35
1	12084445	TNFRSF8	+	A>G	intron	Yes	0.145
1	12084455	TNFRSF8	+	A>G	intron	Yes	0.11
1	12084593	TNFRSF8	+	A>G	intron	Yes	0.13
1	12085861	TNFRSF8	+	A>G	intron	Yes	0.235
1	12085887	TNFRSF8	+	A>G	intron	Yes	0.205
1	12085888	TNFRSF8	+	A>G	intron	Yes	0.75
1	12085897	TNFRSF8	+	A>G	intron	Yes	0.345
1	12085901	TNFRSF8	+	A>G	intron	Yes	0.47
1	12085914	TNFRSF8	+	A>G	intron	Yes	0.235
1	12086231	TNFRSF8	+	A>G	intron	Yes	0.3
1	12086239	TNFRSF8	+	A>G	intron	Yes	0.49
1	12086243	TNFRSF8	+	A>G	intron	Yes	0.265
1	12086253	TNFRSF8	+	A>G	intron	Yes	0.58
1	12086411	TNFRSF8	+	A>G	intron	Yes	0.47
1	12089754	TNFRSF8	+	A>G	intron	No	0.085
1	12089928	TNFRSF8	+	A>G	intron	Yes	0.1
1	12090996	TNFRSF8	+	A>G	intron	Yes	0.24
1	12098682	TNFRSF8	+	A>G	intron	Yes	0.335
1	12098729	TNFRSF8	+	A>G	intron	Yes	0.235
1	12098887	TNFRSF8	+	A>G	intron	Yes	0.11
1	12099323	TNFRSF8	+	A>G	intron	Yes	0.1
1	12099333	TNFRSF8	+	A>G	intron	Yes	0.175
1	12102482	TNFRSF8	+	A>G	intron	No	0.315
1	12102530	TNFRSF8	+	A>G	intron	No	0.085
1	12104252	TNFRSF8	+	A>G	intron	No	0.605
1	12104279	TNFRSF8	+	A>G	intron	No	0.1
1	12104352	TNFRSF8	+	A>G	intron	No	0.08
1	12104382	TNFRSF8	+	A>G	intron	No	0.135
1	12104914	TNFRSF8	+	A>G	intron	Yes	0.34
1	12105638	TNFRSF8	+	A>G	intron	Yes	0.13
1	12105707	TNFRSF8	+	A>G	intron	Yes	0.105
1	12106788	TNFRSF8	+	A>G	intron	Yes	0.875
1	12106833	TNFRSF8	+	A>G	intron	Yes	0.225
1	12106853	TNFRSF8	+	A>G	intron	Yes	0.63
1	12106921	TNFRSF8	+	A>G	intron	Yes	0.585
1	12107234	TNFRSF8	+	A>G	intron	Yes	0.09
1	12107375	TNFRSF8	+	A>G	intron	Yes	0.13
1	12107378	TNFRSF8	+	A>G	intron	Yes	0.195
1	12111618	TNFRSF8	+	A>G	intron	Yes	0.405
1	12112607	TNFRSF8	+	A>G	intron	Yes	0.135
1	12113822	TNFRSF8	+	A>G	intron	Yes	0.085
1	12113832	TNFRSF8	+	A>G	intron	Yes	0.21
1	12113860	TNFRSF8	+	A>G	intron	Yes	0.135
1	12113874	TNFRSF8	+	A>G	intron	Yes	0.1
1	12114205	TNFRSF8	+	A>G	intron	Yes	0.355
1	12114208	TNFRSF8	+	A>G	intron	Yes	0.09
1	12114277	TNFRSF8	+	A>G	intron	Yes	0.19
1	12114299	TNFRSF8	+	A>G	intron	Yes	0.335
1	12114372	TNFRSF8	+	A>G	intron	Yes	0.155
1	12114373	TNFRSF8	+	A>G	intron	Yes	0.17
1	12114400	TNFRSF8	+	A>G	intron	Yes	0.145
1	12114502	TNFRSF8	+	A>G	intron	Yes	0.115
1	12114507	TNFRSF8	+	A>G	intron	Yes	0.15
1	12114599	TNFRSF8	+	A>G	intron	Yes	0.23
1	12114604	TNFRSF8	+	A>G	intron	Yes	0.105
1	12114621	TNFRSF8	+	A>G	intron	Yes	0.4
1	12114688	TNFRSF8	+	A>G	intron	Yes	0.29
1	12114699	TNFRSF8	+	A>G	intron	Yes	0.12
1	12114701	TNFRSF8	+	A>G	intron	Yes	0.315
1	12115445	TNFRSF8	+	A>G	intron	Yes	0.195
1	12116616	TNFRSF8	+	A>G	intron	Yes	0.155
1	12117735	TNFRSF8	+	A>G	intron	Yes	0.1
1	12117772	TNFRSF8	+	A>G	intron	Yes	0.115
1	12117837	TNFRSF8	+	A>G	intron	Yes	0.1
1	12117899	TNFRSF8	+	A>G	intron	Yes	0.1
1	12178716	TNFRSF1B	+	A>G	intron	Yes	0.34
1	12178743	TNFRSF1B	+	A>G	intron	Yes	0.27
1	12178824	TNFRSF1B	+	A>G	intron	Yes	0.22
1	12179731	TNFRSF1B	+	A>G	intron	Yes	0.245
1	12179764	TNFRSF1B	+	A>G	intron	Yes	0.115
1	12179772	TNFRSF1B	+	A>G	intron	Yes	0.085
1	12179792	TNFRSF1B	+	A>G	intron	Yes	0.19
1	12179812	TNFRSF1B	+	A>G	intron	Yes	0.32
1	12183396	TNFRSF1B	+	A>G	intron	Yes	0.13
1	12183715	TNFRSF1B	+	A>G	intron	Yes	0.16
1	15828931	DDI2	+	A>G	intron	Yes	0.23
1	15828953	DDI2	+	A>G	intron	Yes	0.32
1	15838646	DDI2	+	A>G	intron	Yes	0.23
1	15838687	DDI2	+	A>G	intron	Yes	0.38
1	15842028	DDI2	+	A>G	intron	Yes	0.225
1	15846862	DDI2	+	A>G	intron	Yes	0.45
1	15851320	DDI2	+	A>G	intron	Yes	0.15
1	15851739	DDI2	+	A>G	intron	Yes	0.355
1	15852008	DDI2	+	A>G	intron	Yes	0.155
1	15852463	DDI2	+	A>G	intron	Yes	0.085
1	16114464	SPEN	+	A>G	intron	Yes	0.495
1	16114516	SPEN	+	A>G	intron	Yes	0.115
1	16114686	SPEN	+	A>G	intron	Yes	0.325
1	16114721	SPEN	+	A>G	intron	Yes	0.125
1	16114774	SPEN	+	A>G	intron	Yes	0.145
1	16115712	SPEN	+	A>G	intron	Yes	0.115
1	16116089	SPEN	+	A>G	intron	Yes	0.185
1	16116139	SPEN	+	A>G	intron	Yes	0.19
1	16116142	SPEN	+	A>G	intron	Yes	0.09
1	16117484	SPEN	+	A>G	intron	Yes	0.21
1	16430167	N/A	-	A>G	intergenic	Yes	0.245
1	16430305	N/A	-	A>G	intergenic	Yes	0.115
1	16430331	N/A	-	A>G	intergenic	Yes	0.13
1	16496190	FBXO42	-	A>G	intron	Yes	0.19
1	16496191	FBXO42	-	A>G	intron	Yes	0.43
1	16504581	FBXO42	-	A>G	intron	Yes	0.125
1	16504744	FBXO42	-	A>G	intron	Yes	0.2
1	16506111	FBXO42	-	A>G	intron	Yes	0.215
1	16506240	FBXO42	-	A>G	intron	Yes	0.175
1	16506260	FBXO42	-	A>G	intron	Yes	0.13
1	16506458	FBXO42	-	A>G	intron	Yes	0.095
1	16506467	FBXO42	-	A>G	intron	Yes	0.52
1	16507329	FBXO42	-	A>G	intron	Yes	0.265
1	16507336	FBXO42	-	A>G	intron	Yes	0.105
1	16507450	FBXO42	-	A>G	intron	Yes	0.425
1	16507922	FBXO42	-	A>G	intron	Yes	0.115
1	16507963	FBXO42	-	A>G	intron	Yes	0.175
1	16508287	FBXO42	-	A>G	intron	Yes	0.14
1	16509503	FBXO42	-	A>G	intron	Yes	0.135
1	16509504	FBXO42	-	A>G	intron	Yes	0.105
1	16512037	FBXO42	-	A>G	intron	Yes	0.18
1	16512041	FBXO42	-	A>G	intron	Yes	0.16
1	16513278	FBXO42	-	A>G	intron	Yes	0.125
1	16523775	FBXO42	-	A>G	intron	Yes	0.13
1	16523867	FBXO42	-	A>G	intron	Yes	0.325
1	16524781	FBXO42	-	A>G	intron	Yes	0.13
1	16524845	FBXO42	-	A>G	intron	Yes	0.155
1	16534691	FBXO42	-	A>G	intron	Yes	0.145
1	16534697	FBXO42	-	A>G	intron	Yes	0.23
1	16535176	FBXO42	-	A>G	intron	Yes	0.14
1	16535184	FBXO42	-	A>G	intron	Yes	0.2
1	16535223	FBXO42	-	A>G	intron	Yes	0.665
1	16535262	FBXO42	-	A>G	intron	Yes	0.075
1	16535320	FBXO42	-	A>G	intron	No	0.12
1	16535516	FBXO42	-	A>G	intron	Yes	0.13
1	16535572	FBXO42	-	A>G	intron	Yes	0.325
1	16535578	FBXO42	-	A>G	intron	Yes	0.14
1	16535945	FBXO42	-	A>G	intron	Yes	0.375
1	16535951	FBXO42	-	A>G	intron	Yes	0.57
1	16536404	FBXO42	-	A>G	intron	No	0.19
1	16539150	FBXO42	-	A>G	intron	Yes	0.29
1	16539158	FBXO42	-	A>G	intron	Yes	0.51
1	16568806	C1orf144	+	A>G	intron	Yes	0.215
1	16569425	C1orf144	+	A>G	intron	Yes	0.17
1	16572815	C1orf144	+	A>G	intron	Yes	0.135
1	16572825	C1orf144	+	A>G	intron	Yes	0.735
1	16572827	C1orf144	+	A>G	intron	Yes	0.295
1	16574437	C1orf144	+	A>G	intron	Yes	0.17
1	16574446	C1orf144	+	A>G	intron	Yes	0.225
1	16574633	C1orf144	+	A>G	intron	Yes	0.1
1	16576546	C1orf144	+	A>G	intron	Yes	0.215
1	16576552	C1orf144	+	A>G	intron	Yes	0.225
1	16576556	C1orf144	+	A>G	intron	Yes	0.25
1	16576560	C1orf144	+	A>G	intron	Yes	0.505
1	16578381	C1orf144	+	A>G	intron	Yes	0.365
1	16578384	C1orf144	+	A>G	intron	Yes	0.215
1	16578946	C1orf144	+	A>G	intron	Yes	0.1
1	16579284	C1orf144	+	A>G	intron	Yes	0.095
1	16579301	C1orf144	+	A>G	intron	Yes	0.235
1	16579311	C1orf144	+	A>G	intron	Yes	0.38
1	16579524	C1orf144	+	A>G	intron	Yes	0.26
1	16579651	C1orf144	+	A>G	intron	Yes	0.105
1	16579680	C1orf144	+	A>G	intron	Yes	0.115
1	16579690	C1orf144	+	A>G	intron	Yes	0.41
1	16579696	C1orf144	+	A>G	intron	Yes	0.185
1	16580759	C1orf144	+	A>G	intron	Yes	0.14
1	16580782	C1orf144	+	A>G	intron	Yes	0.085
1	16581716	C1orf144	+	A>G	intron	Yes	0.325
1	16582150	C1orf144	+	A>G	intron	Yes	0.34
1	16644802	NECAP2	+	A>G	intron	Yes	0.105
1	16645446	NECAP2	+	A>G	intron	Yes	0.18
1	16645484	NECAP2	+	A>G	intron	Yes	0.285
1	16645526	NECAP2	+	A>G	intron	Yes	0.13
1	16645726	NECAP2	+	A>G	intron	Yes	0.165
1	16645767	NECAP2	+	A>G	intron	Yes	0.075
1	16656428	NECAP2	+	A>G	intron	Yes	0.115
1	16656451	NECAP2	+	A>G	intron	Yes	0.16
1	16657434	NECAP2	+	A>G	intron	Yes	0.105
1	16821678	CROCCP2	-	A>G	intron	Yes	0.125
1	16835300	N/A	-	A>G	intergenic	Yes	0.105
1	16835361	N/A	-	A>G	intergenic	Yes	0.155
1	17246653	SDHB	-	A>G	intron	Yes	0.27
1	17246656	SDHB	-	A>G	intron	Yes	0.15
1	17248917	SDHB	-	A>G	intron	Yes	0.325
1	17613449	RCC2	-	A>G	intron	Yes	0.245
1	17613757	RCC2	-	A>G	intron	Yes	0.17
1	17613807	RCC2	-	A>G	intron	Yes	0.205
1	17613972	RCC2	-	A>G	intron	Yes	0.195
1	17613976	RCC2	-	A>G	intron	Yes	0.185
1	17613992	RCC2	-	A>G	intron	Yes	0.09
1	17614631	RCC2	-	A>G	intron	Yes	0.085
1	17615065	RCC2	-	A>G	intron	Yes	0.1
1	19357635	UBR4	-	A>G	intron	Yes	0.09
1	19357671	UBR4	-	A>G	intron	Yes	0.08
1	19357703	UBR4	-	A>G	intron	Yes	0.635
1	19357745	UBR4	-	A>G	intron	Yes	0.105
1	19357747	UBR4	-	A>G	intron	Yes	0.145
1	19357771	UBR4	-	A>G	intron	Yes	0.125
1	19357816	UBR4	-	A>G	intron	Yes	0.32
1	19358005	UBR4	-	A>G	intron	Yes	0.11
1	19358006	UBR4	-	A>G	intron	Yes	0.15
1	19358060	UBR4	-	A>G	intron	Yes	0.265
1	19358106	UBR4	-	A>G	intron	Yes	0.6
1	19358111	UBR4	-	A>G	intron	Yes	0.32
1	19358144	UBR4	-	A>G	intron	Yes	0.14
1	19358189	UBR4	-	A>G	intron	Yes	0.075
1	19358205	UBR4	-	A>G	intron	Yes	0.375
1	19358744	UBR4	-	A>G	intron	Yes	0.18
1	19402397	UBR4	-	A>G	intron	Yes	0.355
1	19403134	UBR4	-	A>G	intron	Yes	0.68
1	19449993	KIAA0090	-	A>G	intron	No	0.125
1	19453196	MRTO4	+	A>G	intron	Yes	0.285
1	19504503	AKR7A2	-	A>G	intron	Yes	0.27
1	19528284	PQLC2	+	A>G	3'UTR	Yes	0.2
1	19797594	C1orf15-NBL1	+	A>G	intron	Yes	0.295
1	19797603	C1orf15-NBL1	+	A>G	intron	Yes	0.19
1	19798238	C1orf15-NBL1	+	A>G	intron	Yes	0.11
1	19798267	C1orf15-NBL1	+	A>G	intron	Yes	0.16
1	19798277	C1orf15-NBL1	+	A>G	intron	Yes	0.1
1	19799747	C1orf15-NBL1	+	A>G	intron	Yes	0.115
1	19827260	C1orf15-NBL1	+	A>G	mixed; exon	Yes	0.185
1	19827289	C1orf15-NBL1	+	A>G	mixed; exon	Yes	0.61
1	19827299	C1orf15-NBL1	+	A>G	mixed; exon	Yes	0.1
1	19827305	C1orf15-NBL1	+	A>G	mixed; exon	Yes	0.145
1	19827325	C1orf15-NBL1	+	A>G	mixed; exon	Yes	0.795
1	19827326	C1orf15-NBL1	+	A>G	mixed; exon	Yes	0.28
1	19827616	C1orf15-NBL1	+	A>G	mixed; exon	Yes	0.66
1	19827624	C1orf15-NBL1	+	A>G	mixed; exon	Yes	0.195
1	19827642	C1orf15-NBL1	+	A>G	mixed; exon	Yes	0.735
1	19827648	C1orf15-NBL1	+	A>G	mixed; exon	Yes	0.14
1	19827652	C1orf15-NBL1	+	A>G	mixed; exon	Yes	0.335
1	19827656	C1orf15-NBL1	+	A>G	mixed; exon	Yes	0.53
1	19975493	TMCO4	-	A>G	intron	No	0.1
1	20850944	DDOST	-	A>G	3'UTR	Yes	0.08
1	20850953	DDOST	-	A>G	3'UTR	Yes	0.11
1	20850968	DDOST	-	A>G	3'UTR	Yes	0.18
1	20851038	DDOST	-	A>G	3'UTR	Yes	0.3
1	20851102	DDOST	-	A>G	3'UTR	Yes	0.125
1	20851151	DDOST	-	A>G	3'UTR	Yes	0.13
1	20949344	HP1BP3	-	A>G	intron	Yes	0.15
1	20949496	HP1BP3	-	A>G	intron	Yes	0.275
1	20949500	HP1BP3	-	A>G	intron	Yes	0.16
1	20949508	HP1BP3	-	A>G	intron	Yes	0.25
1	20949569	HP1BP3	-	A>G	intron	Yes	0.085
1	20950026	HP1BP3	-	A>G	intron	Yes	0.12
1	20950036	HP1BP3	-	A>G	intron	Yes	0.185
1	20950091	HP1BP3	-	A>G	intron	Yes	0.17
1	20950642	HP1BP3	-	A>G	intron	Yes	0.14
1	20950657	HP1BP3	-	A>G	intron	Yes	0.165
1	20950751	HP1BP3	-	A>G	intron	Yes	0.36
1	20951083	HP1BP3	-	A>G	intron	Yes	0.69
1	20951480	HP1BP3	-	A>G	intron	Yes	0.275
1	20951492	HP1BP3	-	A>G	intron	Yes	0.085
1	20951513	HP1BP3	-	A>G	intron	Yes	0.1
1	20951643	HP1BP3	-	A>G	intron	Yes	0.645
1	20951649	HP1BP3	-	A>G	intron	Yes	0.155
1	20952150	HP1BP3	-	A>G	intron	Yes	0.14
1	20952217	HP1BP3	-	A>G	intron	Yes	0.195
1	20954486	HP1BP3	-	A>G	intron	Yes	0.165
1	20954545	HP1BP3	-	A>G	intron	Yes	0.16
1	20954546	HP1BP3	-	A>G	intron	Yes	0.095
1	20955838	HP1BP3	-	A>G	intron	Yes	0.23
1	20955892	HP1BP3	-	A>G	intron	Yes	0.09
1	20955924	HP1BP3	-	A>G	intron	Yes	0.12
1	20955927	HP1BP3	-	A>G	intron	Yes	0.38
1	20956057	HP1BP3	-	A>G	intron	Yes	0.265
1	20956063	HP1BP3	-	A>G	intron	Yes	0.23
1	20956616	HP1BP3	-	A>G	intron	Yes	0.105
1	20956723	HP1BP3	-	A>G	intron	Yes	0.095
1	20957041	HP1BP3	-	A>G	intron	Yes	0.23
1	20957058	HP1BP3	-	A>G	intron	Yes	0.29
1	20957061	HP1BP3	-	A>G	intron	Yes	0.11
1	20957104	HP1BP3	-	A>G	intron	Yes	0.165
1	20957114	HP1BP3	-	A>G	intron	Yes	0.2
1	20957174	HP1BP3	-	A>G	intron	Yes	0.135
1	20957187	HP1BP3	-	A>G	intron	Yes	0.145
1	20957502	HP1BP3	-	A>G	intron	Yes	0.115
1	20957627	HP1BP3	-	A>G	intron	Yes	0.155
1	20957647	HP1BP3	-	A>G	intron	Yes	0.195
1	20957804	HP1BP3	-	A>G	intron	Yes	0.34
1	20957883	HP1BP3	-	A>G	intron	Yes	0.26
1	20958000	HP1BP3	-	A>G	intron	Yes	0.095
1	20958358	HP1BP3	-	A>G	intron	Yes	0.315
1	20958368	HP1BP3	-	A>G	intron	Yes	0.185
1	20959745	HP1BP3	-	A>G	intron	Yes	0.205
1	20959754	HP1BP3	-	A>G	intron	Yes	0.2
1	20959804	HP1BP3	-	A>G	intron	Yes	0.4
1	20959816	HP1BP3	-	A>G	intron	Yes	0.325
1	20959833	HP1BP3	-	A>G	intron	Yes	0.125
1	20959834	HP1BP3	-	A>G	intron	Yes	0.1
1	20960185	HP1BP3	-	A>G	intron	Yes	0.15
1	20960235	HP1BP3	-	A>G	intron	Yes	0.225
1	20963516	HP1BP3	-	A>G	intron	Yes	0.16
1	20963535	HP1BP3	-	A>G	intron	Yes	0.33
1	20963653	HP1BP3	-	A>G	intron	No	0.085
1	20963873	HP1BP3	-	A>G	intron	Yes	0.115
1	20963914	HP1BP3	-	A>G	intron	Yes	0.69
1	20964165	HP1BP3	-	A>G	intron	Yes	0.105
1	20964197	HP1BP3	-	A>G	intron	Yes	0.3
1	20968334	HP1BP3	-	A>G	intron	Yes	0.15
1	20968393	HP1BP3	-	A>G	intron	Yes	0.11
1	20968538	HP1BP3	-	A>G	intron	Yes	0.17
1	20969594	HP1BP3	-	A>G	intron	Yes	0.275
1	20974504	HP1BP3	-	A>G	intron	No	0.11
1	20981307	HP1BP3	-	A>G	intron	Yes	0.36
1	20981321	HP1BP3	-	A>G	intron	Yes	0.595
1	20981429	HP1BP3	-	A>G	intron	Yes	0.24
1	20981541	HP1BP3	-	A>G	intron	Yes	0.135
1	20981555	HP1BP3	-	A>G	intron	Yes	0.195
1	20981626	HP1BP3	-	A>G	intron	Yes	0.12
1	20981630	HP1BP3	-	A>G	intron	Yes	0.12
1	20982092	HP1BP3	-	A>G	intron	Yes	0.11
1	20982178	HP1BP3	-	A>G	intron	Yes	0.365
1	20982344	HP1BP3	-	A>G	intron	Yes	0.11
1	20982366	HP1BP3	-	A>G	intron	Yes	0.555
1	20982499	HP1BP3	-	A>G	intron	Yes	0.425
1	20982516	HP1BP3	-	A>G	intron	Yes	0.115
1	20982537	HP1BP3	-	A>G	intron	Yes	0.09
1	20983166	HP1BP3	-	A>G	intron	Yes	0.445
1	20983188	HP1BP3	-	A>G	intron	Yes	0.265
1	20983214	HP1BP3	-	A>G	intron	Yes	0.175
1	20983296	HP1BP3	-	A>G	intron	Yes	0.095
1	20983316	HP1BP3	-	A>G	intron	Yes	0.315
1	20983323	HP1BP3	-	A>G	intron	Yes	0.085
1	20984079	HP1BP3	-	A>G	intron	Yes	0.185
1	20984127	HP1BP3	-	A>G	intron	Yes	0.13
1	20984271	HP1BP3	-	A>G	intron	Yes	0.13
1	21329582	EIF4G3	-	A>G	intron	Yes	0.3
1	21330870	EIF4G3	-	A>G	intron	Yes	0.23
1	21336388	EIF4G3	-	A>G	intron	Yes	0.235
1	21336425	EIF4G3	-	A>G	intron	Yes	0.115
1	21336433	EIF4G3	-	A>G	intron	Yes	0.165
1	21337663	EIF4G3	-	A>G	intron	Yes	0.135
1	21338804	EIF4G3	-	A>G	intron	Yes	0.1
1	21340910	EIF4G3	-	A>G	intron	Yes	0.3
1	21340935	EIF4G3	-	A>G	intron	Yes	0.17
1	21341009	EIF4G3	-	A>G	intron	Yes	0.35
1	21341543	EIF4G3	-	A>G	intron	Yes	0.2
1	21343466	EIF4G3	-	A>G	intron	Yes	0.19
1	21347287	EIF4G3	-	A>G	intron	Yes	0.41
1	21347347	EIF4G3	-	A>G	intron	Yes	0.13
1	21347370	EIF4G3	-	A>G	intron	Yes	0.315
1	21347393	EIF4G3	-	A>G	intron	Yes	0.39
1	21347415	EIF4G3	-	A>G	intron	Yes	0.325
1	21347418	EIF4G3	-	A>G	intron	Yes	0.13
1	21347593	EIF4G3	-	A>G	intron	Yes	0.645
1	21357353	EIF4G3	-	A>G	intron	Yes	0.205
1	21357384	EIF4G3	-	A>G	intron	Yes	0.1
1	21357404	EIF4G3	-	A>G	intron	Yes	0.085
1	21361466	EIF4G3	-	A>G	intron	Yes	0.11
1	21362914	EIF4G3	-	A>G	intron	Yes	0.38
1	21362930	EIF4G3	-	A>G	intron	Yes	0.38
1	21363722	EIF4G3	-	A>G	intron	Yes	0.15
1	21363831	EIF4G3	-	A>G	intron	Yes	0.09
1	21363844	EIF4G3	-	A>G	intron	Yes	0.11
1	21363849	EIF4G3	-	A>G	intron	Yes	0.37
1	21365570	EIF4G3	-	A>G	intron	Yes	0.22
1	21365724	EIF4G3	-	A>G	intron	Yes	0.13
1	21366492	EIF4G3	-	A>G	intron	Yes	0.145
1	21366514	EIF4G3	-	A>G	intron	Yes	0.32
1	21366532	EIF4G3	-	A>G	intron	Yes	0.1
1	21366653	EIF4G3	-	A>G	intron	Yes	0.28
1	21366716	EIF4G3	-	A>G	intron	Yes	0.17
1	21366738	EIF4G3	-	A>G	intron	Yes	0.235
1	21367600	EIF4G3	-	A>G	intron	Yes	0.095
1	21367627	EIF4G3	-	A>G	intron	Yes	0.17
1	21367641	EIF4G3	-	A>G	intron	Yes	0.64
1	21367705	EIF4G3	-	A>G	intron	Yes	0.95
1	21367729	EIF4G3	-	A>G	intron	Yes	0.305
1	21367778	EIF4G3	-	A>G	intron	Yes	0.375
1	21367779	EIF4G3	-	A>G	intron	Yes	0.425
1	21372097	EIF4G3	-	A>G	intron	Yes	0.4
1	21372119	EIF4G3	-	A>G	intron	Yes	0.245
1	21372124	EIF4G3	-	A>G	intron	Yes	0.93
1	21372352	EIF4G3	-	A>G	intron	Yes	0.175
1	21372362	EIF4G3	-	A>G	intron	Yes	0.13
1	21372388	EIF4G3	-	A>G	intron	Yes	0.095
1	21372646	EIF4G3	-	A>G	intron	Yes	0.185
1	21372656	EIF4G3	-	A>G	intron	Yes	0.52
1	21372668	EIF4G3	-	A>G	intron	Yes	0.185
1	21372762	EIF4G3	-	A>G	intron	Yes	0.15
1	21427631	ECE1	-	A>G	intron	Yes	0.1
1	21427636	ECE1	-	A>G	intron	Yes	0.08
1	21427782	ECE1	-	A>G	intron	Yes	0.47
1	21429159	ECE1	-	A>G	intron	Yes	0.3
1	21881843	USP48	-	A>G	intron	Yes	0.185
1	21882156	USP48	-	A>G	intron	Yes	0.17
1	21882597	USP48	-	A>G	intron	Yes	0.095
1	21884520	USP48	-	A>G	intron	Yes	0.5
1	21884532	USP48	-	A>G	intron	Yes	0.115
1	21884555	USP48	-	A>G	intron	Yes	0.15
1	21884559	USP48	-	A>G	intron	Yes	0.1
1	21884596	USP48	-	A>G	intron	Yes	0.37
1	21884946	USP48	-	A>G	intron	Yes	0.39
1	21884952	USP48	-	A>G	intron	Yes	0.165
1	21885040	USP48	-	A>G	intron	Yes	0.25
1	21885097	USP48	-	A>G	intron	Yes	0.48
1	21887480	USP48	-	A>G	intron	Yes	0.52
1	21887489	USP48	-	A>G	intron	Yes	0.295
1	21887565	USP48	-	A>G	intron	Yes	0.32
1	21887571	USP48	-	A>G	intron	Yes	0.635
1	21887666	USP48	-	A>G	intron	Yes	0.465
1	21887756	USP48	-	A>G	intron	Yes	0.265
1	21887759	USP48	-	A>G	intron	Yes	0.18
1	21889808	USP48	-	A>G	intron	Yes	0.46
1	21907882	USP48	-	A>G	intron	Yes	0.16
1	21908106	USP48	-	A>G	intron	Yes	0.54
1	21908114	USP48	-	A>G	intron	Yes	0.08
1	21911379	USP48	-	A>G	intron	Yes	0.55
1	21911801	USP48	-	A>G	intron	Yes	0.325
1	21911846	USP48	-	A>G	intron	Yes	0.075
1	21913629	USP48	-	A>G	intron	Yes	0.24
1	21915919	USP48	-	A>G	intron	Yes	0.11
1	21915941	USP48	-	A>G	intron	Yes	0.13
1	21918166	USP48	-	A>G	intron	Yes	0.315
1	21918183	USP48	-	A>G	intron	Yes	0.09
1	21918235	USP48	-	A>G	intron	Yes	0.225
1	21918835	USP48	-	A>G	intron	Yes	0.345
1	21919719	USP48	-	A>G	intron	Yes	0.095
1	21929357	USP48	-	A>G	intron	Yes	0.12
1	21929435	USP48	-	A>G	intron	Yes	0.095
1	21929611	USP48	-	A>G	intron	Yes	0.095
1	21929662	USP48	-	A>G	intron	Yes	0.245
1	21929937	USP48	-	A>G	intron	Yes	0.39
1	21929946	USP48	-	A>G	intron	Yes	0.265
1	21930005	USP48	-	A>G	intron	Yes	0.595
1	21930111	USP48	-	A>G	intron	Yes	0.16
1	21930452	USP48	-	A>G	intron	Yes	0.51
1	21930460	USP48	-	A>G	intron	Yes	0.3
1	21930539	USP48	-	A>G	intron	Yes	0.125
1	21930540	USP48	-	A>G	intron	Yes	0.315
1	21930571	USP48	-	A>G	intron	Yes	0.105
1	21930795	USP48	-	A>G	intron	Yes	0.76
1	21931192	USP48	-	A>G	intron	Yes	0.335
1	21931237	USP48	-	A>G	intron	Yes	0.14
1	21932437	USP48	-	A>G	intron	Yes	0.105
1	21932956	USP48	-	A>G	intron	Yes	0.5
1	21932969	USP48	-	A>G	intron	Yes	0.17
1	21935276	USP48	-	A>G	intron	Yes	0.075
1	21948882	USP48	-	A>G	intron	Yes	0.75
1	21966298	USP48	-	A>G	intron	Yes	0.175
1	21968630	USP48	-	A>G	intron	Yes	0.31
1	21968657	USP48	-	A>G	intron	Yes	0.085
1	21969958	USP48	-	A>G	intron	Yes	0.275
1	21970202	USP48	-	A>G	intron	Yes	0.17
1	21970372	USP48	-	A>G	intron	Yes	0.185
1	21973757	USP48	-	A>G	intron	Yes	0.125
1	21973861	USP48	-	A>G	intron	Yes	0.1
1	21973949	USP48	-	A>G	intron	Yes	0.105
1	21974272	USP48	-	A>G	intron	Yes	0.2
1	21974273	USP48	-	A>G	intron	Yes	0.2
1	21974479	USP48	-	A>G	intron	Yes	0.185
1	21974480	USP48	-	A>G	intron	Yes	0.18
1	21974488	USP48	-	A>G	intron	Yes	0.215
1	21974601	USP48	-	A>G	intron	Yes	0.095
1	21974626	USP48	-	A>G	intron	Yes	0.105
1	21978368	USP48	-	A>G	intron	Yes	0.13
1	21978399	USP48	-	A>G	intron	Yes	0.09
1	21980800	USP48	-	A>G	intron	Yes	0.225
1	22225486	LINC00339	+	A>G	intron	Yes	0.11
1	22225495	LINC00339	+	A>G	intron	Yes	0.425
1	22225589	LINC00339	+	A>G	intron	Yes	0.49
1	22225623	LINC00339	+	A>G	intron	Yes	0.215
1	22225858	LINC00339	+	A>G	intron	Yes	0.095
1	22225997	LINC00339	+	A>G	intron	Yes	0.335
1	22227835	LINC00339	+	A>G	intron	Yes	0.61
1	22227862	LINC00339	+	A>G	intron	Yes	0.345
1	22267137	CDC42	+	A>G	intron	Yes	0.165
1	22273184	CDC42	+	A>G	mixed; exon	Yes	0.12
1	22281114	CDC42	+	A>G	intron	No	1
1	22282195	CDC42	+	A>G	intron	Yes	0.125
1	22282454	CDC42	+	A>G	intron	Yes	0.265
1	22282458	CDC42	+	A>G	intron	Yes	0.255
1	22282527	CDC42	+	A>G	intron	Yes	0.455
1	23525095	HNRNPR	-	A>G	intron	Yes	0.41
1	23525105	HNRNPR	-	A>G	intron	Yes	0.1
1	23526583	HNRNPR	-	A>G	intron	Yes	0.345
1	23526658	HNRNPR	-	A>G	intron	Yes	0.16
1	23526707	HNRNPR	-	A>G	intron	Yes	0.225
1	23527744	HNRNPR	-	A>G	intron	Yes	0.435
1	23527798	HNRNPR	-	A>G	intron	Yes	0.17
1	23528101	HNRNPR	-	A>G	intron	Yes	0.45
1	23528815	HNRNPR	-	A>G	intron	Yes	0.09
1	23528876	HNRNPR	-	A>G	intron	Yes	0.145
1	23529471	HNRNPR	-	A>G	intron	Yes	0.135
1	23529576	HNRNPR	-	A>G	intron	Yes	0.1
1	23531112	HNRNPR	-	A>G	intron	Yes	0.095
1	23531160	HNRNPR	-	A>G	intron	Yes	0.09
1	23533024	HNRNPR	-	A>G	intron	Yes	0.11
1	23533092	HNRNPR	-	A>G	intron	Yes	0.085
1	23535778	HNRNPR	-	A>G	intron	Yes	0.165
1	23536564	HNRNPR	-	A>G	intron	Yes	0.125
1	23709583	E2F2	-	A>G	intron	Yes	0.145
1	23709683	E2F2	-	A>G	intron	Yes	0.355
1	23711060	E2F2	-	A>G	intron	Yes	0.075
1	23711094	E2F2	-	A>G	intron	Yes	0.205
1	23711927	E2F2	-	A>G	intron	Yes	0.165
1	23711989	E2F2	-	A>G	intron	Yes	0.085
1	23712968	E2F2	-	A>G	intron	Yes	0.12
1	23712986	E2F2	-	A>G	intron	Yes	0.1
1	23713690	E2F2	-	A>G	intron	Yes	0.135
1	23714859	E2F2	-	A>G	intron	Yes	0.295
1	23714918	E2F2	-	A>G	intron	Yes	0.63
1	23714980	E2F2	-	A>G	intron	Yes	0.405
1	23715056	E2F2	-	A>G	intron	Yes	0.1
1	23951676	TCEB3	+	A>G	intron	Yes	0.265
1	23956428	TCEB3	+	A>G	intron	Yes	0.185
1	23956995	TCEB3	+	A>G	intron	Yes	0.205
1	23956998	TCEB3	+	A>G	intron	Yes	0.1
1	23963132	LOC100506963	-	A>G	intron	Yes	0.195
1	23963566	LOC100506963	-	A>G	intron	Yes	0.13
1	23963571	LOC100506963	-	A>G	intron	Yes	0.08
1	23963597	LOC100506963	-	A>G	intron	Yes	0.14
1	23963607	LOC100506963	-	A>G	intron	Yes	0.33
1	23963697	LOC100506963	-	A>G	intron	Yes	0.25
1	23963704	LOC100506963	-	A>G	intron	Yes	0.37
1	23964444	LOC100506963	-	A>G	intron	Yes	0.095
1	23964454	LOC100506963	-	A>G	intron	Yes	0.375
1	23964506	LOC100506963	-	A>G	intron	Yes	0.165
1	23964513	LOC100506963	-	A>G	intron	Yes	0.48
1	23965420	LOC100506963	-	A>G	intron	Yes	0.125
1	23980489	PITHD1	+	A>G	intron	Yes	0.105
1	23981782	PITHD1	+	A>G	intron	Yes	0.25
1	23982213	PITHD1	+	A>G	intron	Yes	0.255
1	23984367	PITHD1	+	A>G	intron	Yes	0.2
1	24071066	N/A	-	A>G	intergenic	Yes	1
1	24071391	N/A	-	A>G	intergenic	No	1
1	24071628	N/A	-	A>G	intergenic	No	1
1	24072608	N/A	-	A>G	intergenic	Yes	0.135
1	24072745	N/A	-	A>G	intergenic	No	1
1	24073387	CNR2	-	A>G	3'UTR	No	1
1	24073556	CNR2	-	A>G	3'UTR	No	1
1	24862790	SRRM1	+	A>G	intron	Yes	0.24
1	24862844	SRRM1	+	A>G	intron	Yes	0.29
1	24863203	SRRM1	+	A>G	intron	Yes	0.8
1	24863213	SRRM1	+	A>G	intron	Yes	0.34
1	24864220	SRRM1	+	A>G	intron	No	0.18
1	24864324	SRRM1	+	A>G	intron	Yes	0.3
1	24864360	SRRM1	+	A>G	intron	Yes	0.125
1	24864386	SRRM1	+	A>G	intron	Yes	0.11
1	24864735	SRRM1	+	A>G	intron	Yes	0.075
1	25429000	SYF2	-	A>G	intron	Yes	0.14
1	25429027	SYF2	-	A>G	intron	Yes	0.16
1	25429032	SYF2	-	A>G	intron	Yes	0.17
1	25429033	SYF2	-	A>G	intron	Yes	0.235
1	25545603	TMEM50A	+	A>G	intron	Yes	0.09
1	25545607	TMEM50A	+	A>G	intron	Yes	0.655
1	25545675	TMEM50A	+	A>G	intron	Yes	0.12
1	25545983	TMEM50A	+	A>G	intron	Yes	0.295
1	25546036	TMEM50A	+	A>G	intron	Yes	0.165
1	25546417	TMEM50A	+	A>G	intron	Yes	0.175
1	25546443	TMEM50A	+	A>G	intron	Yes	0.17
1	25546494	TMEM50A	+	A>G	intron	Yes	0.165
1	25549484	TMEM50A	+	A>G	intron	Yes	0.255
1	25549571	TMEM50A	+	A>G	intron	Yes	0.335
1	25549746	TMEM50A	+	A>G	intron	Yes	0.315
1	25550490	TMEM50A	+	A>G	intron	Yes	0.085
1	25552417	TMEM50A	+	A>G	intron	Yes	0.15
1	25553505	TMEM50A	+	A>G	intron	Yes	0.25
1	26455366	CEP85	+	A>G	intron	Yes	0.56
1	26455368	CEP85	+	A>G	intron	Yes	0.105
1	26455854	CEP85	+	A>G	intron	Yes	0.235
1	26455860	CEP85	+	A>G	intron	Yes	0.2
1	26455927	CEP85	+	A>G	intron	Yes	0.165
1	26459895	CEP85	+	A>G	intron	Yes	0.275
1	26462035	CEP85	+	A>G	intron	Yes	0.13
1	26462089	CEP85	+	A>G	intron	Yes	0.08
1	26464462	CEP85	+	A>G	intron	Yes	0.17
1	26465031	CEP85	+	A>G	intron	Yes	0.14
1	26635251	DHDDS	+	A>G	intron	Yes	0.195
1	26637547	DHDDS	+	A>G	intron	Yes	0.075
1	26637548	DHDDS	+	A>G	intron	Yes	0.075
1	26637620	DHDDS	+	A>G	intron	Yes	0.17
1	26637728	DHDDS	+	A>G	intron	Yes	0.495
1	26637774	DHDDS	+	A>G	intron	Yes	0.16
1	26638064	DHDDS	+	A>G	intron	Yes	0.175
1	26638084	DHDDS	+	A>G	intron	Yes	0.135
1	26638110	DHDDS	+	A>G	intron	Yes	0.13
1	26638963	DHDDS	+	A>G	intron	Yes	0.335
1	26638964	DHDDS	+	A>G	intron	Yes	0.38
1	26639015	DHDDS	+	A>G	intron	Yes	0.28
1	26640377	DHDDS	+	A>G	intron	Yes	0.125
1	26640381	DHDDS	+	A>G	intron	Yes	0.08
1	26640402	DHDDS	+	A>G	intron	Yes	0.09
1	26640406	DHDDS	+	A>G	intron	Yes	0.21
1	26640438	DHDDS	+	A>G	intron	Yes	0.14
1	26640443	DHDDS	+	A>G	intron	Yes	0.16
1	26640458	DHDDS	+	A>G	intron	Yes	0.095
1	26640464	DHDDS	+	A>G	intron	Yes	0.13
1	26640475	DHDDS	+	A>G	intron	Yes	0.26
1	26652085	DHDDS	+	A>G	intron	Yes	0.51
1	26747638	RPS6KA1	+	A>G	intron	Yes	0.13
1	26747705	RPS6KA1	+	A>G	intron	Yes	0.275
1	26748559	RPS6KA1	+	A>G	intron	Yes	0.15
1	26749131	RPS6KA1	+	A>G	intron	Yes	0.105
1	26749140	RPS6KA1	+	A>G	intron	Yes	0.425
1	26751248	RPS6KA1	+	A>G	intron	Yes	0.075
1	26751264	RPS6KA1	+	A>G	intron	Yes	0.38
1	26751319	RPS6KA1	+	A>G	intron	Yes	0.23
1	26758710	RPS6KA1	+	A>G	intron	Yes	0.705
1	26758719	RPS6KA1	+	A>G	intron	Yes	0.145
1	26758914	RPS6KA1	+	A>G	intron	Yes	0.115
1	26758915	RPS6KA1	+	A>G	intron	Yes	0.135
1	26758936	RPS6KA1	+	A>G	intron	Yes	0.56
1	26759047	RPS6KA1	+	A>G	intron	Yes	0.58
1	26759049	RPS6KA1	+	A>G	intron	Yes	0.385
1	26759070	RPS6KA1	+	A>G	intron	Yes	0.08
1	26761012	RPS6KA1	+	A>G	intron	Yes	0.335
1	26761095	RPS6KA1	+	A>G	intron	Yes	0.325
1	26762336	RPS6KA1	+	A>G	intron	Yes	0.37
1	26762447	RPS6KA1	+	A>G	intron	Yes	0.1
1	26762963	RPS6KA1	+	A>G	intron	Yes	0.29
1	26762999	RPS6KA1	+	A>G	intron	Yes	0.23
1	26763030	RPS6KA1	+	A>G	intron	Yes	0.18
1	26763036	RPS6KA1	+	A>G	intron	Yes	0.515
1	26763080	RPS6KA1	+	A>G	intron	Yes	0.205
1	26763081	RPS6KA1	+	A>G	intron	Yes	0.43
1	26763133	RPS6KA1	+	A>G	intron	Yes	0.38
1	26763143	RPS6KA1	+	A>G	intron	Yes	0.12
1	26763502	RPS6KA1	+	A>G	intron	Yes	0.135
1	26763518	RPS6KA1	+	A>G	intron	Yes	0.68
1	26763521	RPS6KA1	+	A>G	intron	Yes	0.21
1	26763543	RPS6KA1	+	A>G	intron	Yes	0.9
1	26766235	RPS6KA1	+	A>G	intron	Yes	0.515
1	26766241	RPS6KA1	+	A>G	intron	Yes	0.26
1	26767617	RPS6KA1	+	A>G	intron	Yes	0.075
1	26768082	RPS6KA1	+	A>G	intron	Yes	0.375
1	26768122	RPS6KA1	+	A>G	intron	Yes	0.095
1	26768149	RPS6KA1	+	A>G	intron	Yes	0.26
1	26769381	RPS6KA1	+	A>G	intron	Yes	0.125
1	26769427	RPS6KA1	+	A>G	intron	Yes	0.08
1	26903667	ARID1A	+	A>G	intron	Yes	0.91
1	26903678	ARID1A	+	A>G	intron	Yes	0.44
1	26903805	ARID1A	+	A>G	intron	Yes	0.135
1	26903834	ARID1A	+	A>G	intron	Yes	0.14
1	26903843	ARID1A	+	A>G	intron	Yes	0.215
1	26903862	ARID1A	+	A>G	intron	Yes	0.215
1	26904390	ARID1A	+	A>G	intron	Yes	0.225
1	26904492	ARID1A	+	A>G	intron	Yes	0.135
1	26908805	ARID1A	+	A>G	intron	Yes	0.085
1	26908934	ARID1A	+	A>G	intron	Yes	0.19
1	26910290	ARID1A	+	A>G	intron	Yes	0.425
1	26910324	ARID1A	+	A>G	intron	Yes	0.23
1	26911039	ARID1A	+	A>G	intron	Yes	0.105
1	26911134	ARID1A	+	A>G	intron	Yes	0.22
1	26911521	ARID1A	+	A>G	intron	Yes	0.11
1	26911577	ARID1A	+	A>G	intron	Yes	0.13
1	26911646	ARID1A	+	A>G	intron	Yes	0.45
1	26913513	ARID1A	+	A>G	intron	Yes	0.08
1	26913571	ARID1A	+	A>G	intron	Yes	0.19
1	26913631	ARID1A	+	A>G	intron	Yes	0.29
1	26913660	ARID1A	+	A>G	intron	Yes	0.095
1	26913669	ARID1A	+	A>G	intron	Yes	0.08
1	26915065	ARID1A	+	A>G	intron	Yes	0.1
1	26915137	ARID1A	+	A>G	intron	Yes	0.44
1	26915797	ARID1A	+	A>G	intron	Yes	0.135
1	26915833	ARID1A	+	A>G	intron	Yes	0.345
1	26915838	ARID1A	+	A>G	intron	Yes	0.18
1	26915843	ARID1A	+	A>G	intron	Yes	0.275
1	26919167	ARID1A	+	A>G	intron	Yes	0.15
1	26919209	ARID1A	+	A>G	intron	Yes	0.12
1	26919222	ARID1A	+	A>G	intron	Yes	0.175
1	26919422	ARID1A	+	A>G	intron	Yes	0.125
1	26919431	ARID1A	+	A>G	intron	Yes	0.125
1	26919835	ARID1A	+	A>G	intron	Yes	0.175
1	26920321	ARID1A	+	A>G	intron	Yes	0.125
1	26920383	ARID1A	+	A>G	intron	Yes	0.12
1	26920390	ARID1A	+	A>G	intron	Yes	0.285
1	26920429	ARID1A	+	A>G	intron	Yes	0.13
1	26935912	ARID1A	+	A>G	intron	Yes	0.125
1	26936312	ARID1A	+	A>G	intron	Yes	0.155
1	26936376	ARID1A	+	A>G	intron	Yes	0.15
1	26936729	ARID1A	+	A>G	intron	Yes	0.11
1	26937241	ARID1A	+	A>G	intron	Yes	0.145
1	26956886	ARID1A	+	A>G	intron	Yes	0.26
1	26956990	ARID1A	+	A>G	intron	Yes	0.15
1	26957576	ARID1A	+	A>G	intron	Yes	0.19
1	26958320	ARID1A	+	A>G	intron	Yes	0.095
1	26958410	ARID1A	+	A>G	intron	Yes	0.145
1	26958420	ARID1A	+	A>G	intron	Yes	0.25
1	26962728	ARID1A	+	A>G	intron	Yes	0.29
1	26962772	ARID1A	+	A>G	intron	Yes	0.23
1	26962960	ARID1A	+	A>G	intron	Yes	0.15
1	26962979	ARID1A	+	A>G	intron	Yes	0.085
1	26963006	ARID1A	+	A>G	intron	Yes	0.31
1	26963117	ARID1A	+	A>G	intron	Yes	0.265
1	26963243	ARID1A	+	A>G	intron	Yes	0.08
1	26964310	ARID1A	+	A>G	intron	Yes	0.115
1	26964899	ARID1A	+	A>G	intron	Yes	1
1	26976347	ARID1A	+	A>G	intron	Yes	0.13
1	26976363	ARID1A	+	A>G	intron	Yes	0.14
1	26976680	ARID1A	+	A>G	intron	Yes	0.245
1	26976944	ARID1A	+	A>G	intron	Yes	0.115
1	26977026	ARID1A	+	A>G	intron	Yes	0.16
1	26977297	ARID1A	+	A>G	intron	Yes	0.175
1	26977367	ARID1A	+	A>G	intron	Yes	0.115
1	26994571	PIGV	+	A>G	intron	Yes	0.325
1	26994642	PIGV	+	A>G	intron	Yes	0.71
1	26995037	PIGV	+	A>G	intron	Yes	0.095
1	26995066	PIGV	+	A>G	intron	Yes	0.245
1	26995103	PIGV	+	A>G	intron	Yes	0.125
1	26995104	PIGV	+	A>G	intron	Yes	0.125
1	26995321	PIGV	+	A>G	intron	Yes	0.145
1	26995412	PIGV	+	A>G	intron	Yes	0.305
1	27034760	ZDHHC18	+	A>G	intron	Yes	0.18
1	27036738	ZDHHC18	+	A>G	intron	Yes	0.25
1	27040331	ZDHHC18	+	A>G	intron	Yes	0.295
1	27042320	ZDHHC18	+	A>G	intron	Yes	0.12
1	27042325	ZDHHC18	+	A>G	intron	Yes	0.32
1	27042338	ZDHHC18	+	A>G	intron	Yes	0.09
1	27079456	GPN2	-	A>G	intron	Yes	0.105
1	27079487	GPN2	-	A>G	intron	Yes	0.09
1	27079529	GPN2	-	A>G	intron	Yes	0.08
1	27079573	GPN2	-	A>G	intron	Yes	0.14
1	27079661	GPN2	-	A>G	intron	Yes	0.4
1	27081037	GPN2	-	A>G	intron	Yes	0.22
1	27081049	GPN2	-	A>G	intron	Yes	0.15
1	27081128	GPN2	-	A>G	intron	Yes	0.115
1	27081131	GPN2	-	A>G	intron	Yes	0.33
1	27081212	GPN2	-	A>G	intron	Yes	0.1
1	27081213	GPN2	-	A>G	intron	Yes	0.095
1	27081243	GPN2	-	A>G	intron	Yes	0.56
1	27081248	GPN2	-	A>G	intron	Yes	0.15
1	27081249	GPN2	-	A>G	intron	Yes	0.135
1	27081256	GPN2	-	A>G	intron	Yes	0.295
1	27081350	GPN2	-	A>G	intron	Yes	0.12
1	27082602	GPN2	-	A>G	intron	Yes	0.115
1	27082702	GPN2	-	A>G	intron	Yes	0.145
1	27082710	GPN2	-	A>G	intron	Yes	0.205
1	27082776	GPN2	-	A>G	intron	Yes	0.165
1	27082815	GPN2	-	A>G	intron	Yes	0.135
1	27083948	GPN2	-	A>G	intron	Yes	0.38
1	27083952	GPN2	-	A>G	intron	Yes	0.375
1	27084938	GPN2	-	A>G	intron	Yes	0.195
1	27094455	GPATCH3	-	A>G	intron	Yes	0.135
1	27124027	NUDC	+	A>G	intron	Yes	0.19
1	27126676	NUDC	+	A>G	intron	Yes	0.24
1	27127738	NUDC	+	A>G	intron	Yes	0.31
1	27129268	NUDC	+	A>G	intron	Yes	0.09
1	27129347	NUDC	+	A>G	intron	Yes	0.115
1	27129365	NUDC	+	A>G	intron	Yes	0.18
1	27129378	NUDC	+	A>G	intron	Yes	0.15
1	27129677	NUDC	+	A>G	intron	Yes	0.125
1	27129947	NUDC	+	A>G	intron	Yes	0.265
1	27129955	NUDC	+	A>G	intron	Yes	0.145
1	27129973	NUDC	+	A>G	intron	Yes	0.115
1	27129974	NUDC	+	A>G	intron	Yes	0.16
1	27129991	NUDC	+	A>G	intron	Yes	0.27
1	27130211	NUDC	+	A>G	intron	Yes	0.1
1	27130259	NUDC	+	A>G	intron	Yes	0.37
1	27130273	NUDC	+	A>G	intron	Yes	0.275
1	27130945	NUDC	+	A>G	intron	Yes	0.1
1	27131519	NUDC	+	A>G	intron	Yes	0.09
1	27132216	NUDC	+	A>G	intron	Yes	0.155
1	27132621	NUDC	+	A>G	intron	Yes	0.125
1	27133029	NUDC	+	A>G	intron	Yes	0.29
1	27133047	NUDC	+	A>G	intron	Yes	0.12
1	27133084	NUDC	+	A>G	intron	Yes	0.32
1	27133110	NUDC	+	A>G	intron	Yes	0.195
1	27133150	NUDC	+	A>G	intron	Yes	0.255
1	27138092	NUDC	+	A>G	intron	Yes	0.175
1	27138255	NUDC	+	A>G	intron	Yes	0.365
1	27138608	NUDC	+	A>G	intron	Yes	0.325
1	27139246	NUDC	+	A>G	intron	Yes	0.255
1	27142344	NUDC	+	A>G	intron	Yes	0.52
1	27142386	NUDC	+	A>G	intron	Yes	0.1
1	27142498	NUDC	+	A>G	intron	Yes	0.15
1	27142505	NUDC	+	A>G	intron	Yes	0.09
1	27142531	NUDC	+	A>G	intron	Yes	0.135
1	27143020	NUDC	+	A>G	intron	Yes	0.19
1	27143154	NUDC	+	A>G	intron	Yes	0.22
1	27143157	NUDC	+	A>G	intron	Yes	0.35
1	27143163	NUDC	+	A>G	intron	Yes	0.275
1	27143171	NUDC	+	A>G	intron	Yes	0.14
1	27143255	NUDC	+	A>G	intron	Yes	0.19
1	27143312	NUDC	+	A>G	intron	Yes	0.095
1	27143351	NUDC	+	A>G	intron	Yes	0.345
1	27143387	NUDC	+	A>G	intron	Yes	0.085
1	27143760	NUDC	+	A>G	intron	Yes	0.185
1	27143769	NUDC	+	A>G	intron	Yes	0.13
1	27143792	NUDC	+	A>G	intron	Yes	0.16
1	27143805	NUDC	+	A>G	intron	Yes	0.145
1	27143863	NUDC	+	A>G	intron	Yes	0.125
1	27143864	NUDC	+	A>G	intron	Yes	0.16
1	27143894	NUDC	+	A>G	intron	Yes	0.14
1	27143973	NUDC	+	A>G	intron	Yes	0.14
1	27143997	NUDC	+	A>G	intron	Yes	0.29
1	27144000	NUDC	+	A>G	intron	Yes	0.355
1	27307616	SLC9A1	-	A>G	intron	Yes	0.235
1	27307634	SLC9A1	-	A>G	intron	Yes	0.46
1	27307644	SLC9A1	-	A>G	intron	Yes	0.54
1	27307713	SLC9A1	-	A>G	intron	Yes	0.535
1	27307751	SLC9A1	-	A>G	intron	Yes	0.215
1	27610832	WASF2	-	A>G	intron	Yes	0.13
1	27610905	WASF2	-	A>G	intron	Yes	0.27
1	27611471	WASF2	-	A>G	intron	Yes	0.085
1	27611488	WASF2	-	A>G	intron	Yes	0.39
1	27618617	WASF2	-	A>G	intron	Yes	0.135
1	27622131	WASF2	-	A>G	intron	Yes	0.1
1	27623664	WASF2	-	A>G	intron	Yes	0.145
1	27623693	WASF2	-	A>G	intron	Yes	0.175
1	27624320	WASF2	-	A>G	intron	Yes	0.25
1	27674788	WASF2	-	A>G	intron	Yes	0.205
1	27674801	WASF2	-	A>G	intron	Yes	0.1
1	27674861	WASF2	-	A>G	intron	Yes	0.16
1	27684212	WASF2	-	A>G	intron	Yes	0.415
1	27685765	WASF2	-	A>G	intron	Yes	0.35
1	27685817	WASF2	-	A>G	intron	Yes	0.12
1	27685874	WASF2	-	A>G	intron	Yes	0.185
1	27685884	WASF2	-	A>G	intron	Yes	0.175
1	27685898	WASF2	-	A>G	intron	Yes	0.135
1	27956010	FAM76A	+	A>G	intron	Yes	0.235
1	27956034	FAM76A	+	A>G	intron	Yes	0.29
1	27956390	FAM76A	+	A>G	intron	Yes	0.15
1	27956529	FAM76A	+	A>G	intron	Yes	0.145
1	27956566	FAM76A	+	A>G	intron	Yes	0.17
1	27978040	STX12	+	A>G	intron	Yes	0.14
1	27979929	STX12	+	A>G	intron	Yes	0.74
1	28007540	STX12	+	A>G	intron	Yes	0.185
1	28007543	STX12	+	A>G	intron	Yes	0.385
1	28017857	STX12	+	A>G	intron	Yes	0.175
1	28017867	STX12	+	A>G	intron	Yes	0.105
1	28017906	STX12	+	A>G	intron	Yes	0.275
1	28017909	STX12	+	A>G	intron	Yes	0.33
1	28018118	STX12	+	A>G	intron	Yes	0.095
1	28018220	STX12	+	A>G	intron	Yes	0.2
1	28018230	STX12	+	A>G	intron	Yes	0.08
1	28018246	STX12	+	A>G	intron	Yes	0.545
1	28034036	PPP1R8	+	A>G	intron	Yes	0.1
1	28034037	PPP1R8	+	A>G	intron	Yes	0.145
1	28036752	PPP1R8	+	A>G	intron	Yes	0.08
1	28042659	PPP1R8	+	A>G	intron	Yes	0.16
1	28042940	PPP1R8	+	A>G	intron	Yes	0.19
1	28043149	PPP1R8	+	A>G	intron	Yes	0.185
1	28043178	PPP1R8	+	A>G	intron	Yes	0.245
1	28043693	PPP1R8	+	A>G	intron	Yes	0.17
1	28043699	PPP1R8	+	A>G	intron	Yes	0.11
1	28048650	PPP1R8	+	A>G	intron	Yes	0.39
1	28048656	PPP1R8	+	A>G	intron	Yes	0.115
1	28048716	PPP1R8	+	A>G	intron	Yes	0.46
1	28048726	PPP1R8	+	A>G	intron	Yes	0.61
1	28048767	PPP1R8	+	A>G	intron	Yes	0.2
1	28073353	C1orf38	+	A>G	intron	Yes	0.57
1	28073470	C1orf38	+	A>G	intron	Yes	0.78
1	28073483	C1orf38	+	A>G	intron	Yes	0.29
1	28073484	C1orf38	+	A>G	intron	Yes	0.265
1	28073624	C1orf38	+	A>G	intron	Yes	0.43
1	28073625	C1orf38	+	A>G	intron	Yes	0.17
1	28073759	C1orf38	+	A>G	intron	Yes	0.395
1	28073773	C1orf38	+	A>G	intron	Yes	0.365
1	28073800	C1orf38	+	A>G	intron	Yes	0.085
1	28075185	C1orf38	+	A>G	intron	No	0.19
1	28079351	C1orf38	+	A>G	intron	Yes	0.135
1	28079400	C1orf38	+	A>G	intron	Yes	0.29
1	28079412	C1orf38	+	A>G	intron	Yes	0.265
1	28079449	C1orf38	+	A>G	intron	Yes	0.14
1	28079489	C1orf38	+	A>G	intron	Yes	0.365
1	28079546	C1orf38	+	A>G	intron	Yes	0.12
1	28079705	C1orf38	+	A>G	intron	Yes	0.295
1	28079764	C1orf38	+	A>G	intron	Yes	0.14
1	28079810	C1orf38	+	A>G	intron	Yes	0.255
1	28079927	C1orf38	+	A>G	intron	Yes	0.085
1	28079976	C1orf38	+	A>G	intron	Yes	0.25
1	28079980	C1orf38	+	A>G	intron	Yes	0.12
1	28080005	C1orf38	+	A>G	intron	Yes	0.3
1	28080037	C1orf38	+	A>G	intron	Yes	0.105
1	28080272	C1orf38	+	A>G	intron	Yes	0.1
1	28080294	C1orf38	+	A>G	intron	Yes	0.125
1	28080481	C1orf38	+	A>G	intron	Yes	0.1
1	28097742	RPA2	-	A>G	intron	Yes	0.15
1	28097782	RPA2	-	A>G	intron	Yes	0.175
1	28097784	RPA2	-	A>G	intron	Yes	0.125
1	28097861	RPA2	-	A>G	intron	Yes	0.165
1	28098140	RPA2	-	A>G	intron	Yes	0.105
1	28098220	RPA2	-	A>G	intron	Yes	0.17
1	28098253	RPA2	-	A>G	intron	Yes	0.075
1	28098260	RPA2	-	A>G	intron	Yes	0.175
1	28099900	RPA2	-	A>G	intron	Yes	0.155
1	28101336	RPA2	-	A>G	intron	Yes	0.105
1	28101490	RPA2	-	A>G	intron	Yes	0.1
1	28101520	RPA2	-	A>G	intron	Yes	0.22
1	28101546	RPA2	-	A>G	intron	Yes	0.095
1	28101678	RPA2	-	A>G	intron	No	0.09
1	28102113	RPA2	-	A>G	intron	Yes	0.115
1	28102200	RPA2	-	A>G	intron	Yes	0.185
1	28102291	RPA2	-	A>G	intron	Yes	0.105
1	28102585	RPA2	-	A>G	intron	Yes	0.085
1	28102705	RPA2	-	A>G	intron	Yes	0.145
1	28102734	RPA2	-	A>G	intron	Yes	0.115
1	28102735	RPA2	-	A>G	intron	Yes	0.09
1	28102770	RPA2	-	A>G	intron	Yes	0.08
1	28103150	RPA2	-	A>G	intron	Yes	0.185
1	28103839	RPA2	-	A>G	intron	Yes	0.145
1	28103848	RPA2	-	A>G	intron	Yes	0.095
1	28103981	RPA2	-	A>G	intron	Yes	0.09
1	28104532	RPA2	-	A>G	intron	Yes	0.135
1	28104648	RPA2	-	A>G	intron	Yes	0.115
1	28104858	RPA2	-	A>G	intron	Yes	0.28
1	28104864	RPA2	-	A>G	intron	Yes	0.37
1	28104900	RPA2	-	A>G	intron	Yes	0.14
1	28105356	RPA2	-	A>G	intron	Yes	0.1
1	28105688	RPA2	-	A>G	intron	Yes	0.295
1	28105778	RPA2	-	A>G	intron	Yes	0.09
1	28107447	RPA2	-	A>G	intron	Yes	0.14
1	28107636	RPA2	-	A>G	intron	Yes	0.095
1	28107686	RPA2	-	A>G	intron	Yes	0.285
1	28107690	RPA2	-	A>G	intron	Yes	0.09
1	28107691	RPA2	-	A>G	intron	Yes	0.135
1	28107732	RPA2	-	A>G	intron	Yes	0.115
1	28107735	RPA2	-	A>G	intron	Yes	0.175
1	28108638	RPA2	-	A>G	intron	Yes	0.295
1	28108805	RPA2	-	A>G	intron	Yes	0.11
1	28112119	RPA2	-	A>G	intron	Yes	0.115
1	28112127	RPA2	-	A>G	intron	Yes	0.315
1	28112136	RPA2	-	A>G	intron	Yes	0.755
1	28112215	RPA2	-	A>G	intron	Yes	0.34
1	28112586	RPA2	-	A>G	intron	Yes	0.26
1	28112603	RPA2	-	A>G	intron	Yes	0.215
1	28112647	RPA2	-	A>G	intron	Yes	0.41
1	28173994	EYA3	-	A>G	intron	Yes	0.09
1	28174334	EYA3	-	A>G	intron	Yes	0.08
1	28174340	EYA3	-	A>G	intron	Yes	0.31
1	28176088	EYA3	-	A>G	intron	Yes	0.205
1	28176091	EYA3	-	A>G	intron	Yes	0.195
1	28179940	EYA3	-	A>G	intron	Yes	0.18
1	28199792	EYA3	-	A>G	intron	Yes	0.125
1	28200657	EYA3	-	A>G	intron	Yes	0.54
1	28201674	EYA3	-	A>G	intron	Yes	0.095
1	28202451	EYA3	-	A>G	intron	Yes	0.13
1	28251365	EYA3	-	A>G	intron	Yes	0.11
1	28251375	EYA3	-	A>G	intron	Yes	0.17
1	28262592	EYA3	-	A>G	intron	Yes	0.15
1	28283871	EYA3	-	A>G	intron	Yes	0.215
1	28405460	DNAJC8	-	A>G	intron	Yes	0.175
1	28406610	DNAJC8	-	A>G	intron	Yes	0.105
1	28406627	DNAJC8	-	A>G	intron	Yes	0.105
1	28417838	DNAJC8	-	A>G	intron	Yes	0.275
1	28528513	MED18	+	A>G	intron	Yes	0.35
1	28528523	MED18	+	A>G	intron	Yes	0.665
1	28528550	MED18	+	A>G	intron	Yes	0.185
1	28528565	MED18	+	A>G	intron	Yes	0.275
1	28528568	MED18	+	A>G	intron	Yes	0.15
1	28528651	MED18	+	A>G	intron	Yes	0.23
1	28528660	MED18	+	A>G	intron	Yes	0.67
1	28529104	MED18	+	A>G	intron	Yes	0.105
1	28529112	MED18	+	A>G	intron	Yes	0.41
1	28529113	MED18	+	A>G	intron	Yes	0.28
1	28529184	MED18	+	A>G	intron	Yes	0.415
1	28529226	MED18	+	A>G	intron	Yes	0.75
1	28529252	MED18	+	A>G	intron	Yes	0.38
1	28529258	MED18	+	A>G	intron	Yes	0.15
1	28529285	MED18	+	A>G	intron	Yes	0.135
1	28529314	MED18	+	A>G	intron	Yes	0.635
1	28530557	MED18	+	A>G	intron	Yes	0.155
1	28530873	MED18	+	A>G	intron	Yes	0.19
1	28530935	MED18	+	A>G	intron	Yes	0.175
1	28531255	MED18	+	A>G	intron	Yes	0.11
1	28531362	MED18	+	A>G	intron	Yes	0.58
1	28632115	PHACTR4	+	A>G	intron	Yes	0.135
1	28641386	PHACTR4	+	A>G	intron	Yes	0.2
1	28661570	PHACTR4	+	A>G	intron	Yes	0.14
1	28671164	PHACTR4	+	A>G	intron	Yes	0.17
1	28671190	PHACTR4	+	A>G	intron	Yes	0.1
1	28671196	PHACTR4	+	A>G	intron	Yes	0.12
1	28671232	PHACTR4	+	A>G	intron	Yes	0.18
1	28673408	PHACTR4	+	A>G	intron	Yes	0.13
1	28679891	PHACTR4	+	A>G	intron	Yes	0.135
1	28679892	PHACTR4	+	A>G	intron	Yes	0.155
1	28679968	PHACTR4	+	A>G	intron	Yes	0.1
1	28682371	PHACTR4	+	A>G	intron	Yes	0.28
1	28683345	PHACTR4	+	A>G	intron	Yes	0.16
1	28687019	PHACTR4	+	A>G	intron	Yes	0.145
1	28687036	PHACTR4	+	A>G	intron	Yes	0.46
1	28698374	PHACTR4	+	A>G	3'UTR	Yes	0.17
1	28698406	PHACTR4	+	A>G	3'UTR	Yes	0.135
1	28698417	PHACTR4	+	A>G	3'UTR	Yes	0.235
1	28698434	PHACTR4	+	A>G	3'UTR	Yes	0.175
1	28712033	RCC1	+	A>G	intron	Yes	0.155
1	28712297	RCC1	+	A>G	intron	Yes	0.11
1	28712474	RCC1	+	A>G	intron	Yes	0.08
1	28712562	RCC1	+	A>G	intron	Yes	0.235
1	28712696	RCC1	+	A>G	intron	Yes	0.135
1	28712813	RCC1	+	A>G	intron	Yes	0.09
1	28713121	RCC1	+	A>G	intron	Yes	0.08
1	28713147	RCC1	+	A>G	intron	Yes	0.31
1	28713231	RCC1	+	A>G	intron	Yes	0.115
1	28713295	RCC1	+	A>G	intron	Yes	0.155
1	28714195	RCC1	+	A>G	intron	Yes	0.26
1	28721793	RCC1	+	A>G	intron	Yes	0.11
1	28721799	RCC1	+	A>G	intron	Yes	0.165
1	28725269	RCC1	+	A>G	intron	Yes	0.235
1	28726382	RCC1	+	A>G	intron	Yes	0.145
1	28726408	RCC1	+	A>G	intron	Yes	0.615
1	28727607	RCC1	+	A>G	intron	Yes	0.095
1	28730207	RCC1	+	A>G	intron	Yes	0.2
1	28730260	RCC1	+	A>G	intron	Yes	0.295
1	28730459	RCC1	+	A>G	intron	Yes	0.225
1	28733081	RCC1	+	A>G	intron	Yes	0.325
1	28733094	RCC1	+	A>G	intron	Yes	0.08
1	28733106	RCC1	+	A>G	intron	Yes	0.29
1	28733116	RCC1	+	A>G	intron	Yes	0.215
1	28758580	TRNAU1AP	+	A>G	intron	Yes	0.155
1	28758606	TRNAU1AP	+	A>G	intron	Yes	0.115
1	28758612	TRNAU1AP	+	A>G	intron	Yes	0.11
1	28759053	TRNAU1AP	+	A>G	intron	Yes	0.215
1	28759084	TRNAU1AP	+	A>G	intron	Yes	0.91
1	28759088	TRNAU1AP	+	A>G	intron	Yes	0.245
1	28763109	TRNAU1AP	+	A>G	intron	Yes	0.2
1	28767504	TRNAU1AP	+	A>G	intron	Yes	0.3
1	28767608	TRNAU1AP	+	A>G	intron	Yes	0.19
1	28767609	TRNAU1AP	+	A>G	intron	Yes	0.11
1	28769146	TRNAU1AP	+	A>G	intron	Yes	0.09
1	28769155	TRNAU1AP	+	A>G	intron	Yes	0.155
1	28769408	TRNAU1AP	+	A>G	intron	Yes	0.215
1	28769410	TRNAU1AP	+	A>G	intron	Yes	0.265
1	28769476	TRNAU1AP	+	A>G	intron	Yes	0.18
1	28769506	TRNAU1AP	+	A>G	intron	Yes	0.11
1	28769560	TRNAU1AP	+	A>G	intron	Yes	0.55
1	28771432	TRNAU1AP	+	A>G	intron	Yes	0.235
1	28772634	TRNAU1AP	+	A>G	intron	Yes	0.105
1	28772671	TRNAU1AP	+	A>G	intron	Yes	0.12
1	28773055	TRNAU1AP	+	A>G	intron	No	0.095
1	28773610	TRNAU1AP	+	A>G	intron	Yes	0.17
1	28775077	TRNAU1AP	+	A>G	intron	Yes	0.105
1	28776045	TRNAU1AP	+	A>G	intron	Yes	0.175
1	28776066	TRNAU1AP	+	A>G	intron	Yes	0.365
1	28776080	TRNAU1AP	+	A>G	intron	Yes	0.195
1	28809173	TAF12	-	A>G	intron	Yes	0.175
1	28828520	TAF12	-	A>G	intron	Yes	0.115
1	28829069	TAF12	-	A>G	intron	Yes	0.135
1	28832430	TAF12	-	A>G	intron	Yes	0.135
1	28832845	TAF12	-	A>G	intron	Yes	0.37
1	28832889	TAF12	-	A>G	intron	Yes	0.18
1	28832899	TAF12	-	A>G	intron	Yes	0.115
1	28837722	TAF12	-	A>G	intron	Yes	0.315
1	28837739	TAF12	-	A>G	intron	Yes	0.165
1	28837749	TAF12	-	A>G	intron	Yes	0.105
1	28838352	TAF12	-	A>G	intron	Yes	0.095
1	28838367	TAF12	-	A>G	intron	Yes	0.145
1	28838428	TAF12	-	A>G	intron	Yes	0.09
1	28838468	TAF12	-	A>G	intron	Yes	0.23
1	28839080	TAF12	-	A>G	intron	Yes	0.405
1	28839206	TAF12	-	A>G	intron	Yes	0.165
1	28840003	TAF12	-	A>G	intron	Yes	0.315
1	28845333	N/A	+	A>G	intergenic	Yes	0.095
1	28870693	GMEB1	+	A>G	intron	Yes	0.155
1	28898059	GMEB1	+	A>G	intron	Yes	0.22
1	28898633	GMEB1	+	A>G	intron	Yes	0.4
1	28898658	GMEB1	+	A>G	intron	Yes	0.225
1	28900859	GMEB1	+	A>G	intron	Yes	0.165
1	28914442	GMEB1	+	A>G	3'UTR	Yes	0.305
1	28914443	GMEB1	+	A>G	3'UTR	Yes	0.315
1	28951960	YTHDF2	+	A>G	intron	Yes	0.14
1	28952364	YTHDF2	+	A>G	intron	Yes	0.145
1	28953371	YTHDF2	+	A>G	intron	Yes	0.185
1	28953997	YTHDF2	+	A>G	intron	Yes	0.135
1	28958869	YTHDF2	+	A>G	intron	Yes	0.265
1	28958879	YTHDF2	+	A>G	intron	Yes	0.105
1	28960359	YTHDF2	+	A>G	intron	Yes	0.275
1	29352323	SRSF4	-	A>G	intron	Yes	0.15
1	29352365	SRSF4	-	A>G	intron	Yes	0.245
1	29352369	SRSF4	-	A>G	intron	Yes	0.095
1	29352435	SRSF4	-	A>G	intron	Yes	0.09
1	29352445	SRSF4	-	A>G	intron	Yes	0.105
1	29352450	SRSF4	-	A>G	intron	Yes	0.36
1	29353088	SRSF4	-	A>G	intron	Yes	0.115
1	29353304	SRSF4	-	A>G	intron	Yes	0.26
1	29353306	SRSF4	-	A>G	intron	Yes	0.33
1	29353436	SRSF4	-	A>G	intron	Yes	0.095
1	29354357	SRSF4	-	A>G	intron	Yes	0.315
1	29354381	SRSF4	-	A>G	intron	Yes	0.27
1	29354694	SRSF4	-	A>G	intron	Yes	0.195
1	29354729	SRSF4	-	A>G	intron	Yes	0.11
1	29354747	SRSF4	-	A>G	intron	Yes	0.26
1	29354800	SRSF4	-	A>G	intron	Yes	0.145
1	29354867	SRSF4	-	A>G	intron	Yes	0.21
1	29355328	SRSF4	-	A>G	intron	Yes	0.085
1	29355331	SRSF4	-	A>G	intron	Yes	0.17
1	29355370	SRSF4	-	A>G	intron	Yes	0.215
1	29355396	SRSF4	-	A>G	intron	Yes	0.41
1	29357626	SRSF4	-	A>G	intron	Yes	0.125
1	29357667	SRSF4	-	A>G	intron	Yes	0.15
1	29357693	SRSF4	-	A>G	intron	Yes	0.1
1	29371528	SRSF4	-	A>G	intron	Yes	0.28
1	29371650	SRSF4	-	A>G	intron	Yes	0.26
1	29372401	SRSF4	-	A>G	intron	Yes	0.175
1	29372648	SRSF4	-	A>G	intron	Yes	0.135
1	29372664	SRSF4	-	A>G	intron	Yes	0.215
1	29372686	SRSF4	-	A>G	intron	Yes	0.095
1	29372712	SRSF4	-	A>G	intron	Yes	0.35
1	29372775	SRSF4	-	A>G	intron	Yes	0.145
1	29372828	SRSF4	-	A>G	intron	Yes	0.14
1	29373122	SRSF4	-	A>G	intron	Yes	0.5
1	29373166	SRSF4	-	A>G	intron	Yes	0.375
1	29373176	SRSF4	-	A>G	intron	Yes	0.195
1	29373188	SRSF4	-	A>G	intron	Yes	0.295
1	29373202	SRSF4	-	A>G	intron	Yes	0.285
1	29373206	SRSF4	-	A>G	intron	Yes	0.17
1	29373278	SRSF4	-	A>G	intron	Yes	0.09
1	29373402	SRSF4	-	A>G	intron	No	1
1	29373937	SRSF4	-	A>G	intron	Yes	0.3
1	29374346	SRSF4	-	A>G	intron	Yes	0.17
1	29374390	SRSF4	-	A>G	intron	Yes	0.095
1	29375107	SRSF4	-	A>G	intron	Yes	0.145
1	29376518	SRSF4	-	A>G	intron	Yes	0.11
1	29376584	SRSF4	-	A>G	intron	Yes	0.15
1	29403874	MECR	-	A>G	intron	No	1
1	29404476	MECR	-	A>G	intron	Yes	0.09
1	29404555	MECR	-	A>G	intron	Yes	0.175
1	29404564	MECR	-	A>G	intron	Yes	0.84
1	29404847	MECR	-	A>G	intron	Yes	0.255
1	29416146	MECR	-	A>G	intron	Yes	0.23
1	31182818	PUM1	-	A>G	intron	Yes	0.15
1	31182989	PUM1	-	A>G	intron	Yes	0.085
1	31183285	PUM1	-	A>G	intron	Yes	0.08
1	31183343	PUM1	-	A>G	intron	Yes	0.205
1	31183344	PUM1	-	A>G	intron	Yes	0.14
1	31183620	PUM1	-	A>G	intron	Yes	0.16
1	31183729	PUM1	-	A>G	intron	Yes	0.265
1	31183825	PUM1	-	A>G	intron	Yes	0.08
1	31183827	PUM1	-	A>G	intron	Yes	0.29
1	31183870	PUM1	-	A>G	intron	Yes	0.345
1	31183953	PUM1	-	A>G	intron	Yes	0.235
1	31183959	PUM1	-	A>G	intron	Yes	0.6
1	31183960	PUM1	-	A>G	intron	Yes	0.59
1	31183973	PUM1	-	A>G	intron	Yes	0.89
1	31184109	PUM1	-	A>G	intron	Yes	1
1	31188389	PUM1	-	A>G	intron	Yes	0.45
1	31188423	PUM1	-	A>G	intron	Yes	0.265
1	31190536	PUM1	-	A>G	intron	Yes	0.2
1	31191280	PUM1	-	A>G	intron	Yes	0.375
1	31191316	PUM1	-	A>G	intron	Yes	0.28
1	31191358	PUM1	-	A>G	intron	Yes	0.155
1	31191368	PUM1	-	A>G	intron	Yes	0.275
1	31191384	PUM1	-	A>G	intron	Yes	0.4
1	31191402	PUM1	-	A>G	intron	Yes	0.105
1	31191415	PUM1	-	A>G	intron	Yes	0.12
1	31191891	PUM1	-	A>G	intron	Yes	0.18
1	31191922	PUM1	-	A>G	intron	Yes	0.24
1	31191923	PUM1	-	A>G	intron	Yes	0.19
1	31191927	PUM1	-	A>G	intron	Yes	0.115
1	31191947	PUM1	-	A>G	intron	Yes	0.12
1	31191949	PUM1	-	A>G	intron	Yes	0.255
1	31191959	PUM1	-	A>G	intron	Yes	0.16
1	31191985	PUM1	-	A>G	intron	Yes	0.1
1	31192333	PUM1	-	A>G	intron	Yes	0.29
1	31192339	PUM1	-	A>G	intron	Yes	0.295
1	31193387	PUM1	-	A>G	intron	Yes	0.19
1	31193406	PUM1	-	A>G	intron	Yes	0.145
1	31193428	PUM1	-	A>G	intron	Yes	0.075
1	31193430	PUM1	-	A>G	intron	Yes	0.21
1	31193481	PUM1	-	A>G	intron	Yes	0.635
1	31193486	PUM1	-	A>G	intron	Yes	0.285
1	31193555	PUM1	-	A>G	intron	Yes	0.135
1	31194085	PUM1	-	A>G	intron	Yes	0.475
1	31194177	PUM1	-	A>G	intron	Yes	0.27
1	31230836	PUM1	-	A>G	intron	Yes	0.775
1	31230964	PUM1	-	A>G	intron	Yes	0.5
1	31230973	PUM1	-	A>G	intron	Yes	0.435
1	31230974	PUM1	-	A>G	intron	Yes	0.415
1	31231556	PUM1	-	A>G	intron	Yes	0.115
1	31231656	PUM1	-	A>G	intron	Yes	0.13
1	31244526	PUM1	-	A>G	intron	Yes	0.9
1	31244537	PUM1	-	A>G	intron	Yes	0.75
1	31244573	PUM1	-	A>G	intron	Yes	0.415
1	31244602	PUM1	-	A>G	intron	Yes	0.3
1	31244685	PUM1	-	A>G	intron	Yes	0.085
1	31271178	PUM1	-	A>G	intron	Yes	0.1
1	31271506	PUM1	-	A>G	intron	Yes	0.2
1	31271568	PUM1	-	A>G	intron	Yes	0.235
1	31281887	PUM1	-	A>G	intron	Yes	0.17
1	31285246	PUM1	-	A>G	intron	Yes	0.1
1	31285305	PUM1	-	A>G	intron	Yes	0.15
1	31288386	PUM1	-	A>G	intron	Yes	0.195
1	31288777	PUM1	-	A>G	intron	Yes	0.255
1	31290174	PUM1	-	A>G	intron	Yes	0.28
1	31290644	PUM1	-	A>G	intron	Yes	0.275
1	31291734	PUM1	-	A>G	intron	Yes	0.275
1	31292070	PUM1	-	A>G	intron	Yes	0.23
[truncated: 53,721 more rows]
