# Supplementary material for: ADAR Regulates RNA Editing, Transcript Stability, and Gene Expression
Source: Cell Rep. Author manuscript; Available in PMC 2014 Nov 14. (PMC3935819; doi:10.1016/j.celrep.2013.10.002)
Supplement: 6 [file NIHMS543889-supplement-6.xlsx]

## Sheet: Sheet1
Table S6. Genes whose expression levels changed significantly following ADAR1 knockdown in both individuals, related to Figure 3.
Gene Symbol	Transcript*	Gene Locus	RPKM fold change (ADAR1-siRNA/NTC-siRNA)		P-value
			GM12750	GM12004
ABCC10	N/A	6:43503269-43531764	1.18859	1.3159	0.0299783
ABTB1	N/A	3:128874470-128882459	1.09746	1.36649	0.0377943
ACCN3	N/A	7:150376537-150380776	2.26198	2.47473	0.00444925
ACSL4	N/A	X:108771219-108863277	0.855628	0.777144	0.025844
ADAR	N/A	1:152821157-152867080	0.32842	0.0679406	2.5X10-9
AGAP6	N/A	10:51418083-51440265	1.236	2.1635	0.0418609
AGBL2	N/A	11:47637718-47693504	1.34397	2.01947	0.0176677
AGPAT5	N/A	8:6553285-6606429	0.860571	0.7914	0.0347931
AK4	N/A	1:65385819-65470416	0.800745	0.775851	0.014584
AKAP3	N/A	12:4594936-4624604	1.84188	1.07145	0.027202
ALOX12P2	N/A	17:6697618-6744392	1.48153	1.81074	0.0070402
ANKRD10	N/A	13:110328887-110365417	1.26503	1.22105	0.0252784
ANKRD11	N/A	16:87861535-88084470	1.02824	1.42935	0.0245922
ANKRD23	N/A	2:96867377-96873485	1.49463	1.21275	0.0355069
ANKRD36BP2	N/A	2:88846533-88887224	1.37059	2.02659	0.00127659
ANKRD46	N/A	8:101602175-101641188	0.847979	0.747583	0.0277309
ANKRD9	N/A	14:102042950-102045881	0.563402	0.835265	0.0183369
ANLN	N/A	7:36330283-36459925	0.930298	0.54713	0.000517268
ANO9	N/A	11:407929-432011	1.53771	1.25812	0.00288059
ANP32E	N/A	1:148457340-148475128	0.834052	0.760617	0.0157869
AP1AR	N/A	4:113372343-113410660	0.890667	0.736232	0.0287006
API5	N/A	11:43290080-43322656	0.86354	0.749118	0.0171996
APPL1	N/A	3:57236804-57301750	0.851903	0.779816	0.0287919
ARFGEF1	N/A	8:68272437-68418466	0.870006	0.764476	0.0312108
ARHGAP11A	N/A	15:30694982-30719160	0.972173	0.630862	0.00595055
ARID5A	N/A	2:96566190-96582098	1.15613	1.26121	0.0447863
ARL5A	N/A	2:152365725-152393255	0.896674	0.732628	0.0198798
ASCL1	N/A	12:101875581-101878424	0.568352	0.95309	0.0291593
ASF1B	N/A	19:14091320-14108440	0.89875	0.650924	0.00447352
ASPM	N/A	1:195319879-195382447	0.913761	0.56794	0.0005227
ATAD2	N/A	8:124401271-124477886	0.940333	0.664742	0.00805261
ATF3	N/A	1:210805319-210860739	1.35237	1.13058	0.0273367
ATG12	N/A	5:115191792-115205447	0.914045	0.700642	0.0151956
ATHL1	N/A	11:279137-285688	1.37834	1.3553	0.00560117
ATP11C	N/A	X:138636170-138742113	0.874721	0.734722	0.0185372
ATP13A3	N/A	3:195604691-195670257	0.872151	0.746155	0.0197456
ATP6V1C1	N/A	8:104102423-104154461	0.868492	0.75888	0.0325922
ATP6V1D	N/A	14:66874333-66896473	0.845621	0.795975	0.0436533
ATP8A1	N/A	4:42105148-42353879	0.872787	0.731472	0.0141527
AURKA	N/A	20:54377851-54400758	0.941066	0.557809	0.00079614
BAIAP2	N/A	17:76623541-76771559	1.44792	1.49046	0.0269714
BCAR3	N/A	1:93799936-93919973	0.76401	0.758852	0.0217796
BCAT1	N/A	12:24854224-24993660	0.828302	0.786554	0.0212005
BIRC5	N/A	17:73721871-73733311	0.914248	0.588252	0.00059754
BLM	N/A	15:89061582-89159690	0.998181	0.691186	0.0292486
BMS1P4	N/A	10:75128914-75160278	1.48543	1.10582	0.0408431
BNIP3L	N/A	8:26296439-26326561	0.751916	0.906117	0.026206
BRMS1L	N/A	14:35365347-35410920	0.882924	0.721879	0.0306759
BTLA	N/A	3:113665502-113701098	0.885732	0.779353	0.0418638
BUB1	N/A	2:111111880-111152155	0.977389	0.63774	0.00481333
BUB1B	N/A	15:38240501-38356980	0.964528	0.674973	0.0157053
C11orf65	N/A	11:107758936-107843468	1.60397	1.48386	0.0406865
C11orf66	N/A	11:61005160-61014976	1.70581	2.96957	0.00508417
C12orf48	N/A	12:101038085-101115744	0.945778	0.687165	0.0241646
C12orf70	N/A	12:27511009-27546385	2.18808	2.25238	0.0161766
C12orf74	N/A	12:91620749-91626456	2.0139	1.24455	0.0192076
C12orf75	N/A	12:104248543-104289426	0.883613	0.74159	0.0308734
C15orf48	N/A	15:43510054-43512939	20.1	3.83093	3.5X10-4
C16orf86	N/A	16:66258217-66260162	1.5857	1.26736	0.0470173
C17orf56	N/A	17:76816671-76827486	1.29656	1.30461	0.0201634
C18orf54	N/A	18:50139168-50162402	0.944956	0.70468	0.0471147
C1orf162	N/A	1:111818126-111822657	2.10192	1.14736	0.0344628
C4BPB	N/A	1:205328834-205339960	1.82351	1.19319	0.0277059
C4orf46	N/A	4:159807280-159812652	0.908476	0.73561	0.0327193
C6orf163	N/A	6:88111289-88131900	2.08698	1.44192	0.0206298
C6orf223	N/A	6:44076314-44081672	0.697406	0.927768	0.0128538
C6orf48	N/A	6:31910671-31915520	1.33983	1.07504	0.0272458
C6orf52	N/A	6:10779636-10803016	1.10311	1.70611	0.0402301
C9orf40	N/A	9:76751318-76757622	0.889246	0.738019	0.0395099
CABLES2	N/A	20:60397080-60415734	0.795746	0.799615	0.0225796
CALCOCO1	N/A	12:52391168-52407574	1.18034	1.27395	0.0427189
CALHM3	N/A	10:105222550-105228987	0.528708	0.586384	0.0410193
CAMK4	N/A	5:110587845-110848647	0.890791	0.758827	0.039909
CAMSAP3	N/A	19:7566787-7589196	1.04726	1.58052	0.0268592
CAPN3	N/A	15:40438989-40491807	1.66013	1.2945	0.00950692
CASP3	N/A	4:185785843-185807623	0.956379	0.740806	0.0406094
CASQ1	N/A	1:158426908-158438300	1.6188	1.67585	0.0380367
CASZ1	N/A	1:10619252-10779294	1.02094	1.4177	0.0383333
CBFB	N/A	16:65620550-65692459	0.899639	0.773868	0.0481483
CBLN3	N/A	14:23965579-23968571	1.41886	1.14498	0.0381059
CBR4	N/A	4:170145316-170168043	0.870581	0.70997	0.018025
CBX3	N/A	7:26207355-26219752	0.874217	0.786043	0.041376
CCDC130	N/A	19:13719752-13735106	1.28601	1.26498	0.0260667
CCDC39	N/A	3:181814489-181879977	1.64575	1.17031	0.0363684
CCDC75	N/A	2:37165097-37177242	0.837363	0.769181	0.0422754
CCDC85B	N/A	11:65414450-65415682	0.592702	0.94146	3.2X10-4
CCDC88C	N/A	14:90807419-90953941	1.14284	1.47482	0.00613343
CCL25	N/A	19:8023645-8033547	2.35436	1.82025	0.0373916
CCNA2	N/A	4:122941921-122964538	0.894006	0.540558	0.00373293
CCNB1	N/A	5:68498668-68509826	0.92316	0.59058	0.00099435
CCNB2	N/A	15:57184575-57204536	0.935595	0.581308	0.00110766
CCND1	N/A	11:69165053-69178423	0.752715	0.757078	0.0221652
CCT6P1	N/A	7:64749358-64873232	1.44918	1.40484	0.0239191
CD47	N/A	3:109244630-109292625	0.904757	0.77864	0.0459445
CD68	N/A	17:7423528-7426153	1.22433	1.36062	0.0335271
CD69	N/A	12:9796348-9804764	0.798551	0.811048	0.0432756
CDC20	N/A	1:43597212-43601460	0.997018	0.604791	0.00309377
CDC25C	N/A	5:137648857-137695415	0.999043	0.63576	0.0246126
CDC6	N/A	17:35697671-35712939	0.9678	0.597183	0.00181868
CDCA2	N/A	8:25372429-25421342	0.959175	0.677109	0.0195547
CDCA8	N/A	1:37930745-37947978	0.962936	0.663924	0.0126538
CDHR5	N/A	11:606564-615067	5.36116	2.0376	0.03565
CDK1	N/A	10:62208094-62224616	0.945036	0.595858	0.0019313
CDK14	N/A	7:90176647-90677840	0.828609	0.621593	0.0011046
CDK2	N/A	12:54646822-54652835	0.966055	0.730961	0.0393528
CDK6	N/A	7:92072170-92303877	0.815001	0.601219	9.4X10-5
CDKN3	N/A	14:53933422-53956684	0.993034	0.673974	0.0288285
CECR1	N/A	22:16040191-16070779	1.21985	1.20976	0.0416697
CENPE	N/A	4:104246411-104339015	0.924596	0.710411	0.041392
CENPH	N/A	5:68521130-68541940	0.873183	0.679725	0.00921518
CENPI	N/A	X:100241453-100304634	0.956596	0.576191	0.00342428
CENPW	N/A	6:126702945-126711447	0.93037	0.680434	0.0218733
CEP55	N/A	10:95246358-95278839	0.941032	0.592575	0.00191719
CES3	N/A	16:65552632-65566553	1.70583	1.49614	0.0194479
CES4A	N/A	16:65579992-65601160	1.47912	1.8806	0.00534631
CES5A	N/A	16:54437566-54547444	1.41995	6.80133	0.00507981
CFP	N/A	X:47368555-47374648	1.32535	1.27556	0.0468027
CHAC1	N/A	15:39032927-39036009	1.4595	1.22518	0.00498289
CHEK1	N/A	11:125000245-125056003	0.994321	0.665385	0.0170658
CHKB	N/A	22:49354155-49368294	1.39704	1.19473	0.0390176
CHRNA6	N/A	8:42726936-42743086	1.55222	1.32664	0.0200248
CIRH1A	N/A	16:67723999-67760438	0.897683	0.761221	0.0377073
CKAP2L	N/A	2:113211914-113238725	0.938304	0.592925	0.00336913
CLDN15	N/A	7:100662092-100668821	1.31684	1.2606	0.0404332
CLDND2	N/A	19:56562163-56564069	3.85932	2.27976	0.0359587
CLGN	N/A	4:141529056-141568265	0.751168	0.610238	0.0397165
CLIC4	N/A	1:24944346-25043402	0.869453	0.750436	0.0205261
CLSPN	N/A	1:35970299-36008138	0.972386	0.707964	0.0426326
CMPK1	N/A	1:47572055-47617098	0.856508	0.737598	0.0131575
CMPK2	N/A	2:6905901-6923387	1.59449	1.02515	0.00882588
COL18A1	N/A	21:45649524-45758062	1.24593	1.38347	0.0407952
COL1A1	N/A	17:45616455-45633999	1.60289	1.74228	0.0006106
COQ2	N/A	4:84404000-84425091	0.87753	0.70277	0.0249068
CPEB1	N/A	15:81009005-81113783	1.5924	1.42235	0.0452022
CPNE7	N/A	16:88169676-88191155	1.39893	1.19906	0.0168957
CROCCP2	N/A	1:16817337-16829988	1.55416	1.75963	0.000722298
CROCCP3	N/A	1:16666517-16691783	1.35714	1.76773	0.0265912
CSAD	N/A	12:51837713-51860697	1.4719	1.25352	0.0319904
CSDAP1	N/A	16:31486588-31488346	1.40338	1.46768	0.0416292
CSRNP1	N/A	3:39158345-39170106	1.23394	1.26498	0.0242979
CTDSPL2	N/A	15:42506870-42606721	0.885542	0.736449	0.0230935
CTNNAL1	N/A	9:110744671-110815585	0.913346	0.673835	0.0112753
DARC	N/A	1:157440426-157442914	1.41368	1.36799	0.0252538
DBIL5P	N/A	17:602649-605326	1.31243	2.21734	0.0171843
DDX11L2	N/A	2:114057699-114077764	2.9255	2.71959	8.6X10-5
DEK	N/A	6:18332378-18372778	0.887763	0.777366	0.0412216
DEPDC1	N/A	1:68712422-68735387	0.877986	0.501119	7.5X10-5
DEPDC1B	N/A	5:59928495-60031750	0.895775	0.560921	0.00062405
DHRS2	N/A	14:23175412-23184688	5.06702	1.19039	2.9X10-5
DHX58	N/A	17:37506949-37518277	1.4275	1.21272	0.00716807
DIAPH3	N/A	13:59137723-59636120	0.912895	0.573184	0.000777075
DLAT	N/A	11:111400747-111450105	0.883788	0.781091	0.042744
DLGAP5	N/A	14:54684586-54728149	0.90774	0.529623	7.3X10-5
DNA2	N/A	10:69843826-69901736	0.985069	0.597523	0.00338938
DNAH1	N/A	3:52325374-52409553	1.33373	1.42476	0.00839018
DONSON	N/A	21:33872080-33882884	0.991485	0.708776	0.0482537
DPYSL2	N/A	8:26427625-26571610	0.801294	0.799962	0.0208849
DSCC1	N/A	8:120915361-120937351	0.91279	0.559497	0.00082956
DTL	N/A	1:210180363-210344810	0.931798	0.61339	0.0229492
DTWD2	N/A	5:118200467-118352139	0.968434	0.693005	0.0324819
DTX2	N/A	7:75928907-75973248	1.26611	1.21188	0.0441463
DUOX1	N/A	15:43209483-43245066	1.69265	1.21377	0.0273661
DUSP6	N/A	12:88265967-88270427	1.27444	2.92581	0.00995048
DUT	N/A	15:46410912-46422862	0.794475	0.786308	0.0132003
E4F1	N/A	16:2213567-2225744	1.14768	1.35329	0.0309223
ECT2	N/A	3:173954991-174021957	0.895011	0.65563	0.00729697
EEA1	N/A	12:91690415-91847238	0.797835	0.817422	0.0244985
EEF1A2	N/A	20:61589809-61600949	1.00958	1.70518	0.0134845
EEF1E1-MUTED	N/A	6:7672009-8047827	0.66145	0	0.0399283
EFNA1	N/A	1:153366972-153374010	1.72217	1.72215	0.000587563
EGR1	N/A	5:137829079-137832903	1.24951	1.3008	0.0383817
EIF4EBP2	N/A	10:71833866-71858380	0.844731	0.814412	0.042338
ELFN1	N/A	7:1715323-1754116	2.74675	1.58087	0.0493
ELOVL6	N/A	4:111189677-111339269	0.858193	0.755758	0.0359301
ENO1-AS1	N/A	1:8843645-8862530	1.97481	1.59187	0.00524991
ENPP4	N/A	6:46205659-46222395	0.833808	0.684382	0.00570843
EPHB4	N/A	7:100238122-100263079	1.5476	1.88433	0.009776
ERCC6L	N/A	X:71318250-71400539	0.945336	0.61312	0.0298132
ERO1L	N/A	14:52178354-52232169	0.833792	0.711428	0.00707757
ESCO2	N/A	8:27687976-27718343	0.92835	0.554247	3.5X10-4
EXO1	N/A	1:240078115-240119864	0.989049	0.574123	0.00112596
F2R	N/A	5:76047623-76067351	0.705743	0.863822	0.0475664
FABP5	N/A	8:82355272-82359567	0.758223	0.591782	0.00130499
FADS1	N/A	11:61323672-61341105	0.734611	0.814646	0.00548981
FAM102B	N/A	1:108904493-108983472	0.854627	0.7333	0.0220488
FAM111B	N/A	11:58631233-58651464	0.950441	0.605	0.00153693
FAM113A	N/A	20:2763970-2769332	1.31944	1.17843	0.0390406
FAM129C	N/A	19:17495109-17525648	1.19329	1.41404	0.0242898
FAM186B	N/A	12:48262924-48285700	1.56079	1.40073	0.0359317
FAM193B	N/A	5:176879395-176914154	1.30267	1.26988	0.0148763
FAM45A	N/A	10:120853600-120887366	0.904061	0.000127021	0.024474
FAM63B	N/A	15:56850684-56937026	0.873275	0.657555	0.0108806
FAM83D	N/A	20:36988368-37015117	0.937071	0.705418	0.0286497
FANCI	N/A	15:87588197-87679030	0.951139	0.646719	0.0449091
FBLN5	N/A	14:91405507-91483799	1.79022	1.52166	0.0298991
FBXL16	N/A	16:682500-695826	1.22662	1.56547	0.0305997
FBXO32	N/A	8:124579307-124622674	1.31924	1.33215	0.0367317
FCHO1	N/A	19:17719526-17760377	1.12995	1.40288	0.0193139
FER1L4	N/A	20:33609920-33658898	1.92916	2.28856	0.02685
FGD3	N/A	9:94749421-94838339	1.12039	1.40381	0.0227939
FGR	N/A	1:27811387-27834314	1.23228	1.25946	0.028337
FIGNL1	N/A	7:50479325-50485582	0.91658	0.716583	0.0271051
FKBP1B	N/A	2:24126087-24140054	3.04386	1.54196	0.0116019
FKBP5	N/A	6:35649339-35812702	0.913828	0.767358	0.0475215
FKSG29	N/A	13:98646628-98836754	1.01016	20.1	0.033573
FLJ14186	N/A	4:120546125-120551263	1.50239	1.18813	0.0353441
FLJ39639	N/A	16:3253768-3257567	2.01553	1.62574	0.00800199
FLJ40852	N/A	7:141050606-141084499	2.34399	1.32091	0.0161207
FLJ45340	N/A	7:128068530-128088288	1.38656	1.51844	0.0026477
FNBP1L	N/A	1:93686275-93792806	0.396194	0.427968	0.00105
FOXA2	N/A	20:22509641-22514101	1.01907	2.58741	0.0233
FSD1L	N/A	9:107250135-107351206	0.899904	0.736807	0.0351532
GAD1	N/A	2:171381445-171425905	1.52345	3.35107	0.00276253
GADD45B	N/A	19:2427122-2429257	1.29248	1.2666	0.010231
GALNT1	N/A	18:31488530-31545796	0.885007	0.758512	0.0307368
GAR1	N/A	4:110956114-110965342	0.868144	0.726858	0.0213228
GAS5	N/A	1:172099008-172103748	1.277	1.09035	0.0468139
GBE1	N/A	3:81621539-81893640	0.849448	0.797706	0.0360713
GGH	N/A	8:64090192-64114164	0.910193	0.659184	0.0106626
GHRL	N/A	3:10302433-10310133	1.41534	1.6761	0.0313545
GIGYF1	N/A	7:100115065-100124806	1.07784	1.34481	0.0459395
GINS1	N/A	20:25336322-25377191	0.887479	0.64356	0.00411828
GINS2	N/A	16:84268780-84280089	0.999665	0.705495	0.0357105
GIPR	N/A	19:50863341-50877557	1.75803	1.89628	0.00477242
GLO1	N/A	6:38751679-38778930	0.898873	0.770026	0.0422127
GLUL	N/A	1:180617461-180627964	0.844951	0.750911	0.0153379
GNB4	N/A	3:180596569-180652065	0.971613	0.688749	0.0388442
GOLGA8B	N/A	15:32604775-32663063	1.73075	1.33689	0.000518293
GSTO2	N/A	10:106018620-106049166	2.18534	1.11571	0.0403731
GTF2B	N/A	1:89090908-89129889	0.924796	0.732985	0.0354164
GTF2IRD1	N/A	7:73506055-73654856	1.21776	1.34052	0.0307531
GUSBP11	N/A	22:22310674-22389610	1.49051	1.31818	0.0284269
H1F0	N/A	22:36531059-36533389	1.76466	1.27751	1.3X10-4
H2AFX	N/A	11:118469794-118471387	0.889441	0.742944	0.0280177
H2AFZ	N/A	4:101088266-101090535	0.897375	0.765416	0.0410502
H3F3A	N/A	1:224317030-224326326	0.459017	0.00191738	0.0165901
H3F3C	N/A	12:31835385-31836442	1.39334	1.82484	0.0142276
HAT1	N/A	2:172487180-172556846	0.90421	0.741703	0.0294044
HCN2	N/A	19:540892-568159	1.30057	1.76293	0.00925315
HELZ	N/A	17:62497015-62671781	0.866485	0.79148	0.0456239
HHLA2	N/A	3:109504021-109579816	0.589717	0.420782	0.0240069
HIST1H2AC	N/A	6:26232351-26232897	1.9701	1.41897	5.5X10-6
HIST1H2BO	N/A	6:27969181-27969648	1.90984	1.73965	0.00525977
HIST1H3D	N/A	6:26304990-26307450	2.78495	1.41051	6.5X10-6
HIST1H4H	N/A	6:26393332-26393706	1.4703	1.38421	0.0176672
HIST2H2AC	N/A	1:148125148-148125585	1.37435	2.89302	0.0356947
HMGB1	N/A	13:29930878-29938081	0.873533	0.680002	0.00741914
HMGB2	N/A	4:174489101-174492170	0.907954	0.690304	0.00738969
HMGCS1	N/A	5:43325249-43349352	0.779029	0.70591	0.00181778
HMGN1	N/A	21:39636110-39642917	0.855934	0.79057	0.0390163
HMGN2	N/A	1:26671488-26675720	0.751891	0.709187	0.00174037
HMMR	N/A	5:162820094-162851530	0.90925	0.559393	2.9X10-4
HMOX1	N/A	22:34107059-34120207	1.11528	2.00643	2.5X10-5
HNRNPH3	N/A	10:69712422-69772959	0.856632	0.808786	0.0466513
HOOK2	N/A	19:12734816-12747434	1.40776	1.30531	0.0163795
HOPX	N/A	4:57208910-57242629	0.364692	0.863215	0.00786803
HPS3	N/A	3:150330060-150422522	0.84565	0.753033	0.0216303
HSBP1	N/A	16:82399093-82404095	0.68913	0.543744	3.3X10-6
HSD17B12	N/A	11:43658718-43834745	0.873467	0.732278	0.0173776
HSPA4L	N/A	4:128922902-128973976	0.947291	0.734524	0.0460717
ICAM5	N/A	19:10261654-10268454	1.54074	1.58575	0.0185613
IFI27	N/A	14:93646831-93652786	2.39415	1.73657	0.0047605
IFI6	N/A	1:27865158-27871311	1.29825	1.13539	0.0308482
IFIT1	N/A	10:91142301-91153724	1.71371	1.33933	1.9X10-5
IFIT2	N/A	10:91051685-91059013	2.59642	1.27117	7.6X10-6
IFIT3	N/A	10:91077581-91090705	1.3681	1.03627	0.0205636
IFITM3	N/A	11:309672-310914	1.65533	2.95597	0.0120967
IKBKE	N/A	1:204710208-204736846	1.3112	1.18955	0.0207468
IL12B	N/A	5:158674368-158690059	0.528703	0.387543	0.000735075
IL3RA	N/A	Y:1415508-1461582	1.01582	1.53581	0.0119723
ILDR1	N/A	3:123188859-123223817	1.33337	1.1813	0.0242704
INCA1	N/A	17:4832148-4841629	1.75997	1.73239	0.00293627
IPO7	N/A	11:9362744-9426250	0.914859	0.772037	0.0493095
IREB2	N/A	15:76517572-76580853	0.875083	0.784739	0.0431808
IRF7	N/A	11:602554-605999	1.28063	1.10084	0.0460795
IRGM	N/A	5:150206277-150208424	3.08791	1.21448	0.00689724
ISG15	N/A	1:938709-939782	1.49408	1.09226	0.00312279
ISG20	N/A	15:86983042-86999883	1.26775	1.20727	0.0233961
ITGAV	N/A	2:187163034-187253873	0.896905	0.699666	0.0130154
ITIH1	N/A	3:52786647-52801117	1.92813	1.44091	0.0370289
ITIH4	N/A	3:52822045-52839757	1.39636	1.97086	0.0238993
JAKMIP1	N/A	4:6078826-6253219	0.650655	0.997692	0.010568
JMJD7-PLA2G4B	N/A	15:39907574-39973567	3.71468	1.30765	0.0433782
KATNAL2	N/A	18:42780784-42882612	0.690584	0.293149	4.9X10-4
KBTBD8	N/A	3:67131416-67144322	0.890488	0.672737	0.00876296
KCNAB1	N/A	3:157321030-157739621	1.79476	1.17626	0.0179072
KCNAB3	N/A	17:7766751-7773478	1.837	1.1982	0.04915
KCNK12	N/A	2:47601418-47650974	1.47331	2.41654	0.0288014
KCP	N/A	7:128304154-128338009	1.24235	2.02269	0.00752136
KDELC2	N/A	11:107848042-107874369	0.930194	0.70942	0.0307425
KDM6B	N/A	17:7683959-7698843	1.0579	1.48802	0.0126065
KIAA0101	N/A	15:62444263-62460755	0.87572	0.527545	3.3X10-5
KIAA0196	N/A	8:126105684-126173243	0.85831	0.692059	0.00679017
KIAA0319L	N/A	1:35671677-35795624	0.905738	0.765279	0.0494404
KIAA0664L3	N/A	16:31619434-31626246	1.53645	1.36995	0.00363406
KIAA1407	N/A	3:115165673-115258150	1.37712	1.248	0.047922
KIAA1522	N/A	1:32980098-33013158	1.36072	2.43142	0.0026
KIAA1524	N/A	3:109751407-109896383	0.904566	0.56188	0.0192859
KIF11	N/A	10:94342804-94405132	0.908874	0.622282	0.00179416
KIF14	N/A	1:198787247-198856485	0.919473	0.4741	2.7X10-5
KIF15	N/A	3:44778212-44869752	0.923196	0.667597	0.0152239
KIF18A	N/A	11:27998738-28086322	0.956817	0.617322	0.00585624
KIF20B	N/A	10:91451346-91524680	0.917736	0.686159	0.0143688
KIF23	N/A	15:67493680-67527818	0.943993	0.60721	0.00285075
KIF4A	N/A	X:69426603-69557499	0.952516	0.629238	0.00649433
KIFC1	N/A	6:33467290-33485677	0.988317	0.623809	0.00524433
KIFC2	N/A	8:145662545-145672526	1.34743	1.28231	0.043618
KLF4	N/A	9:109286953-109291868	3.70076	1.75761	0.0398
KLHL8	N/A	4:88301237-88360698	0.877492	0.67875	0.00951892
KPNA2	N/A	17:63462309-63473432	0.867763	0.713668	0.0222103
KRBA2	N/A	17:8212697-8215583	1.63488	1.21262	0.0322525
L2HGDH	N/A	14:49778901-49848697	0.856067	0.773814	0.043633
LCE1B	N/A	1:151051070-151052209	1.01005	1.7071	0.00888847
LDHA	N/A	11:18372511-18386341	0.846318	0.764854	0.0231542
LENG8	N/A	19:59651876-59666706	1.24987	1.19215	0.0381372
LGALS3BP	N/A	17:74478929-74487656	1.61594	1.54147	0.00868842
LILRB3	N/A	19:59411958-59418771	1.36764	2.00756	0.0225
LINC00174	N/A	7:65478465-65502830	1.66623	1.52803	0.0007738
LLGL2	N/A	17:71033377-71082885	1.08133	1.65787	0.026779
LMNB1	N/A	5:126140213-126200611	0.948171	0.706931	0.0198478
LOC100128542	N/A	7:150077756-150118770	20.1	20.1	0.00605
LOC100129196	N/A	1:30956710-30972180	1.10666	1.81738	0.0478673
LOC100131655	N/A	18:72635675-72663239	0.385101	0.806608	0.00100088
LOC100132247	N/A	16:22432344-22455342	1.87876	1.51431	0.0135296
LOC100216546	N/A	7:104409429-104418848	1.73103	1.52354	0.00087975
LOC100271836	N/A	16:21365504-21421103	1.29612	1.57505	0.0408787
LOC100289187	N/A	7:99033837-99046392	1.79792	2.25199	0.00955256
LOC100527964	N/A	1:178466055-178510811	1.74627	1.16796	0.0188726
LOC146880	N/A	17:60176241-60208579	1.70588	2.39023	3.0X10-4
LOC149086	N/A	1:31744425-31746754	2.57604	2.1941	2.7X10-4
LOC150776	N/A	2:131966855-131995619	1.49623	1.20085	0.00787815
LOC389765	N/A	9:87610736-87647614	1.64057	1.46357	0.0189739
LOC399744	N/A	10:38757079-38781087	1.10515	1.60013	0.0209024
LOC407835	N/A	7:128553560-128555286	1.36195	1.68633	0.0318973
LOC541471	N/A	2:111841061-111969163	0.32861	0.902475	0.0478874
LOC653712	N/A	3:130063040-130073074	1.88156	1.5831	0.0213555
LOXL2	N/A	8:23210354-23317667	1.42913	1.29343	0.0312615
LPP	N/A	3:189351687-190091154	0.990716	0.58856	0.033
LRP12	N/A	8:105570635-105670428	0.878678	0.685018	0.0203849
LRRC58	N/A	3:121526265-121550876	0.879864	0.714679	0.0130249
LRRC68	N/A	19:50288270-50342383	1.12282	1.34612	0.045467
MAD2L1	N/A	4:121200024-121207461	0.905385	0.619476	0.00227926
MAFF	N/A	22:36927884-36942463	1.26837	1.35851	0.0409751
MAN2C1	N/A	15:73435185-73447994	1.29426	1.12762	0.0365886
MAPK8IP3	N/A	16:1696221-1760319	1.29168	1.53466	0.00161508
MARVELD1	N/A	10:99463454-99467899	0.774474	0.721316	0.0247877
MASTL	N/A	10:27483758-27515854	0.982433	0.714486	0.0439517
MBD6	N/A	12:56202925-56210198	1.14466	1.30147	0.0431066
MCM10	N/A	10:13243559-13293110	0.968647	0.580021	0.000862838
MCM4	N/A	8:49035315-49053272	0.970842	0.665966	0.00934584
MELK	N/A	9:36562904-36667679	0.960017	0.567552	0.00084513
MERTK	N/A	2:112372661-112503416	1.52746	1.21291	0.048735
MIAT	N/A	22:25383445-25402440	1.57203	1.57728	0.000906718
MIIP	N/A	1:12002098-12014693	1.13568	1.28999	0.0464526
MIR22HG	N/A	17:1561547-1566316	1.0531	1.53831	0.0167265
MIR3176	N/A	16:517856-544637	0.698012	0	0.0130971
MIR5047	N/A	17:59924835-59932946	2.07016	6.71682	0.0369242
MIR7-1	N/A	9:85772817-85785389	1.32334	20.1	2.8X10-4
MLF1IP	N/A	4:185807760-185892280	0.990271	0.612055	0.0088364
MLL2	N/A	12:47699024-47735374	1.0196	1.36262	0.0461817
MLL4	N/A	19:40900760-40921619	1.06845	1.37525	0.0314314
MMS22L	N/A	6:97696757-97837773	0.906681	0.650331	0.00622554
MOBKL1A	N/A	4:71986927-72072755	0.836904	0.798074	0.0400472
MORN4	N/A	10:99364299-99383903	1.89875	1.07862	0.00652166
MRM1	N/A	17:32032137-32039520	1.21454	1.25475	0.0472115
MST4	N/A	X:130984925-131037652	0.829296	0.759402	0.0134142
MTF2	N/A	1:93317379-93377226	0.92929	0.753436	0.0477338
MTMR6	N/A	13:24718340-24759704	0.935092	0.743242	0.0428609
MYCBP	N/A	1:39100748-39119885	0.731353	0.484845	1.4X10-6
MYEF2	N/A	15:46200460-46257850	0.923117	0.725803	0.039062
MYH3	N/A	17:10472567-10500190	1.32154	2.87132	0.00106641
MZF1	N/A	19:63762364-63777976	1.36808	1.5746	0.00848871
N4BP2	N/A	4:39720931-39836267	0.920578	0.711604	0.0229572
NACA2	N/A	17:57022575-57023345	1.55769	1.4127	0.0278318
NCAPG	N/A	4:17421622-17632581	0.96879	0.578328	0.00325974
NCAPG2	N/A	7:158116763-158190281	0.9253	0.624992	0.00306555
NCAPH	N/A	2:96365210-96405001	0.979477	0.650073	0.0110522
NCKAP1	N/A	2:183497849-183611474	0.851522	0.760066	0.0305765
NCKAP5	N/A	2:133145841-134042501	0.956125	0.446285	0.0252642
NDRG4	N/A	16:57055049-57105024	1.0576	1.82553	0.018419
NEDD4	N/A	15:53906413-54073127	0.872747	0.716952	0.0245741
NEIL1	N/A	15:73426383-73434641	1.78777	1.86829	0.0012986
NEK2	N/A	1:209898221-209915595	0.927269	0.609667	0.00367063
NEK8	N/A	17:24079958-24093911	1.25357	1.21514	0.0486485
NET1	N/A	10:5444517-5490426	0.919758	0.724784	0.031642
NEURL3	N/A	2:96527109-96537573	1.95231	1.15809	0.00318111
NHLH1	N/A	1:158603484-158609262	1.55646	1.35761	0.0222359
NIPSNAP3A	N/A	9:106549789-106562224	0.81862	0.694138	0.0104767
NLGN3	N/A	X:70281405-70307776	1.53627	1.77976	0.0105812
NLRP1	N/A	17:5345442-5428556	1.22932	1.21748	0.0402372
NOV	N/A	8:120497732-120505859	2.78675	2.48934	0.00425
NPR2	N/A	9:35782405-35802259	1.35836	1.3808	0.0248885
NPW	N/A	16:2009521-2010757	0.347687	0.698444	0.0165294
NRGN	N/A	11:124115038-124122312	0.875318	0.63039	0.0261573
NRIP2	N/A	12:2804774-2814482	1.6449	1.12642	0.0445711
NRN1L	N/A	16:66476281-66477772	3.7902	5.80212	0.0150445
NUCKS1	N/A	1:203948569-203985995	0.861855	0.779249	0.0325806
NUDT21	N/A	16:55020548-55042762	0.873181	0.729941	0.0151425
NUSAP1	N/A	15:39412183-39460540	0.962469	0.651037	0.00597465
OASL	N/A	12:119942477-119961163	2.3187	1.68617	3.4X10-7
ODF3B	N/A	22:49315703-49317874	1.32325	1.3096	0.0478712
OR2B6	N/A	6:28032997-28033939	1.8772	2.11665	0.0239053
OSBPL7	N/A	17:43239731-43254146	1.33613	1.20374	0.0282561
OSGEP	N/A	14:19985046-19993107	0.786444	0.689419	0.00302957
OSGIN1	N/A	16:82540172-82557438	1.21807	1.57451	0.0376084
OSTalpha	N/A	3:197427779-197444698	1.61301	2.46044	0.0105417
P4HA2	N/A	5:131556202-131591455	0.728841	0.873518	0.0384535
PABPC1L	N/A	20:42972116-43001376	1.66905	1.46211	0.00181453
PATL2	N/A	15:42745221-42756378	1.57714	1.20905	0.0120649
PBK	N/A	8:27723056-27751268	0.905379	0.588103	0.00218723
PCNA	N/A	20:5043598-5055268	0.926203	0.707865	0.0172775
PCNP	N/A	3:102775731-102795971	0.86087	0.759975	0.0254698
PDDC1	N/A	11:757222-767487	1.25697	1.21729	0.0305573
PDXDC2P	N/A	16:68567702-68657352	1.95351	3.2247	3.0X10-4
PHF1	N/A	6:33486750-33492208	1.17531	1.38593	0.0155064
PHF6	N/A	X:133335007-133390488	0.861952	0.765022	0.0356396
PHKB	N/A	16:46052710-46292935	0.885698	0.736665	0.0233084
PHTF2	N/A	7:77266044-77424757	0.910245	0.766101	0.0468731
PI4K2B	N/A	4:24844750-24889929	0.91333	0.729245	0.0251522
PIF1	N/A	15:62894886-62904891	1.33188	1.11424	0.0429187
PIGR	N/A	1:205168489-205186434	0.707431	0.727694	0.0175832
PIK3IP1	N/A	22:30007578-30018520	1.27079	1.2716	0.0387465
PILRB	N/A	7:99743260-99803390	1.54568	1.36579	0.0128462
PIM2	N/A	X:48655402-48661357	1.12574	1.35055	0.0224688
PLA2G4C	N/A	19:53242911-53305921	1.54066	1.35808	0.00156238
PLA2G6	N/A	22:36837447-36907782	1.13031	1.38555	0.0376948
PLK1	N/A	16:23597701-23632322	0.981425	0.552166	4.9X10-4
PLK4	N/A	4:129021465-129039827	0.972668	0.645708	0.0116401
PLXNA3	N/A	X:153339816-153355179	1.2224	1.30477	0.024754
POLA1	N/A	X:24621984-24925023	0.892964	0.760509	0.0369409
PPP1R15A	N/A	19:54067460-54071131	1.15916	1.31348	0.0251987
PPP1R3F	N/A	X:49013249-49031499	0.5123	0.868995	0.00173736
PRAME	N/A	22:21220122-21231696	0.521099	0.792963	0.0309389
PRC1	N/A	15:89310271-89338808	0.983638	0.706321	0.0326343
PRKCDBP	N/A	11:6296751-6298316	0.700432	0.850739	0.0405489
PRO0611	N/A	1:31176939-31311151	1.30072	20.1	0.0376024
PRR11	N/A	17:54587641-54638852	0.978708	0.719078	0.0486994
PRRG2	N/A	19:54776398-54786077	1.43943	1.47844	0.0456228
PRSS27	N/A	16:2702423-2710553	1.12907	3.71775	0.0398879
PTMA	N/A	2:232281478-232286494	0.750575	0.781603	0.00486948
QPCTL	N/A	19:50887580-50899088	1.18814	1.3444	0.0255644
RAB23	N/A	6:57161540-57195037	0.930154	0.676029	0.0256391
RAB9B	N/A	X:102963910-102973868	0.667796	0.629105	0.0164146
RABL2A	N/A	2:114101286-114117445	0.600674	0.752965	0.0317589
RAD51	N/A	15:38774618-38811648	0.98789	0.625212	0.00601237
RAD51AP1	N/A	12:4518210-4539474	0.950917	0.618818	0.00439627
RAD52	N/A	12:891515-929124	1.47816	1.11535	0.0267801
RANBP1	N/A	22:18485023-18494704	0.818798	0.793575	0.0247905
RASD1	N/A	17:17338477-17340434	1.41227	2.4654	0.01385
RASGRP2	N/A	11:64250958-64269504	1.42453	1.52686	0.0137779
RBBP9	N/A	20:18415187-18425887	0.876142	0.76536	0.0368488
RBMS3	N/A	3:29297806-30026890	1.72986	1.29927	0.0415153
REEP1	N/A	2:86294630-86418717	0.599952	0.746154	0.0254071
RFC3	N/A	13:33290205-33438695	0.927637	0.677289	0.0097463
RFC5	N/A	12:116938888-116954425	0.944787	0.678006	0.0138175
RFK	N/A	9:78190252-78199264	0.892625	0.603897	0.00202852
RFNG	N/A	17:77599066-77602939	1.14805	1.37397	0.0330285
RGL2	N/A	6:33367408-33375154	1.23989	1.32072	0.0323615
RIMKLA	N/A	1:42619054-42662487	0.738952	0.842007	0.042843
RNU11	N/A	1:28847698-28847833	0	0.476109	0.00806409
RNU4ATAC	N/A	2:121811821-122123522	0	0.981378	0.00367965
ROD1	N/A	9:113798652-114152366	0.860779	0.79198	0.0364379
RP2	N/A	X:46581290-46626735	0.893632	0.696061	0.0187976
RPL23P8	N/A	7:20833441-20833964	1.72646	1.24434	0.0177428
RPL7	N/A	8:74365427-74368423	2.03195	1.0241	0.0117931
RPRD1A	N/A	18:31823789-31901371	0.833682	0.70529	0.00698877
RPS17	N/A	15:80608215-80611920	1.84251	1.23876	0.0260632
RPS27	N/A	1:152229862-152231255	0.529194	0.44877	0.0493565
RPS28	N/A	19:8292383-8293280	1.89186	1.24563	0.0365571
RPS6KA3	N/A	X:20077949-20194671	0.855967	0.621316	0.00084909
RPSAP58	N/A	19:23737655-23802759	0.708487	0.658886	0.0439155
RRM1	N/A	11:4072499-4116682	0.910807	0.666044	0.00590382
RRM2	N/A	2:10180145-10188997	0.943934	0.618711	0.00162784
RRM2B	N/A	8:103285904-103320522	0.842065	0.673846	0.00231132
RRP7B	N/A	22:41279868-41307961	1.4119	1.27943	0.0224714
RSAD2	N/A	2:6935246-6955814	2.60275	1.24068	1.7X10-4
RSPH1	N/A	21:42765665-42789470	2.04353	1.12938	0.0253432
RSPRY1	N/A	16:55777741-55830448	0.906432	0.751905	0.0420715
S100A4	N/A	1:151782718-151784906	0.583945	0.827822	0.0162092
SACS	N/A	13:22800964-22905841	0.895511	0.70938	0.0133317
SCAMP1	N/A	5:77692094-77812318	0.894141	0.753208	0.0459252
SCAND2	N/A	15:82975694-82986698	1.45068	1.4663	0.00311519
SCARNA1	N/A	1:28029838-28050770	4.09657	20.1	0.0208893
SCARNA22	N/A	4:1842920-1953732	0.820223	0.652678	0.025608
SCARNA7	N/A	3:161695476-161766070	1.00651	20.1	0.00830892
SCD	N/A	10:102096761-102114578	0.750225	0.90456	0.0226343
SCNN1G	N/A	16:23101540-23135701	1.23229	1.8517	0.01505
SDHAP2	N/A	3:196870090-196900916	1.49669	2.7552	0.0238647
SEC31B	N/A	10:102236392-102269585	1.88334	1.27822	0.000887478
SEMA5A	N/A	5:9088137-9599233	0.848734	0.735952	0.0254986
SERPINA1	N/A	14:93912836-93926782	0.88631	0.459528	0.00338895
SETD7	N/A	4:140646641-140697027	0.92554	0.63328	0.00787398
SGK3	N/A	8:67742340-67936811	1.04682	2.18951	0.0268444
SGOL1	N/A	3:20177088-20202728	0.980837	0.686401	0.0447653
SGOL2	N/A	2:201099109-201157063	0.955608	0.626798	0.00561003
SH2D3A	N/A	19:6703172-6718523	1.1349	1.45825	0.0260303
SHCBP1	N/A	16:45171968-45212812	0.928265	0.605083	0.00157728
SKA2	N/A	17:54542089-54587582	0.842191	0.698206	0.00635323
SKP2	N/A	5:36187901-36219899	0.926798	0.724201	0.0383311
SLC16A10	N/A	6:111515473-111651299	0.827778	0.653931	0.0160956
SLC16A7	N/A	12:58369392-58461675	0.865602	0.732898	0.0319418
SLC25A30	N/A	13:44865453-44890516	0.904016	0.72521	0.0328723
SLC27A1	N/A	19:17442299-17477977	1.10001	1.53195	0.0256755
SLC39A10	N/A	2:196229776-196310671	0.829243	0.686827	0.00971023
SLC39A13	N/A	11:47386621-47394627	1.13513	1.31544	0.0483254
SLC45A3	N/A	1:203893603-203916253	1.16862	1.34336	0.0466472
SLCO2B1	N/A	11:74539679-74595093	1.26869	1.43763	0.0271063
SLCO4C1	N/A	5:101597590-101660152	0.920724	0.647908	0.0369958
SMARCAD1	N/A	4:95347781-95431466	0.880793	0.739276	0.0202905
SMC2	N/A	9:105896361-105943521	0.867486	0.66269	0.00302591
SMC4	N/A	3:161600123-161635435	0.917763	0.705662	0.0159459
SMPD3	N/A	16:66949730-67039910	1.66223	1.42854	0.0112147
SNORA23	N/A	11:9362744-9426250	1.02318	20.1	0.0152731
SNORA31	N/A	13:44809303-44813297	1.8875	20.1	2.7X10-4
SNORA33	N/A	6:133177400-133180396	0.666336	0	0.00633284
SNORA36A	N/A	X:153644224-153659158	20.1	20.1	0.00215683
SNORA38	N/A	6:31696428-31713533	1.37402	20.1	0.0438
SNORA38B	N/A	17:63144522-63170728	0	0	0.00567676
SNORA51	N/A	20:2581177-2587039	1.18707	20.1	0.00701123
SNORA52	N/A	11:799935-802876	1.30058	2.94441	0.0121997
SNORA53	N/A	12:97511533-97519909	2.27141	3.06568	0.0059716
SNORA54	N/A	11:2922235-2970183	0	0	0.00373728
SNORA55	N/A	1:39799071-39815108	0.346616	0.321643	0.00448456
SNORA69	N/A	X:118804496-118809634	0	0	0.0206246
SNORA74A	N/A	5:138637339-138695265	0.867726	0	0.00161805
SNORA75	N/A	2:232027702-232037449	1.69987	20.1	0.02095
SNORD10	N/A	17:7406032-7423048	0.428793	0.955709	0.0206096
SNORD12B	N/A	20:47295845-47339202	20.1	20.1	0.000812728
SNORD15A	N/A	11:74788209-74794381	1.40637	20.1	0.03315
SNORD15B	N/A	11:74788209-74794381	1.05071	1.13939	0.00203694
SNORD89	N/A	2:101255829-101255943	0	0.989192	0.0396163
SNORD97	N/A	11:10775168-10787158	2.28176	20.1	0.00119177
SNX7	N/A	1:98899823-98998644	0.902301	0.219864	0.0155236
SP4	N/A	7:21434213-21520676	0.855743	0.743036	0.0226303
SPARC	N/A	5:151021201-151046710	0.84384	0.75676	0.0191998
SPC25	N/A	2:169435646-169455190	0.871433	0.677663	0.0159758
SPIN4	N/A	X:62483831-62487943	0.890297	0.638189	0.00755302
SRP9	N/A	1:224032137-224044791	0.907472	0.674648	0.0075547
SRPK1	N/A	6:35908788-35996935	0.909287	0.772225	0.0474836
SRSF10	N/A	1:24165523-24179540	0.934565	0.678602	0.0249661
SSX2IP	N/A	1:84881977-84928828	0.895864	0.739748	0.0459089
STARD9	N/A	15:40655148-40800488	1.18409	1.32855	0.0309107
STK39	N/A	2:168518775-168812351	0.606157	0.556773	0.000639695
STMN1	N/A	1:26083263-26105955	0.911565	0.65971	0.00341618
STYX	N/A	14:52266632-52311455	0.821272	0.696841	0.00423761
SUB1	N/A	5:32621361-32639942	0.883362	0.759739	0.0299453
SUGP2	N/A	19:18962696-19005380	1.34294	1.09914	0.0209859
SUMO2	N/A	17:70675419-70690693	0.86977	0.780314	0.0392638
SYNGAP1	N/A	6:33495824-33529444	1.23437	1.31616	0.0294716
SYNM	N/A	15:97462808-97493323	0.88108	0.634166	0.0485628
SYP	N/A	X:48931208-48943605	1.20198	1.82885	0.0264037
SYT5	N/A	19:60376280-60383532	1.54437	3.98381	0.00315
TAF1C	N/A	16:82736365-82778177	1.20577	1.25294	0.0403533
TAF1D	N/A	11:93108745-93114351	1.35639	1.03089	0.0316871
TBC1D17	N/A	19:55072493-55083819	1.07278	1.39403	0.0249835
TBC1D9	N/A	4:141761385-141896921	0.697483	0.674385	0.00769006
TBKBP1	N/A	17:43127628-43144428	1.32932	1.38969	0.0372775
TGIF1	N/A	18:3402071-3448406	1.47945	1.34272	0.0408986
TK1	N/A	17:73681754-73694880	0.917141	0.710855	0.022914
TMCC2	N/A	1:203463660-203509094	1.95953	1.70615	0.00206368
TMED7	N/A	5:114942237-114989775	0.802632	0.714103	0.0080636
TMEM106C	N/A	12:46643596-46648928	0.933346	0.717881	0.0245196
TMEM144	N/A	4:159350850-159395889	2.13901	1.04962	0.0353743
TMEM160	N/A	19:52241006-52243722	0.356555	0.937641	3.7X10-5
TMEM167A	N/A	5:82384420-82409028	0.924505	0.740821	0.0345308
TMEM170B	N/A	6:11646496-11691743	0.731639	0.745208	0.00330458
TMEM237	N/A	2:202193151-202216469	0.94094	0.718146	0.0492512
TMEM238	N/A	19:60582423-60587439	1.22309	2.03689	0.00457636
TMEM48	N/A	1:54003721-54076813	0.949933	0.737848	0.0431689
TMEM65	N/A	8:125392339-125454121	0.868648	0.694233	0.0328521
TMPO	N/A	12:97430881-97468288	0.925734	0.736404	0.0355871
TMX1	N/A	14:50776635-50794122	0.840587	0.525738	5.4X10-5
TNFAIP6	N/A	2:151922351-151944808	2.75009	1.48632	0.00228013
TNFSF4	N/A	1:171419492-171443094	0.727798	0.779001	0.00430218
TNIP3	N/A	4:122272013-122357105	0.806186	0.768282	0.0487014
TNK2	N/A	3:197074632-197120277	1.2544	1.2596	0.0199777
TOP2A	N/A	17:35798298-35827728	0.891775	0.555462	1.1X10-4
TOX2	N/A	20:41976905-42131668	1.03144	1.36948	0.0473516
TPM2	N/A	9:35671989-35680053	2.38092	1.05177	0.0327967
TPX2	N/A	20:29790564-29853264	0.959892	0.621874	0.0022887
TRAPPC5	N/A	19:7651706-7653748	0.741745	0.996299	0.0409568
TRIM17	N/A	1:226662258-226671206	1.56599	2.33256	0.0485892
TRIM2	N/A	4:154293719-154479924	0.897738	0.53993	0.0393
TRIM56	N/A	7:100515505-100520609	1.09833	1.33871	0.0456881
TRIM62	N/A	1:33383589-33420258	1.21249	1.33353	0.0392755
TRIM66	N/A	11:8590159-8636959	1.25622	1.23776	0.0313721
TRIP13	N/A	5:945968-971164	0.99913	0.604351	0.00532272
TTC21A	N/A	3:39124155-39155398	1.53115	1.17477	0.0360852
TTK	N/A	6:80771040-80808963	0.928519	0.60654	0.00201756
TTYH2	N/A	17:69721290-69769752	1.25954	1.28927	0.0424833
TUBGCP6	N/A	22:48998244-49025527	1.2443	1.272	0.0190699
TWSG1	N/A	18:9324764-9392418	0.855348	0.794598	0.0417463
TXLNB	N/A	6:139602891-139654901	1.96493	1.0486	0.0181667
TYMS	N/A	18:586997-702662	0.971099	0.727537	0.0451089
UBE2C	N/A	20:43874661-43879003	0.950579	0.609641	0.00365083
UBE2S	N/A	19:60604461-60611137	0.610336	0.602021	4.6X10-5
UBE2T	N/A	1:200567407-200577717	0.958173	0.669362	0.0188104
UBE2V2	N/A	8:49083547-49137007	0.852146	0.615442	0.00097458
UBQLNL	N/A	11:5492198-5494532	1.647	1.94247	0.0211216
UBXN2B	N/A	8:59486376-59526614	0.885815	0.668747	0.00972664
UHMK1	N/A	1:160733587-160766043	0.887655	0.769283	0.0347728
UHRF1	N/A	19:4860509-4913165	0.895235	0.736439	0.0334715
ULK1	N/A	12:130945231-130973660	1.11011	1.33389	0.0467161
UNC5CL	N/A	6:41102617-41114916	1.42333	1.80934	0.0129928
VMA21	N/A	X:150316314-150328494	0.888172	0.713176	0.01594
WASH1	N/A	9:4510-19739	1.59646	1.57786	0.0360094
WDHD1	N/A	14:54475405-54563569	0.925299	0.682709	0.0120183
WDR76	N/A	15:41906403-41947909	0.950984	0.659625	0.0090789
WDR81	N/A	17:1566566-1588643	1.04321	1.47258	0.0152305
WDR88	N/A	19:38314837-38358543	1.70719	1.78796	0.0351778
WNT11	N/A	11:75575017-75595222	1.51991	1.72259	0.0256548
WWC3	N/A	X:9943794-10072518	0.787158	0.845221	0.0352043
XAF1	N/A	17:6599879-6619688	1.47754	1.02019	0.00617202
XKR6	N/A	8:10791066-11096285	0.584511	0.854523	0.0243784
YES1	N/A	18:711591-802327	0.802492	0.827925	0.0443635
ZBP1	N/A	20:55612307-55629038	1.39635	1.19659	0.0406739
ZBTB48	N/A	1:6562649-6571927	1.18732	1.32138	0.0382505
ZC3H12D	N/A	6:149810458-149847841	1.05503	1.47302	0.0152971
ZC3H6	N/A	2:112749648-112814111	0.511136	0.719835	7.1X10-5
ZNF100	N/A	19:21698682-21742270	0.907243	0.720523	0.0308093
ZNF133	N/A	20:18217120-18245640	1.37769	1.23074	0.0185171
ZNF24	N/A	18:31166175-31178424	0.907183	0.752502	0.0362527
ZNF251	N/A	8:145917102-145951775	1.28026	1.30356	0.0376084
ZNF326	N/A	1:90233265-90266682	0.849679	0.71423	0.0128042
ZNF367	N/A	9:98188045-98220490	0.958613	0.580287	0.0018444
ZNF389	N/A	6:28237529-28245355	1.58202	1.2235	0.0434062
ZNF491	N/A	19:11770390-11780306	1.97211	1.0326	0.0359113
ZNF575	N/A	19:48729179-48732124	1.02597	1.75648	0.0191807
ZNF585B	N/A	19:42364320-42393291	1.30636	1.24666	0.0479944
ZNF587	N/A	19:63052992-63068303	1.33164	1.29121	0.0082404
ZNF692	N/A	1:247110825-247119938	1.43	1.21701	0.00662671
ZNF767	N/A	7:148875177-148952814	1.94545	2.04482	1.8X10-6
ZNF804A	N/A	2:185171337-185512459	0.846152	0.699875	0.0383295
ZP3	N/A	7:75856581-75909324	1.07781	1.66909	0.0424169
ZSWIM1	N/A	20:43943254-43947312	1.16233	1.46786	0.0153552
ABCA12	NM_015657	2:215504510-215711396	0.00308508	0.497815	0.00720968
ABCA2	NM_212533	9:139021506-139051055	0.00297318	0.651255	0.03159
ABCA2	NM_001606	9:139021506-139051055	38.1643	1.69535	0.0343778
ABCC10	NM_001198934	6:43503269-43531764	1.12506	1.41738	0.0270061
ABTB1	NM_172027	3:128874470-128882459	1.21469	1.4261	0.0221268
ACADVL	NM_001033859	17:7033933-7069309	5.34582	6.93498	0.00899883
ACBD4	NM_001135705	17:40565492-40577326	0.0875093	0.35108	0.0072473
ACP5	NM_001611	19:11546474-11550801	498.468	877.693	0.00157615
ACP5	NM_001111034	19:11546474-11550801	2.25839	1.83198	0.022462
ACP5	NM_001111036	19:11546474-11550801	0.574083	0.794613	0.02588
ACSF3	NM_001243279	16:87687717-87749672	1.45408	1.2416	0.009682
ACSL4	NM_004458	X:108771219-108863277	0.859926	0.767571	0.030025
ACTG1	NR_037688	17:77091591-77094487	0.707222	0.82366	0.0286261
ACY1	NM_001198898	3:51984081-51998258	70000	6.41257	0.0351515
ADAM15	NM_207194	1:153272905-153308653	3.15166	1.43803	0.0108733
ADAR	NM_001025107	1:152821157-152867080	0.376368	0.0721397	2.5X10-9
ADAR	NM_015840	1:152821157-152867080	0.279923	0.0545823	1.5X10-8
ADAR	NM_015841	1:152821157-152867080	0.319611	0	0.0215884
ADK	NM_001202449	10:75580948-76139068	0.3437	0	0.0495729
AGA	NR_033655	4:178588922-178600651	70000	70000	0.0114433
AGAP1	NM_014914	2:236067474-236698859	2.34562	2.58682	0.04565
AGAP6	NM_001077665	10:51418083-51440265	1.236	2.1635	0.0418609
AGBL2	NM_024783	11:47637718-47693504	1.34397	2.01947	0.0176677
AGER	NR_038190	6:32256722-32260077	1.26207	3.21207	0.00818612
AGL	NM_000642	1:100088227-100162167	0.739376	0.878543	0.0286178
AGPAT5	NM_018361	8:6553285-6606429	0.860571	0.7914	0.0347931
AGPHD1	NM_001083612	15:76586960-76616770	1.04212	2.06458	0.0211514
AGPHD1	NM_001013619	15:76586960-76616770	0.716385	0.351775	0.0292522
AHI1	NM_001134832	6:135646802-136558402	0.808241	0.592031	0.025825
AHI1	NM_001134831	6:135646802-136558402	1.98607	1.09205	0.0413756
AK3	NM_016282	9:4699556-4732043	0.350396	0.603015	3.8X10-4
AKAP3	NM_006422	12:4594936-4624604	1.84188	1.07145	0.027202
ALDH4A1	NM_001161504	1:19070510-19101880	563.497	1.23182	0.0448493
ALG13	NM_001039210	X:110811001-110890531	0.0279998	0.139509	0.0490598
ALOX12P2	NR_002710	17:6697618-6744392	1.48153	1.81074	0.0070402
ALPK1	NM_001102406	4:113437947-113583213	1.20742	2.70164	0.00674974
AMD1	NM_001033059	6:111302679-111323606	0.522037	0	0.041612
AMN1	NR_004854	12:31715337-31773375	121.019	5124.96	0.00231446
AMZ2	NM_001033571	17:63755739-63764900	2.20405	2.74949	0.0177556
ANKRD10	NM_017664	13:110328887-110365417	1.26503	1.22105	0.0252784
ANKRD11	NM_013275	16:87861535-88084470	1.02824	1.42935	0.0245922
ANKRD23	NM_144994	2:96867377-96873485	1.49463	1.21275	0.0355069
ANKRD36BP2	NR_015424	2:88846533-88887224	1.37059	2.02659	0.00127659
ANKRD46	NM_198401	8:101602175-101641188	0.847979	0.747583	0.0277309
ANKRD54	NR_036556	22:36556807-36570324	4728.99	70000	0.00268931
ANKRD9	NM_152326	14:102042950-102045881	0.563402	0.835265	0.0183369
ANKS3	NM_001242929	16:4686511-4739398	4.2817	1.2952	0.01914
ANLN	NM_018685	7:36330283-36459925	0.930298	0.54713	5.2X10-4
ANO9	NM_001012302	11:407929-432011	1.53771	1.25812	0.00288059
ANP32E	NM_030920	1:148457340-148475128	0.818391	0.721486	0.00678625
ANUBL1	NM_001128324	10:45431044-45488257	1.32874	1.44343	0.0177575
AOC2	NM_009590	17:38250134-38256251	1.06292	2.78126	0.0142535
AP1AR	NM_018569	4:113372343-113410660	0.862791	0.724145	0.0184425
AP1G1	NM_001030007	16:70320405-70400477	0	0	5.7X10-4
APBB3	NM_133174	5:139918036-139924373	2.33367	1.0598	0.00419823
APH1B	NM_001145646	15:61356801-61388378	0.259893	0.473311	0.0202455
API5	NM_001142930	11:43290080-43322656	0.839933	0.750037	0.0142744
API5	NM_006595	11:43290080-43322656	70000	10.1733	0.0176996
APLP2	NM_001243299	11:129444925-129519916	9281.94	134.231	0.00263199
APLP2	NM_001142276	11:129444925-129519916	0.0142478	0.76668	0.0240294
APPL1	NM_012096	3:57236804-57301750	0.851903	0.779816	0.0287919
APTX	NM_001195248	9:32962603-32991639	0.673873	0.58993	0.0231963
ARFGEF1	NM_006421	8:68272437-68418466	0.870006	0.764476	0.0312108
ARFIP1	NM_014447	4:153920561-154052513	0.563695	0.795327	0.025397
ARHGAP11A	NM_014783	15:30694982-30719160	0.971268	0.643862	0.00815977
ARHGAP19	NM_032900	10:98747784-99042420	0.796608	0.742005	0.0117446
ARHGAP19	NM_001204300	10:98747784-99042420	10.114	1.50043	0.0131751
ARHGEF1	NM_199002	19:47079106-47103444	1.18344	2.02226	0.0483603
ARHGEF25	NM_182947	12:56290229-56297293	1.55607	2.38984	0.00633374
ARHGEF25	NM_001111270	12:56290229-56297293	0.691531	0.733084	0.0422356
ARHGEF9	NM_001173480	X:62771572-62922151	0.202402	0.161262	0.00587951
ARID4B	NM_001206794	1:233396832-233558155	1452.39	601.489	3.2X10-4
ARID5A	NM_212481	2:96566190-96582098	1.15613	1.26121	0.0447863
ARL5A	NM_012097	2:152365725-152393255	0.645637	0.777571	0.00376376
ARMCX5	NM_001168479	X:101740751-101859317	0	0	0.0123988
ARMCX5	NM_001168482	X:101740751-101859317	70000	5.46451	0.0147013
ARPC2	NM_152862	2:218790118-218827316	0.715012	0.856183	0.0310772
ARRDC2	NM_015683	19:17972943-17985911	2.48251	1.40279	0.00458983
ASCL1	NM_004316	12:101875581-101878424	0.568352	0.95309	0.0291593
ASF1B	NM_018154	19:14091320-14108440	0.89875	0.650924	0.00447352
ASL	NM_001024943	7:65178210-65195764	1.74825	1.58146	0.0457193
ASPM	NM_018136	1:195319879-195382447	0.929266	0.550391	3.6X10-4
ATAD2	NM_014109	8:124401271-124477886	0.940333	0.664742	0.00805261
ATF3	NM_001030287	1:210805319-210860739	3.56597	1.39922	6.6X10-6
ATF3	NM_001674	1:210805319-210860739	0.457237	0.822922	0.0072891
ATF7	NM_001130059	12:52192109-52306466	1.26328	2.4201	0.0385019
ATG10	NM_001131028	5:81303599-81586973	0.722612	0.592246	0.0492348
ATG12	NM_004707	5:115191792-115205447	0.862136	0.682439	0.00794607
ATHL1	NM_025092	11:279137-285688	1.37834	1.3553	0.00560117
ATP11C	NM_173694	X:138636170-138742113	0.764216	0.633301	0.0100804
ATP13A3	NM_024524	3:195604691-195670257	0.872151	0.746155	0.0197456
ATP1A1OS	NR_027645	1:116717317-116762767	3.3929	1.34401	0.0310502
ATP6V0C	NM_001198569	16:2503727-2510225	1.70609	1.20806	0.00550538
ATP6V1C1	NM_001695	8:104102423-104154461	0.868492	0.75888	0.0325922
ATP6V1D	NM_015994	14:66874333-66896473	0.845621	0.795975	0.0436533
ATP8A1	NM_001105529	4:42105148-42353879	0.874492	0.732687	0.0164291
ATRIP	NM_032166	3:48463221-48482058	0.696266	0.000324768	0.00711623
AURKA	NM_198437	20:54377851-54400758	0.84373	0.450567	0.00926843
B3GALNT1	NM_033167	3:162284364-162305854	0.145746	0.000729904	0.00823328
BAG5	NM_004873	14:103092633-103098904	0.331958	0.517268	0.00194472
BANK1	NM_001083907	4:102930786-103214992	0.658514	0.443385	0.0148185
BANP	NM_001173540	16:86542538-86668425	3.44684	1.7208	0.0318037
BBC3	NM_001127242	19:52415918-52427863	7948.22	1.42266	0.0224463
BCAR3	NM_003567	1:93799936-93919973	0.76401	0.758852	0.0217795
BCAT1	NM_005504	12:24854224-24993660	0.690284	0.855233	0.0389002
BDNF-AS1	NR_002832	11:27484974-27700181	1.65648	2.33164	0.00914414
BEND4	NM_001159547	4:41807626-41849652	1.41253	1.39983	0.0384014
BEX2	NM_001168401	X:102450929-102452630	70000	2.74411	0.028635
BHLHB9	NM_030639	X:101862297-101894025	0.59959	0.683091	0.0453136
BIRC5	NM_001168	17:73721871-73733311	0.908931	0.561131	9.9X10-4
BLCAP	NM_001167821	20:35579232-35589747	1.74696	70000	0.0142278
BLM	NM_000057	15:89061582-89159690	0.998181	0.691186	0.0292486
BMF	NM_033503	15:38167382-38188367	1.39002	1.39678	0.0107171
BMS1P4	NR_026592	10:75128914-75160278	1.48543	1.10582	0.0408431
BNIP3L	NM_004331	8:26296439-26326561	0.751916	0.906117	0.026206
BRD9	NM_001009877	5:916849-945939	1.57897	4721.52	0.00400214
BRMS1L	NM_032352	14:35365347-35410920	0.882924	0.721879	0.0306759
BTN3A2	NM_007047	6:26473376-26486527	70000	2.745	0.0388108
BUB1	NM_004336	2:111111880-111152155	0.977389	0.63774	0.00481332
BUB1B	NM_001211	15:38240501-38356980	0.964528	0.674973	0.0157053
C11orf65	NM_152587	11:107758936-107843468	1.60397	1.48386	0.0406865
C11orf66	NM_145017	11:61005160-61014976	1.70585	2.32345	0.0166018
C11orf68	NM_031450	11:65440858-65443107	1.35743	1.49142	0.00697968
C11orf9	NM_001127392	11:61276696-61312565	1.02714	3.89255	0.032266
C11orf9	NM_013279	11:61276696-61312565	0.900169	0.591919	0.0362165
C12orf48	NM_017915	12:101038085-101115744	0.945778	0.687165	0.0241646
C12orf70	NM_001145010	12:27511009-27546385	2.18808	2.25238	0.0161766
C12orf74	NM_001037671	12:91620749-91626456	2.30244	1.59605	0.03005
C12orf75	NM_001145199	12:104248543-104289426	0.883613	0.74159	0.0308734
C14orf43	NM_001043318	14:73251577-73323649	1.36051	1.33218	0.020164
C16orf86	NM_001012984	16:66258217-66260162	1.5857	1.26736	0.0470173
C17orf56	NM_144679	17:76816671-76827486	1.29656	1.30461	0.0201634
C17orf76-AS1	NR_027172	17:16283025-16336205	70000	70000	0.00156124
C17orf76-AS1	NR_045023	17:16283025-16336205	0.709109	0.30504	0.0183851
C18orf19	NM_001098801	18:13653345-13716591	0.833604	0.314009	0.0397736
C18orf54	NM_173529	18:50139168-50162402	0.944956	0.70468	0.0471147
C19orf12	NM_031448	19:34881632-34898292	0.350828	0.788977	0.00477291
C19orf12	NM_001031726	19:34881632-34898292	1.42691	1.13688	0.0247831
C19orf2	NM_134447	19:35125264-35198453	0.781251	0.69414	0.047929
C1orf106	NM_001142569	1:199127249-199151487	0.636968	9.25527e-05	0.00524828
C1orf162	NM_174896	1:111818126-111822657	2.10192	1.14736	0.0344628
C1orf93	NM_001195738	1:2507758-2554341	1.02331	3.78558	0.00780641
C1orf93	NR_036637	1:2507758-2554341	0.97083	0.340141	0.0264693
C3orf18	NM_001171741	3:50570459-50597425	1.59331	1485.67	0.0042856
C3orf52	NM_024616	3:113287871-113319763	0.795025	0.530004	0.0059427
C4orf46	NM_001008393	4:159807280-159812652	0.908476	0.73561	0.0327193
C5orf24	NM_001135586	5:134209268-134223324	0.625626	0.82747	0.00194702
C5orf24	NM_152409	5:134209268-134223324	5556.39	2.1152	0.00355855
C6orf163	NM_001010868	6:88111289-88131900	2.08698	1.44192	0.0206298
C7orf46	NM_001127364	7:23686273-23708794	0.00157592	0	0.00717405
C7orf49	NM_001243753	7:134483305-134506118	3.11313	1.3599	0.0295477
C7orf68	NM_001098786	7:127883119-127885708	0.760239	0.358667	0.0130833
C8orf47	NM_001170806	8:99145925-99175014	0	0	0.0184906
C8orf58	NM_173686	8:22513058-22517607	1.84171	1.91682	0.019197
C8orf83	NM_001171798	8:93964933-94047548	0	0	0.0126181
C9orf103	NM_001001551	9:85427852-85448865	2.10558	1.04904	0.00621592
C9orf103	NM_001190727	9:85427852-85448865	0.301991	0.753892	0.00640943
C9orf25	NM_001184940	9:34388181-34448568	0.466821	0.732561	0.0310913
C9orf30	NM_001198806	9:102229315-102379739	1.23521	2.92788	0.0419553
C9orf40	NM_017998	9:76751318-76757622	0.889246	0.738019	0.0395099
CABLES2	NM_031215	20:60397080-60415734	0.795746	0.799615	0.0225796
CACNB4	NM_000726	2:152397531-152663839	0.352823	0.55225	0.0054775
CACYBP	NM_014412	1:173235193-173247786	0.827211	0.800905	0.0339463
CALCOCO1	NM_020898	12:52391168-52407574	1.1804	1.28496	0.0387792
CALHM3	NM_001129742	10:105222550-105228987	0.528708	0.586384	0.0410193
CAMK2G	NM_001222	10:75242264-75304355	2.49335	1.44144	0.019357
CAMK4	NM_001744	5:110587845-110848647	0.890791	0.758827	0.039909
CAMKK1	NM_032294	17:3710365-3743086	2.58253	2.42383	4.8X10-4
CAMKK1	NM_172206	17:3710365-3743086	0.555563	0.749467	0.022738
CAMKK2	NM_172216	12:120159877-120220494	70000	70000	0.01515
CAMSAP3	NM_020902	19:7566787-7589196	1.17229	1.50305	0.0267679
CAPN3	NM_173088	15:40438989-40491807	1.90056	2.59536	0.0274616
CASC4	NM_138423	15:42368200-42495251	0.819646	0.697115	0.0263669
CASP9	NM_032996	1:15691355-15723872	1.47905	2.58455	0.0323849
CASQ1	NM_001231	1:158426908-158438300	1.6188	1.67585	0.0380367
CBLN3	NM_001039771	14:23965579-23968571	1.41886	1.14498	0.0381059
CBR4	NM_032783	4:170145316-170168043	0.870581	0.70997	0.018025
CBX3	NM_016587	7:26207355-26219752	0.876609	0.780483	0.0438434
CCDC130	NM_030818	19:13719752-13735106	1.28601	1.26498	0.0260667
CCDC136	NM_022742	7:128218699-128249423	1.67975	1.28008	0.0151614
CCDC39	NM_181426	3:181814489-181879977	1.64575	1.17031	0.0363684
CCDC41	NM_016122	12:93226186-93377895	0.555454	0.431791	0.0041713
CCDC41	NM_001042399	12:93226186-93377895	1.61453	1.10009	0.0140669
CCDC66	NM_001012506	3:56566223-56692175	0	0	0.00696514
CCDC75	NM_174931	2:37165097-37177242	0.837363	0.769181	0.0422754
CCDC85B	NM_006848	11:65414450-65415682	0.592702	0.94146	3.2X10-4
CCDC88C	NM_001080414	14:90807419-90953941	1.14284	1.47482	0.00613343
CCL25	NM_005624	19:8023645-8033547	128436	4.8763	0.0307354
CCNA2	NM_001237	4:122941921-122964538	0.894006	0.540558	0.00373293
CCNB1	NM_031966	5:68498668-68509826	0.92316	0.59058	9.9X10-4
CCNB2	NM_004701	15:57184575-57204536	0.935595	0.581308	0.00110766
CCND1	NM_053056	11:69165053-69178423	0.752715	0.757078	0.0221652
CCNT2	NR_037649	2:135392861-135433385	0.357897	0.77148	0.0336352
CCT6B	NM_006584	17:30278990-30312641	0.817972	0.538374	0.0092231
CCT6P1	NR_003110	7:64749358-64873232	1.44918	1.40484	0.0239191
CD164	NM_001142403	6:109794409-109810455	108.25	70000	0.0304947
CD47	NM_198793	3:109244630-109292625	0.875549	0.778292	0.0428639
CD59	NM_001127227	11:33681131-33714601	0.843747	0	0.0192872
CD68	NM_001251	17:7423528-7426153	1.54955	1.27063	0.0222365
CD96	NM_198196	3:112743615-112853896	0.613266	0.238117	0.0374014
CDC20	NM_001255	1:43597212-43601460	0.997018	0.604791	0.00309377
CDC25C	NM_001790	5:137648857-137695415	0.996976	0.618165	0.0200376
CDC6	NM_001254	17:35697671-35712939	0.9678	0.597183	0.00181867
CDCA2	NM_152562	8:25372429-25421342	0.959175	0.677109	0.0195547
CDCA8	NM_018101	1:37930745-37947978	0.962936	0.663924	0.0126538
CDK1	NM_001786	10:62208094-62224616	0.938392	0.610853	0.00308644
CDK14	NM_012395	7:90176647-90677840	0.828609	0.621593	0.0011046
CDK16	NM_001170460	X:46962471-46974338	3.06051	1.44932	0.00363899
CDK16	NM_006201	X:46962471-46974338	0.589827	0.870525	0.00488832
CDK2	NM_001798	12:54646822-54652835	0.960586	0.714992	0.031163
CDK6	NM_001259	7:92072170-92303877	0.86871	0.445963	1.3X10-4
CDKN3	NM_005192	14:53933422-53956684	0.97876	0.661973	0.02064
CECR1	NM_177405	22:16040191-16070779	2.30392	1.46555	0.0433944
CENPE	NM_001813	4:104246411-104339015	0.924596	0.710411	0.041392
CENPH	NM_022909	5:68521130-68541940	0.873183	0.679725	0.00921518
CENPI	NM_006733	X:100241453-100304634	0.956596	0.576191	0.00342427
CENPM	NM_024053	22:40664686-40673094	0.947192	0.707827	0.0351197
CENPW	NM_001012507	6:126702945-126711447	0.93037	0.680434	0.0218733
CEP120	NM_001166226	5:122708477-122787185	1.5634	296.267	0.030069
CEP152	NM_014985	15:46817426-46890635	1.82799	235.561	0.0138804
CEP55	NM_018131	10:95246358-95278839	0.820674	0.435245	1.2X10-5
CEP55	NM_001127182	10:95246358-95278839	1.31574	2.77861	0.0218918
CES4A	NM_001190201	16:65579992-65601160	1.2678	4.0372	0.0169121
CES5A	NM_001143685	16:54437566-54547444	3.31334	70000	0.02335
CHAC1	NM_024111	15:39032927-39036009	1.4595	1.22518	0.00497613
CHKB	NM_005198	22:49354155-49368294	1.39704	1.19473	0.0390176
CHN1	NM_001822	2:175372287-175578353	1.64528	2.42525	0.0277472
CHORDC1	NM_001144073	11:89573245-89596180	2.69309	70000	0.0350312
CHPF	NM_001195731	2:220111912-220116731	4.6677	1.79877	3.7X10-5
CHRNA6	NM_004198	8:42726936-42743086	1.93078	1.1383	0.0155263
CHST4	NM_005769	16:70117523-70129994	0.8773	0.359581	0.0216904
CIRH1A	NM_032830	16:67723999-67760438	0.897683	0.761221	0.0377073
CKAP2L	NM_152515	2:113211914-113238725	0.938304	0.592925	0.00336913
CKLF	NM_016951	16:65143966-65170539	0.506171	0.60268	0.00745155
CLCN2	NM_004366	3:185536410-185562085	1.33028	4.4224	0.0345917
CLDND2	NM_152353	19:56562163-56564069	3.85932	2.27976	0.0359587
CLGN	NM_004362	4:141529056-141568265	0.751128	0.610238	0.0408014
CLIC4	NM_013943	1:24944346-25043402	0.869453	0.750436	0.0205261
CLIC5	NM_016929	6:45974165-46156044	1.11341	1.92907	0.03305
CLP1	NM_001142597	11:57181791-57185913	70000	4.37384	0.0196027
CLPTM1	NR_040006	19:50149681-50188444	0.000805289	0.462998	0.00547643
CLSPN	NM_022111	1:35970299-36008138	0.973655	0.707988	0.0428685
CMIP	NM_030629	16:80036275-80302868	0.469592	0.000688762	0.00147615
CMPK1	NM_016308	1:47572055-47617098	0.856766	0.737681	0.0135927
CMPK2	NM_207315	2:6905901-6923387	1.59449	1.02515	0.00882588
COASY	NM_001042530	17:37967617-37971821	286.804	70000	0.00465371
COASY	NM_001042531	17:37967617-37971821	1.05407	70000	0.0482004
COL18A1	NM_130445	21:45649524-45758062	1.24593	1.38347	0.0409012
COL1A1	NM_000088	17:45616455-45633999	1.60289	1.74228	6.1X10-4
COPS3	NM_001199125	17:17090662-17125342	70000	70000	0.0254104
COQ2	NM_015697	4:84404000-84425091	0.87753	0.70277	0.0249068
CORO1B	NM_001018070	11:66962093-66967868	0.000371774	0.719803	0.0142603
CPD	NM_001304	17:25730067-25820801	0.694948	0.689797	0.00443214
CPEB1	NM_030594	15:81009005-81113783	1.5924	1.42235	0.0494582
CPNE7	NM_153636	16:88169676-88191155	1.3565	1.2146	0.030213
CPT1B	NM_001145137	22:49354155-49368294	70000	70000	0.0134279
CRCP	NM_001142414	7:65217239-65256988	0	0.00534043	0.04205
CRLS1	NM_019095	20:5934738-5968697	0.538461	0.954905	3.7X10-4
CRNDE	NR_034105	16:53510278-53520580	5.21663	2.19632	0.005611
CRNDE	NR_034106	16:53510278-53520580	0.53969	0.590794	0.00881262
CROCCP2	NR_026752	1:16817337-16829988	1.55416	1.75963	7.2X10-4
CROCCP3	NR_023386	1:16666517-16691783	1.35714	1.76773	0.0265912
CRYM	NM_001014444	16:21177339-21237413	1.66218	2.91189	0.0126994
CRYM	NM_001888	16:21177339-21237413	0.47732	0.597186	0.0332563
CSAD	NM_015989	12:51837713-51860697	1.4719	1.25352	0.0319904
CSDAP1	NR_027011	16:31486588-31488346	1.40338	1.46768	0.0416292
CSRNP1	NM_033027	3:39158345-39170106	1.23394	1.26498	0.0242979
CSRNP2	NR_045072	12:49741254-49763721	0.000196003	0.0905637	0.00318061
CTDSPL2	NM_016396	15:42506870-42606721	0.885542	0.736449	0.0230935
CTNNAL1	NM_003798	9:110744671-110815585	0.913346	0.673835	0.0112753
CTNNBIP1	NM_020248	1:9830920-9892903	0.00027208	0.916924	0.0325088
CYB561D1	NM_182580	1:109838180-109844586	1.89584	1.25049	0.00579581
CYB5A	NM_001914	18:70071506-70110231	70000	10.3568	0.0472323
CYB5D2	NR_023347	17:3993210-4007740	1.55622	1.12675	0.0455409
DAG1	NM_001177635	3:49481149-49548052	0.000263421	0.128757	0.00646893
DARC	NM_002036	1:157440426-157442914	1.24628	2.0498	0.0158256
DBIL5P	NR_024120	17:602649-605326	1.31243	2.21734	0.0171843
DBNDD1	NM_024043	16:88598779-88613438	7.38601	1.19754	0.0370535
DCAF8	NR_028106	1:158452128-158498974	70000	70000	0.0303676
DCP2	NR_038352	5:112340305-112852426	0.857632	0	0.0493528
DDAH1	NM_012137	1:85556755-85816634	0.726506	0.4165	0.0124447
DDHD2	NM_015214	8:38208165-38239444	0.479927	0.971006	6.7X10-4
DDX11L2	NR_024004	2:114057699-114077764	2.92613	2.71971	9.8X10-5
DEF8	NM_001242818	16:88542639-88561969	2.10089	1.39852	0.0162957
DEF8	NM_017702	16:88542639-88561969	0.0657654	0	0.0253173
DEK	NM_003472	6:18332378-18372778	0.889541	0.775394	0.0412396
DENND5A	NM_001243254	11:9116948-9243449	3744.93	1.30413	0.0144881
DEPDC1	NM_017779	1:68712422-68735387	0.882452	0.487636	3.7X10-4
DEPDC1B	NM_018369	5:59928495-60031750	0.876711	0.581622	0.00117085
DHRS2	NM_005794	14:23175412-23184688	5.06702	1.19037	2.9X10-5
DHX58	NM_024119	17:37506949-37518277	1.4275	1.21272	0.00716806
DIAPH3	NM_001042517	13:59137723-59636120	0.907573	0.566037	7.9X10-4
DICER1	NM_177438	14:94622317-94693512	0.296762	0.502117	0.00107815
DLAT	NM_001931	11:111400747-111450105	0.883788	0.781091	0.042744
DLGAP5	NM_014750	14:54684586-54728149	0.906672	0.499181	5.0X10-5
DMD	NM_004016	X:31047265-33267647	0.915848	0.535963	0.0400381
DMPK	NM_001081562	19:50964815-50977655	1.00549	2.45893	0.0297364
DMXL2	NM_001174116	15:49527212-49702259	0.785905	0.706281	0.028453
DMXL2	NM_015263	15:49527212-49702259	1.82162	1.10282	0.0384448
DNA2	NM_001080449	10:69843826-69901736	0.985069	0.597523	0.00338939
DNAH1	NM_015512	3:52325374-52409553	1.33373	1.42476	0.00839018
DNAJA4	NM_001130183	15:76343541-76361593	0.00609197	0.0452004	0.0345579
DNAJC27	NM_001198559	2:25020008-25048467	10296.5	2038.87	8.9X10-4
DNM1L	NM_005690	12:32723403-32789851	0.596039	0.606009	0.0333722
DOHH	NM_031304	19:3441818-3451938	1.0755	2.43113	0.0272118
DONSON	NM_017613	21:33872080-33882884	0.991485	0.708776	0.0482537
DOPEY1	NM_001199942	6:83834103-83962975	4.49123	3.88631	0.012371
DPP3	NM_130443	11:66004455-66033706	1.33201	1.29358	0.0348024
DPYSL2	NM_001386	8:26427625-26571610	0.801294	0.804611	0.0223592
DSC3	NM_024423	18:26824049-26876779	0.41551	0.725832	0.0051741
DSCC1	NM_024094	8:120915361-120937351	0.91279	0.559497	8.3X10-4
DSTYK	NM_199462	1:203378253-203447350	2.45489	2.09847	0.00421412
DTL	NM_016448	1:210180363-210344810	0.931798	0.61339	0.0229492
DTWD2	NM_173666	5:118200467-118352139	0.968434	0.693005	0.0324819
DTX2	NM_001102596	7:75928907-75973248	1.34634	1.1749	0.0426962
DTYMK	NM_012145	2:242263829-242275056	0.653957	0.522814	0.00554765
DUOX1	NM_175940	15:43209483-43245066	1.69274	1.21377	0.0275307
DUT	NM_001948	15:46410912-46422862	0.82672	0.683646	0.0126356
DYRK1B	NM_006484	19:45007829-45016681	5666.98	1.20412	0.025202
DYRK2	NM_003583	12:66328778-66342711	0.892145	0.416454	0.0123946
E2F5	NM_001951	8:86276870-86319895	0	0.24616	0.048021
E4F1	NM_004424	16:2213567-2225744	1.14768	1.35329	0.0309223
ECE1	NM_001113349	1:21416326-21544621	1.80497	1.41329	0.0372799
ECI2	NR_028588	6:4013591-4080830	70000	70000	0.0241343
ECT2	NM_018098	3:173954991-174021957	0.895011	0.65563	0.00729697
EDA2R	NM_001242310	X:65732206-65775865	2823.01	70000	0.00360668
EDN1	NM_001955	6:12398514-12405413	0.946317	0.408034	0.00610602
EEA1	NM_003566	12:91690415-91847238	0.797835	0.817422	0.0244985
EEF1A2	NM_001958	20:61589809-61600949	1.00958	1.70518	0.0134845
EEF1E1-MUTED	NR_037618	6:7672009-8047827	0.66145	0	0.0399283
EFNA1	NM_004428	1:153366972-153374010	1.72226	1.72215	6.1X10-4
EGR1	NM_001964	5:137829079-137832903	1.24951	1.3008	0.0383817
EGR3	NM_001199880	8:22601118-22606760	0.447646	0.648934	0.0059075
EHBP1	NM_015252	2:62754489-63129160	0.336648	0	0.0388293
EIF4E	NM_001968	4:100018629-100070809	0.721735	0.0524137	0.0110873
EIF4E	NM_001130679	4:100018629-100070809	1.45798	1.61835	0.0400511
EIF4EBP2	NM_004096	10:71833866-71858380	0.844731	0.814412	0.042338
EIF4ENIF1	NM_001164501	22:30165344-30215874	2.02823	1.39488	0.00375147
ELFN1	NM_001128636	7:1715323-1754116	2.74675	1.58087	0.0493
ELOVL6	NM_001130721	4:111189677-111339269	0.899525	0.587732	0.0110822
ELOVL7	NM_001104558	5:60083372-60175858	0.588539	0.533198	0.0266454
ELP2	NM_001242877	18:31963834-32008686	0.0588495	0.00692962	0.0099157
EMR2	NM_152916	19:14704204-14750353	70000	70000	0.0102393
ENO1-AS1	NR_038351	1:8843645-8862530	1.97481	1.59187	0.00524991
ENPP4	NM_014936	6:46205659-46222395	0.833808	0.684382	0.00570843
EPDR1	NM_017549	7:37926687-37958067	0.622147	0.86388	0.0168622
EPHB4	NM_004444	7:100238122-100263079	1.5476	1.88433	0.009776
ERC1	NM_178039	12:970664-1475360	0.357712	0.961569	0.00190363
ERC1	NM_178040	12:970664-1475360	2.02514	1.06307	0.0107566
ERCC6L	NM_017669	X:71318250-71400539	0.945336	0.61312	0.0298132
ERMAP	NM_018538	1:43045309-43083247	0.641843	0.00214905	0.00625699
ERMN	NM_020711	2:157883370-157892392	15033.6	1.50795	0.0261307
ERO1L	NM_014584	14:52178354-52232169	0.833792	0.711428	0.00707757
ESCO2	NM_001017420	8:27687976-27718343	0.92835	0.554247	3.6X10-4
EVC2	NM_147127	4:5615046-5762176	1.25245	1.28934	0.041229
EXO1	NM_130398	1:240078115-240119864	0.937729	0.600613	0.00973511
EXOC4	NM_001037126	7:132588362-133401053	70000	70000	0.0127008
EXT2	NM_000401	11:44073674-44223556	1.60149	1.89847	0.00319608
EXT2	NM_207122	11:44073674-44223556	0.707174	0.770681	0.011187
F2R	NM_001992	5:76047623-76067351	0.705743	0.863822	0.0475664
FABP5	NM_001444	8:82355272-82359567	0.758223	0.591782	0.00130499
FADS1	NM_013402	11:61323672-61341105	0.734611	0.814646	0.00548981
FAM102B	NM_001010883	1:108904493-108983472	0.854627	0.7333	0.0220488
FAM109A	NM_001177997	12:110282837-110291308	2891.61	1.49548	0.0377379
FAM113A	NM_022760	20:2763970-2769332	1.31944	1.17843	0.0390406
FAM115A	NM_001206938	7:143179393-143230211	0.657873	0.716828	0.038336
FAM120C	NM_017848	X:54111481-54226439	0.708976	0.762543	0.00795495
FAM122B	NM_001166600	X:133731261-133816307	0.000989535	0.117202	0.00296175
FAM122B	NM_001170756	X:133731261-133816307	1.5105	1470.39	0.00674576
FAM134B	NM_001034850	5:16526146-16670118	0.757979	0.226686	0.00663828
FAM134C	NR_026697	17:37985051-38020782	0.457095	0	0.0213518
FAM193B	NM_001190946	5:176879395-176914154	1.32722	1.23295	0.0493056
FAM3A	NM_021806	X:153386520-153397760	4.84025	1.2972	0.0182519
FAM3C	NM_001040020	7:120776140-120823658	0.436422	0.133834	6.4X10-5
FAM3C	NM_014888	7:120776140-120823658	6080.34	1.22919	0.0112661
FAM45A	NM_207009	10:120853600-120887366	0.904061	0.000127021	0.024474
FAM53A	NM_001174070	4:1611604-1655786	0.600073	0.679106	0.0354642
FAM53C	NM_001135647	5:137701122-137713317	0.482669	0.210804	0.0403276
FAM54B	NM_019557	1:26018983-26032020	0.000612761	0.655899	0.021002
FAM63A	NM_001163259	1:149235924-149247478	0.000687114	0	0.00406351
FAM64A	NM_019013	17:6288458-6295109	0.707306	0.701701	0.0167651
FAM65A	NM_024519	16:66120217-66138192	1.44091	1.30158	0.0125654
FAM65A	NM_001193522	16:66120217-66138192	1.01346	1340.71	0.0278945
FAM83D	NM_030919	20:36988368-37015117	0.937071	0.705418	0.0286497
FANCI	NM_001113378	15:87588197-87679030	0.976273	0.634772	0.0462793
FBLN5	NM_006329	14:91405507-91483799	1.79022	1.52166	0.0298991
FBXL16	NM_153350	16:682500-695826	1.22662	1.56547	0.0305997
FBXO32	NM_058229	8:124579307-124622674	1.38724	1.27831	0.0458021
FBXO43	NR_036491	8:101214763-101227275	1.32663	575.478	0.0169993
FCGR2B	NM_001002275	1:159899528-159915068	1.56183	4.44991	0.0143727
FCGR2B	NM_004001	1:159899528-159915068	0.717081	0.687378	0.0167379
FER1L4	NR_024377	20:33609920-33658898	1.92916	2.28856	0.02685
FGD3	NM_033086	9:94749421-94838339	1.1204	1.4038	0.0228218
FGFR1	NM_001174065	8:38387812-38445509	4.60581	1.22175	0.0175398
FGFR1	NM_001174066	8:38387812-38445509	1.44627	1.39432	0.0311092
FGR	NM_001042747	1:27811387-27834314	2.09281	1.83398	6.6X10-4
FKBP5	NM_004117	6:35649339-35812702	0.911918	0.767028	0.046826
FKSG29	NR_024013	13:98646628-98836754	1.01016	70000	0.033573
FKTN	NM_001079802	9:107360231-107443220	0.691963	0.938436	0.0412402
FLJ14186	NR_037596	4:120546125-120551263	1.50239	1.18813	0.0353441
FLJ35390	NR_015401	7:44035010-44048607	70000	2.06991	0.036278
FLJ39639	NR_033904	16:3253768-3257567	2.01553	1.62574	0.00800199
FLJ40852	NR_015392	7:141050606-141084499	2.34399	1.32091	0.0161207
FLJ45340	NR_024368	7:128068530-128088288	1.38656	1.51844	0.0026477
FLNB	NM_001164319	3:57969166-58133022	1.16189	1.35656	0.0397686
FNDC3B	NM_001135095	3:173240111-173601186	0.391943	0.792033	0.0424784
FOXO3	NM_001455	6:108987718-109112664	2.65174	1.03984	0.00375627
FOXO3	NM_201559	6:108987718-109112664	0.4731	0.954735	0.008518
FOXO4	NM_001170931	X:70232723-70240109	0.00395711	0	0.00914062
FOXO4	NM_005938	X:70232723-70240109	1.21595	1.28679	0.0484496
FSD1L	NM_207647	9:107250135-107351206	0.918564	0.756775	0.0491113
FZD3	NM_145866	8:28407640-28487704	0.401311	0.000708677	5.6X10-4
FZD3	NM_017412	8:28407640-28487704	1.47841	1.28955	0.0086926
GAB3	NM_001081573	X:153556720-153632542	4.45358	2.11581	4.9X10-4
GADD45B	NM_015675	19:2427122-2429257	1.29248	1.2666	0.010231
GALC	NM_001201402	14:87469110-87529762	2.62629	70000	0.00995089
GALNT1	NM_020474	18:31488530-31545796	0.885007	0.758512	0.0307368
GAR1	NM_018983	4:110956114-110965342	0.752891	0.648736	0.00299021
GART	NM_001136006	21:33798107-33837068	0.910046	0.000403382	0.00936636
GAS5	NR_002578	1:172099008-172103748	1.277	1.09035	0.0468139
GATA3	NM_002051	10:8136672-8157170	3952.7	2.34803	0.00165202
GBE1	NM_000158	3:81621539-81893640	0.849448	0.797706	0.0360713
GCNT1	NM_001097633	9:78246401-78312152	0.713034	0.537462	0.00337324
GDAP1	NM_001040875	8:75425172-75441890	0.000264939	0.0447833	0.0052525
GFI1	NM_001127215	1:92712905-92725021	1647.04	1.27062	0.0226237
GGH	NM_003878	8:64090192-64114164	0.910193	0.659184	0.0106626
GHRL	NR_024134	3:10302433-10310133	9.96309	3.69195	0.035578
GHRLOS	NR_024145	3:10302433-10310133	0.489636	0.000564522	0.0145745
GIGYF1	NM_022574	7:100115065-100124806	1.07784	1.34481	0.0459395
GINS1	NM_021067	20:25336322-25377191	0.887479	0.64356	0.00411828
GINS2	NM_016095	16:84268780-84280089	0.999665	0.705495	0.0357105
GIPC1	NM_202470	19:14449570-14467944	0.00454962	0	0.00370778
GIPC1	NM_202468	19:14449570-14467944	785.077	7.19643	0.00603724
GIPR	NM_000164	19:50863341-50877557	1.75803	1.89628	0.00477242
GLO1	NM_006708	6:38751679-38778930	0.898873	0.770026	0.0422127
GLUL	NM_001033056	1:180617461-180627964	0.869943	0.624514	0.0351973
GNAS	NM_000516	20:56827367-56919645	3.90211	166.095	0.0134393
GNB4	NM_021629	3:180596569-180652065	0.971613	0.688749	0.0388442
GOLGA8B	NM_001023567	15:32604775-32663063	1.72541	1.31477	6.6X10-4
GOLM1	NM_177937	9:87830877-87904936	0.594089	0.601036	0.00267964
GPATCH8	NR_036474	17:39828170-39936483	1.96601	70000	0.0272694
GPN1	NM_001145048	2:27702009-27771351	1.95223	23.7154	0.0472922
GPNMB	NM_002510	7:23252840-23281254	0.440308	0.857112	0.00873145
GPR155	NM_152529	2:175004620-175060057	6967.06	87.6944	0.00544
GPR56	NM_201524	16:56211410-56256445	0.000125635	0.000376265	0.0441
GPRC5C	NM_018653	17:69939261-69955163	1.62914	1.35888	0.0390352
GRSF1	NM_001098477	4:71900362-71924491	5.10094	1.92834	4.5X10-4
GRSF1	NM_002092	4:71900362-71924491	0.67471	0.816166	0.0030384
GSDMB	NM_001165959	17:35314373-35328429	0.259883	0.00199779	0.00980574
GSDMB	NM_001165958	17:35314373-35328429	4.34343	70000	0.0281726
GSN	NM_001127662	9:123070200-123134941	0.000245933	0.226958	0.00249935
GSTO2	NM_183239	10:106018620-106049166	1.0014	3.22593	0.00675885
GTF2B	NM_001514	1:89090908-89129889	0.924796	0.732985	0.0354164
GTF2IRD1	NM_005685	7:73506055-73654856	1.81387	1.18436	0.0128285
GUCY1A3	NM_001130685	4:156807311-156877664	0.100147	0	0.0270988
GUK1	NM_001159390	1:226394407-226403278	0.39263	0.937459	0.0012738
GUK1	NM_001159391	1:226394407-226403278	1.77409	1.19268	0.0038839
GUSBP11	NR_024448	22:22310674-22389610	1.49051	1.31818	0.0284269
GXYLT1	NM_001099650	12:40761914-40824940	0.595136	0.868602	0.005266
H1F0	NM_005318	22:36531059-36533389	1.76466	1.27751	1.3X10-4
H2AFX	NM_002105	11:118469794-118471387	0.889441	0.742944	0.0280177
H2AFZ	NM_002106	4:101088266-101090535	0.897375	0.765416	0.0410502
H3F3A	NM_002107	1:224317030-224326326	0.459017	0.00191738	0.0165901
H3F3C	NM_001013699	12:31835385-31836442	1.39334	1.82484	0.0142276
HAT1	NM_003642	2:172487180-172556846	0.905977	0.736201	0.0272823
HAUS2	NM_001130447	15:40628302-40649482	0.440264	0.472833	0.0167935
HCN2	NM_001194	19:540892-568159	1.30057	1.76293	0.00925314
HDAC10	NM_001159286	22:49025739-49031961	0.537558	0	0.0299595
HDAC2	NM_001527	6:114364012-114399052	0.887517	0.783248	0.0481998
HELZ	NM_014877	17:62497015-62671781	0.866485	0.79148	0.0456239
HEY1	NM_012258	8:80838799-80842653	1.1145	1.46693	0.0222368
HEY1	NM_001040708	8:80838799-80842653	0.803785	0.268496	0.0347636
HHAT	NM_018194	1:208568218-208916261	0.283618	0.509122	5.4X10-4
HHAT	NM_001170580	1:208568218-208916261	70000	4.64569	0.02315
HHLA2	NM_007072	3:109504021-109579816	0.589717	0.420782	0.0240069
HIC1	NM_001098202	17:1905142-1909731	0.000632088	0	0.00370241
HIST1H2AC	NM_003512	6:26232351-26232897	1.9701	1.41897	5.5X10-6
HIST1H2BO	NM_003527	6:27969181-27969648	1.90984	1.73965	0.00525977
HIST1H3D	NM_003530	6:26304990-26307450	2.78495	1.41051	6.5X10-6
HIST1H4H	NM_003543	6:26393332-26393706	1.4703	1.38421	0.0176672
HIST2H2AC	NM_003517	1:148125148-148125585	1.37435	2.89302	0.0356947
HIVEP3	NM_001127714	1:41748270-42274183	2.84968	8.88833	7.3X10-5
HIVEP3	NM_024503	1:41748270-42274183	0.471384	0.977407	0.0027108
HK1	NM_033496	10:70699761-70831643	0	0	0.017478
HMGB1	NM_002128	13:29930878-29938081	0.873533	0.680002	0.00741914
HMGB2	NM_002129	4:174489101-174492170	0.888589	0.719242	0.0251857
HMGCS1	NM_001098272	5:43325249-43349352	0.766303	0.698928	0.015714
HMGCS1	NM_002130	5:43325249-43349352	0.793636	0.713324	0.0344817
HMGN1	NM_004965	21:39636110-39642917	0.855934	0.79057	0.0390163
HMGN2	NM_005517	1:26671488-26675720	0.751891	0.709187	0.00174037
HMMR	NM_012485	5:162820094-162851530	0.968842	0.358513	0.00143104
HMMR	NM_001142556	5:162820094-162851530	0.878554	0.653672	0.0150961
HMOX1	NM_002133	22:34107059-34120207	1.11528	2.00643	2.5X10-5
HNF1B	NM_001165923	17:33120546-33179209	1.22987	7.87289	0.00470911
HNRNPH3	NM_012207	10:69712422-69772959	0.805232	0.799046	0.0438067
HOOK2	NM_001100176	19:12734816-12747434	1.40774	1.30532	0.0164605
HPS3	NM_032383	3:150330060-150422522	0.84565	0.753033	0.0216303
HSBP1	NM_001537	16:82399093-82404095	0.68913	0.543744	3.3X10-6
HSD17B12	NM_016142	11:43658718-43834745	0.873467	0.732278	0.0173776
HSPA4L	NM_014278	4:128922902-128973976	0.947291	0.734524	0.0460717
ICAM4	NM_001544	19:10258642-10260260	5.67503	1.49184	0.0277458
ICAM4	NM_022377	19:10258642-10260260	0.282324	0.201655	0.0353562
ICAM5	NM_003259	19:10261654-10268454	1.54074	1.58575	0.0185613
IFFO1	NM_001193457	12:6518954-6535510	4.12312	8.77453	0.0154865
IFFO1	NM_001039670	12:6518954-6535510	0.604071	0.917742	0.0475256
IFI27	NM_005532	14:93646831-93652786	2.39456	384.465	0.00192571
IFI6	NM_002038	1:27865158-27871311	1.29402	1.2429	0.0266024
IFIT1	NM_001548	10:91142301-91153724	1.71371	1.33933	1.8X10-5
IFIT2	NM_001547	10:91051685-91059013	2.59642	1.27117	7.6X10-6
IFIT3	NM_001549	10:91077581-91090705	1.8093	1.3078	0.0482699
IFITM3	NM_021034	11:309672-310914	1.65533	2.95597	0.0120967
IKBKB	NR_040009	8:42247976-42309328	2.38145	70000	0.0347931
IKBKE	NM_014002	1:204710208-204736846	1.27585	1.18573	0.036703
IKZF3	NM_012481	17:35174724-35273967	1.07265	1.453	0.0263843
IL12B	NM_002187	5:158674368-158690059	0.528703	0.387543	7.4X10-4
IL3RA	NM_002183	Y:1415508-1461582	1.01582	1.53581	0.0119723
IL6R	NM_181359	1:152644292-152708550	0.729422	0.270741	0.0478281
ILDR1	NM_001199799	3:123188859-123223817	1.58479	1.26586	0.0020733
INCA1	NM_001167987	17:4832148-4841629	1.75997	1.69876	0.00495176
ING4	NM_016162	12:6629964-6642569	1.57682	1.43292	0.0201552
INTS2	NM_020748	17:57297509-57360159	0.863034	0.667	0.0461998
IPO7	NM_006391	11:9362744-9426250	0.914859	0.772037	0.0493095
IRAK3	NM_001142523	12:64869244-64934661	1.5774	5560.3	0.00300792
IRAK3	NM_007199	12:64869244-64934661	0.745871	0.732092	0.00865567
IRAK4	NM_016123	12:42439013-42469613	1.01883	2.49779	0.022064
IREB2	NM_004136	15:76517572-76580853	0.875083	0.784739	0.0431808
IRF7	NM_001572	11:602554-605999	1.45937	1.16588	0.0185151
IRGM	NM_001145805	5:150206277-150208424	3.08791	1.21448	0.00689724
ISG15	NM_005101	1:938709-939782	1.49408	1.09226	0.00312279
ISG20	NM_002201	15:86983042-86999883	1.26775	1.20727	0.0233961
ITGAV	NM_002210	2:187163034-187253873	0.443729	0.726493	8.2X10-6
ITGB1	NM_002211	10:33229251-33287299	0.648541	0.994778	0.0179422
ITGB1	NM_133376	10:33229251-33287299	1.05291	70000	0.0227858
ITPK1	NM_001142593	14:92473011-92652016	1.31107	1.24852	0.0486123
ITPRIPL2	NM_001034841	16:19032754-19040453	0.518347	0.963298	0.00421728
ITPRIPL2	NR_028028	16:19032754-19040453	1.48638	1.36453	0.0132629
ITSN2	NM_147152	2:24279238-24436901	0.607055	0.885715	0.042752
JUB	NM_032876	14:22510249-22521688	2.11039	1.13869	0.043649
JUP	NM_021991	17:37164384-37196490	1.70146	1.30276	0.0193838
KANK2	NM_015493	19:11135942-11169243	2.26148	1.15629	0.0237773
KANK2	NM_001136191	19:11135942-11169243	0.825484	0.625808	0.0261358
KAT6A	NM_001099413	8:41906153-42028662	0.501608	0.426595	0.0261369
KATNAL2	NM_031303	18:42780784-42882612	0.690584	0.293149	4.9X10-4
KBTBD4	NR_024222	11:47543557-47562691	0	0	0.0291348
KBTBD8	NM_032505	3:67131416-67144322	0.890488	0.672737	0.00876297
KCNAB1	NM_172160	3:157321030-157739621	1.79482	1.17626	0.018481
KCNAB3	NM_004732	17:7766751-7773478	1.837	1.1982	0.04915
KCNIP2	NM_173194	10:103575720-103593667	1.65856	1.59083	0.015586
KCNK12	NM_022055	2:47601418-47650974	1.47331	2.41654	0.0288014
KCNMA1	NM_002247	10:78299364-79067583	0.712158	0.82159	0.0202254
KCP	NM_001135914	7:128304154-128338009	1.22858	1.86071	0.0210874
KCTD15	NM_001129994	19:38979590-38998506	4265.84	2.68313	0.00123521
KCTD15	NM_001129995	19:38979590-38998506	0.00136688	0.000899542	0.0039554
KDELC2	NM_153705	11:107848042-107874369	0.930194	0.70942	0.0307425
KDM6B	NM_001080424	17:7683959-7698843	1.0579	1.48802	0.0126065
KIAA0101	NM_014736	15:62444263-62460755	0.875416	0.52281	1.1X10-4
KIAA0196	NM_014846	8:126105684-126173243	0.85831	0.692059	0.00679017
KIAA0319L	NM_024874	1:35671677-35795624	0.905738	0.765279	0.0494404
KIAA0664L3	NR_024034	16:31619434-31626246	1.53645	1.36995	0.00363406
KIAA0748	NM_001098815	12:53630131-53664723	0.245992	0.581179	0.00908788
KIAA1407	NM_020817	3:115165673-115258150	1.37712	1.248	0.047922
KIAA1524	NM_020890	3:109751407-109896383	0.904566	0.56188	0.0192859
KIF11	NM_004523	10:94342804-94405132	0.908874	0.622282	0.00179416
KIF14	NM_014875	1:198787247-198856485	0.919473	0.4741	2.7X10-5
KIF15	NM_020242	3:44778212-44869752	0.923196	0.667597	0.0152239
KIF16B	NM_001199865	20:16200748-16502079	2.10137	5.00262	0.00713085
KIF18A	NM_031217	11:27998738-28086322	0.956817	0.617322	0.00585623
KIF20B	NM_016195	10:91451346-91524680	0.917736	0.686159	0.0143688
KIF23	NM_004856	15:67493680-67527818	0.96783	0.548898	0.0036312
KIF2A	NM_001243953	5:61637745-61718768	1.48443	3.44761	0.040197
KIF4A	NM_012310	X:69426603-69557499	0.952516	0.629238	0.00649433
KIFC1	NM_002263	6:33467290-33485677	0.988317	0.623809	0.00524433
KIFC2	NM_145754	8:145662545-145672526	1.34743	1.28231	0.043618
KLC2	NM_001134776	11:65781340-65791908	1.28326	1.61725	0.0114798
KLF4	NM_004235	9:109286953-109291868	3.70076	1.75761	0.0398
KLHDC9	NR_033386	1:159334774-159336762	0	0.376072	0.0115805
KLHDC9	NM_152366	1:159334774-159336762	1.64477	4.7446	0.0230614
KLHL8	NM_020803	4:88301237-88360698	0.877492	0.67875	0.00951893
KLRAQ1	NM_152994	2:48521411-48596035	70000	70000	0.0106184
KPNA2	NM_002266	17:63462309-63473432	0.867763	0.713668	0.0222103
KRBA2	NM_213597	17:8212697-8215583	1.63488	1.21262	0.0322525
L2HGDH	NM_024884	14:49778901-49848697	0.856067	0.773814	0.0436331
LARP4	NM_052879	12:49080858-49160055	0.932876	0.715732	0.043711
LCE1B	NM_178349	1:151051070-151052209	1.01005	1.7071	0.00888847
LDHA	NM_005566	11:18372511-18386341	0.847663	0.765048	0.0242085
LDHA	NR_028500	11:18372511-18386341	0.448571	0	0.0253587
LEMD2	NM_181336	6:33846967-33864884	0.502739	0.974707	0.011201
LENG8	NM_052925	19:59651876-59666706	1.24987	1.19215	0.0381372
LEPROTL1	NM_015344	8:30072463-30121742	0.838556	0.687918	0.00674446
LETM2	NM_144652	8:38363115-38385219	70000	567.757	0.00933092
LETM2	NM_001199659	8:38363115-38385219	0.839986	0.389615	0.0175903
LETMD1	NM_015416	12:49728348-49740474	1.30752	3.00237	0.0170799
LETMD1	NM_001243689	12:49728348-49740474	2.71767	70000	0.0249284
LFNG	NM_002304	7:2518688-2535336	0.790475	0.320962	0.016269
LFNG	NM_001040167	7:2518688-2535336	2.36432	7.58595	0.0214855
LGALS3BP	NM_005567	17:74478929-74487656	1.61594	1.54147	0.00868842
LIMS1	NM_004987	2:108517242-108670134	0	0.212161	0.0244191
LIN54	NM_001115007	4:84064780-84153064	0.583397	0.533405	0.0130307
LINC00174	NR_026873	7:65478465-65502830	1.66623	1.52803	7.7X10-4
LIPT1	NM_001204830	2:99137849-99146045	0.473301	0.00420385	0.0270304
LOC100128542	NM_001162367	7:150077756-150118770	70000	70000	0.00605
LOC100129196	NR_034182	1:30956710-30972180	1.10666	1.81738	0.0478673
LOC100131067	NR_034121	5:80564894-80633144	2.36861	1.71496	0.0448974
LOC100131655	NR_040024	18:72635675-72663239	0.385101	0.806608	0.00100088
LOC100132247	NM_001135865	16:22432344-22455342	1.87876	1.51431	0.0135296
LOC100216546	NR_039981	7:104409429-104418848	1.73103	1.52354	8.8X10-4
LOC100271836	NR_027155	16:21365504-21421103	1.29612	1.57505	0.0408787
LOC100286844	NR_027501	12:48508592-48523179	0.973748	0.00202271	0.0225464
LOC100288637	NR_038253	15:28725609-28852501	1.09524	1.85704	0.0165871
LOC100289187	NM_001195543	7:99033837-99046392	1.80967	2.25636	0.0102539
LOC100527964	NR_037642	1:178466055-178510811	1.74627	1.16796	0.0188726
LOC146880	NR_027487	17:60176241-60208579	1.88537	3.19301	5.8X10-4
LOC149086	NR_034112	1:31744425-31746754	2.57604	2.1941	2.7X10-4
LOC150776	NR_026922	2:131966855-131995619	1.49623	1.20085	0.00787815
LOC389765	NR_029410	9:87610736-87647614	1.64057	1.46357	0.0189739
LOC399744	NR_024497	10:38757079-38781087	1.10515	1.60013	0.0209024
LOC407835	NR_002144	7:128553560-128555286	1.36195	1.68633	0.0318973
LOC541471	NR_024373	2:111841061-111969163	0.32861	0.896152	0.0482464
LOC653712	NR_034179	3:130063040-130073074	1.88156	1.5831	0.0213555
LOC730101	NR_024403	6:52637157-52641910	0.58358	0.695737	0.0362908
LOXL2	NM_002318	8:23210354-23317667	1.42913	1.29343	0.0312614
LRP12	NM_001135703	8:105570635-105670428	0.48454	0.739708	0.0109015
LRRC27	NR_026559	10:133995603-134045000	1.86733	1.15595	0.0416329
LRRC58	NM_001099678	3:121526265-121550876	0.879864	0.714679	0.0130249
LRRC68	NM_019121	19:50288270-50342383	1.12282	1.34612	0.045467
LRRC8B	NM_015350	1:89762984-89836008	0.471304	0.198493	2.6X10-5
LRRC8B	NM_001134476	1:89762984-89836008	1.50996	2.09928	3.1X10-4
LRRC8D	NM_001134479	1:90059160-90174577	0.202396	0.760048	5.9X10-5
LRRC8D	NM_018103	1:90059160-90174577	1.98165	1.2646	2.6X10-4
LSP1	NM_001013255	11:1830775-1870069	4153.19	1.1283	0.0135382
LSP1	NM_001013253	11:1830775-1870069	70000	70000	0.0135805
LTBP4	NM_001042545	19:45790911-45827565	1.15064	1.34434	0.0497811
LYAR	NM_001145725	4:4320329-4342797	0.98839	0.0634821	0.049567
LYSMD2	NM_153374	15:49802552-49830942	0.616178	0.870964	0.027328
MAD2L1	NM_002358	4:121200024-121207461	0.905385	0.619476	0.00227926
MAGI3	NM_001142782	1:113734997-114030068	0.810785	0.53595	0.0197687
MAK	NM_005906	6:10870941-10946774	0.002701	0.511818	0.0184161
MAL	NM_022440	2:95055205-95083462	70000	1085.3	0.00155263
MAN2C1	NM_006715	15:73435185-73447994	1.29426	1.12762	0.0365886
MAPK8IP2	NM_012324	22:49385996-49396845	21690.8	1.42067	0.0366482
MAPK8IP3	NM_001040439	16:1696221-1760319	1.57408	8.45834	4.6X10-6
MAPKAPK3	NM_001243925	3:50624296-50661732	0.440786	0.802727	0.0329393
MARVELD1	NM_031484	10:99463454-99467899	0.774474	0.721316	0.0247877
MASTL	NM_001172303	10:27483758-27515854	0.978399	0.582729	0.0302679
MAVS	NR_037921	20:3775445-3804770	5.81538	5.16661	0.0423787
MBD6	NM_052897	12:56202925-56210198	1.14466	1.30147	0.0431066
MBNL3	NM_001170703	X:131331023-131451677	0.762835	0.702431	0.0450295
MCM10	NM_018518	10:13243559-13293110	0.941862	0.565923	0.00803237
MCM4	NM_182746	8:49035315-49053272	0.973707	0.668608	0.0102672
MCRS1	NM_001012300	12:48238352-48248178	70000	70000	0.0122663
MDM4	NM_002393	1:202752129-202793871	1.39632	1.10868	0.0279641
MED22	NM_133640	9:135197575-135204793	70000	70000	0.030555
MELK	NM_014791	9:36562904-36667679	0.960017	0.567552	8.5X10-4
MERTK	NM_006343	2:112372661-112503416	1.52746	1.21291	0.048735
METTL21A	NM_145280	2:208182083-208198218	0.000191473	0.488657	0.00341446
MFGE8	NM_001114614	15:87242917-87257667	2.5709	70000	0.0303259
MGC3771	NR_024166	16:3100461-3110519	35.5777	70000	0.0169413
MICA	NR_036524	6:31475539-31491069	1.67103	14622.8	9.6X10-4
MIIP	NM_021933	1:12002098-12014693	1.13568	1.28999	0.0464526
MINK1	NM_015716	17:4683302-4747148	0.371508	0.608806	0.00507168
MINK1	NM_153827	17:4683302-4747148	1.287	1.34148	0.0225713
MIR3176	NR_036137	16:517856-544637	0.698012	0	0.0130971
MIR5047	NR_039969	17:59924835-59932946	2.07016	6.71682	0.0369242
MIR7-1	NR_029605	9:85772817-85785389	1.32334	70000	2.8X10-4
MLF1IP	NM_024629	4:185807760-185892280	0.990271	0.612055	0.0088364
MLH1	NM_001167618	3:37009844-37067341	4.88778	1.97393	0.00260043
MLH1	NM_000249	3:37009844-37067341	0.727903	0.805343	0.018391
MLL2	NM_003482	12:47699024-47735374	1.0196	1.36262	0.0461817
MLL4	NM_014727	19:40900760-40921619	1.06845	1.37525	0.0314314
MMS22L	NM_198468	6:97696757-97837773	0.906681	0.650331	0.00622554
MOBKL1A	NM_173468	4:71986927-72072755	0.836904	0.798074	0.0400472
MORF4L2	NM_001142419	X:102817081-102834140	0.208129	0	0.00291651
MORF4L2	NM_001142420	X:102817081-102834140	70000	148.838	0.003542
MORF4L2	NM_001142426	X:102817081-102834140	0.0437978	0	0.00478626
MORF4L2	NM_001142422	X:102817081-102834140	65.7576	5.29186	0.046437
MORN4	NM_178832	10:99364299-99383903	1.89873	1.07862	0.00669844
MPG	NM_001015054	16:67017-128697	70000	20.8025	0.0253296
MRM1	NM_024864	17:32032137-32039520	1.21454	1.25475	0.0472115
MST4	NM_016542	X:130984925-131037652	0.84114	0.809253	0.0497572
MTERFD3	NM_025198	12:105895198-105905059	0.307543	0.704362	0.00756639
MTMR3	NM_153051	22:28609157-28756857	0.667805	0.368935	0.0216666
MTMR6	NM_004685	13:24718340-24759704	0.935092	0.743242	0.0428609
MYADM	NM_001020821	19:59061422-59071501	70000	70000	0.0123426
MYB	NM_001130172	6:135544145-135582004	0.607098	0.57397	0.025084
MYBL1	NM_001144755	8:67636963-67688034	0.504973	0.889196	0.0216411
MYCBP	NM_012333	1:39100748-39119885	0.724196	0.482392	1.4X10-6
MYEF2	NM_016132	15:46200460-46257850	0.923117	0.725803	0.039062
MYH3	NM_002470	17:10472567-10500190	1.32154	2.87132	0.00106641
MYLK	NM_053032	3:124787092-125085839	10.814	14.5317	0.0396056
MYLK	NM_053031	3:124787092-125085839	0.000176782	0.000852085	0.04255
MYNN	NM_001185118	3:170973546-170990198	0.955338	0.520017	0.0284445
MYO3B	NM_138995	2:170742900-171219920	4.13388	32.233	6.6X10-4
MYO3B	NM_001083615	2:170742900-171219920	6.97055e-05	0.887839	0.0376475
MZF1	NM_003422	19:63762364-63777976	1.87991	1.74104	0.00892753
N4BP2	NM_018177	4:39720931-39836267	0.920578	0.711604	0.0229572
NACA2	NM_199290	17:57022575-57023345	1.55769	1.4127	0.0278318
NAT1	NM_001160173	8:18072250-18125478	0	0	0.0130243
NCALD	NM_032041	8:102767945-103206311	0.624586	0.71981	0.0442276
NCAPG	NM_022346	4:17421622-17632581	0.96879	0.578328	0.00325974
NCAPG2	NM_017760	7:158116763-158190281	0.9253	0.624992	0.00306555
NCAPH	NM_015341	2:96365210-96405001	0.979477	0.650073	0.0110522
NCKAP1	NM_013436	2:183497849-183611474	0.851492	0.760056	0.0305667
NDRG3	NR_038370	20:34713582-34807955	0.127475	0	0.0200819
NDRG4	NM_001242836	16:57055049-57105024	2.9265	2.0582	0.0013452
NECAP1	NR_024260	12:8126073-8141640	3.05833	70000	0.0268885
NEDD4	NM_006154	15:53906413-54073127	0.874712	0.71525	0.0252982
NEDD4L	NM_001144967	18:53862607-54219752	2.9528	2.68324	5.9X10-4
NEDD4L	NM_015277	18:53862607-54219752	0.934071	0.363054	0.0255416
NEIL1	NM_024608	15:73426383-73434641	1.78777	1.86829	0.0012986
NEIL2	NM_001135747	8:11664580-11682263	0.371344	0.771033	0.0410602
NEK1	NM_001199398	4:170550995-170770353	0.28159	0.0023761	0.02285
NEK2	NM_002497	1:209898221-209915595	0.926476	0.622158	0.00642994
NEK8	NM_178170	17:24079958-24093911	1.25357	1.21514	0.0486484
NET1	NM_001047160	10:5444517-5490426	0.874105	0.738559	0.0465387
NEURL3	NR_026875	2:96527109-96537573	1.95231	1.15809	0.00318112
NEURL4	NM_001005408	17:7159674-7173362	1.47223	1.81729	0.00640973
NF1	NM_001042492	17:26446070-26728821	0.634449	0.44481	0.00425523
NF2	NM_016418	22:28329544-28424589	0.000635255	0.428932	0.00632952
NFAT5	NM_001113178	16:68157369-68296070	3.34227	1.61015	2.2X10-4
NFAT5	NM_138714	16:68157369-68296070	0.274233	0.902236	0.00832916
NFAT5	NM_138713	16:68157369-68296070	0.220335	0.704784	0.0361862
NFATC1	NM_172389	18:75256759-75390311	2.01513	1.21765	0.0277736
NHLH1	NM_005598	1:158603484-158609262	1.55646	1.35761	0.0222359
NHLRC3	NM_001017370	13:38510454-38522246	0.882676	0.296778	0.0225466
NIF3L1	NM_001136039	2:201462294-201476900	0.706107	0.730011	0.0252225
NIPAL4	NM_001172292	5:156819604-156834308	0.000347407	0.348031	0.0152083
NIPSNAP3A	NM_015469	9:106549789-106562224	0.81862	0.694138	0.0104767
NKIRAS2	NM_001001349	17:37372284-37443570	0.00539241	0.0197653	0.0180194
NLRP1	NM_033004	17:5345442-5428556	1.20305	2.00306	0.0210578
NOL3	NM_001185057	16:65761905-65775384	0.000332637	0.886952	0.0240342
NOV	NM_002514	8:120497732-120505859	2.78675	2.48934	0.00425
NPR2	NM_003995	9:35782405-35802259	1.35836	1.3808	0.0248885
NPW	NM_001099456	16:2009521-2010757	0.347687	0.698444	0.0165294
NRGN	NM_001126181	11:124115038-124122312	0.804353	0.279587	0.0150005
NRIP2	NM_031474	12:2804774-2814482	1.6449	1.12642	0.0445712
NRN1L	NM_198443	16:66476281-66477772	3.7902	5.80212	0.0150445
NUCKS1	NM_022731	1:203948569-203985995	0.861855	0.779249	0.0325806
NUDT1	NM_198952	7:2248382-2257306	70000	70000	0.0161809
NUDT21	NM_007006	16:55020548-55042762	0.873181	0.729941	0.0151425
NUP62CL	NM_017681	X:106253312-106336326	0.985739	0.329802	0.029091
NUSAP1	NM_016359	15:39412183-39460540	0.644492	0.544745	0.0158707
OASL	NM_003733	12:119942477-119961163	2.21936	1.94216	1.0X10-7
ODF3B	NM_001014440	22:49315703-49317874	1.32325	1.3096	0.0478712
OGDHL	NM_018245	10:50612692-50640431	0.644773	0.786713	0.0150602
OPA1	NM_130836	3:194793626-194898294	0.75017	0.71785	0.0444019
OR2B6	NM_012367	6:28032997-28033939	1.8772	2.11665	0.0239053
ORC1	NM_004153	1:52611088-52642731	0.986269	0.658776	0.0270523
OSBPL7	NM_145798	17:43239731-43254146	1.33613	1.20374	0.0282561
OSGEP	NM_017807	14:19985046-19993107	0.786444	0.689419	0.00302957
OSGIN2	NM_001126111	8:90983268-91009270	0.904163	0.69124	0.0231212
OSTalpha	NM_152672	3:197427779-197444698	1.61301	2.46044	0.0105417
P4HA2	NM_001017974	5:131556202-131591455	0.60877	0.789912	0.0116074
PABPC1L	NM_001124756	20:42972116-43001376	1.66905	1.46211	0.00181453
PACSIN3	NM_016223	11:47155648-47164586	0.898976	0.569044	0.0232519
PANK1	NM_148977	10:91329233-91395309	0.563496	0.72256	0.00118992
PANK1	NM_148978	10:91329233-91395309	8.68898	1.05172	0.0404132
PARP3	NM_001003931	3:51951400-51957923	1.75496	1.06197	0.00566163
PARP8	NM_001178055	5:49997489-50178113	2.65243	1.21419	0.0103888
PATL2	NM_001145112	15:42745221-42756378	1.57714	1.20905	0.0120649
PBK	NM_018492	8:27723056-27751268	0.905379	0.588103	0.00218722
PCBP4	NM_033010	3:51964369-51976522	2.18456	1.18499	0.0103713
PCCA	NM_001127692	13:99539269-100039047	2.13025	70000	0.0428896
PCDHGB3	NM_032097	5:140690435-140872732	0.978116	0.0013774	0.0425212
PCNA	NM_182649	20:5043598-5055268	0.928085	0.706058	0.0175596
PCNP	NM_020357	3:102775731-102795971	0.86087	0.759975	0.0254698
PCYT2	NR_033682	17:77453363-77462632	70000	541.099	0.00198162
PDCD2	NM_001199462	6:170726584-170735705	3.95528	1.36691	6.6X10-4
PDCD2	NM_002598	6:170726584-170735705	0.590639	0.771639	0.0035161
PDDC1	NM_182612	11:757222-767487	1.25697	1.21729	0.0305573
PDE4A	NM_001111307	19:10388448-10441307	70000	1.34282	0.045398
PDE8A	NM_002605	15:83324747-83483380	0.520983	0.612955	0.00496125
PDHA1	NM_000284	X:19271931-19443300	0.855581	0.791161	0.0431886
PDXDC2P	NR_003610	16:68567702-68657352	1.95351	3.2247	3.0X10-4
PEF1	NR_033686	1:31868049-31883425	0.00138286	0	0.0024024
PEX19	NR_036493	1:158513222-158521565	0.350494	0	0.0450077
PEX26	NM_017929	22:16940685-16953797	0.796743	0.596046	0.0497655
PHF1	NM_024165	6:33486750-33492208	1.32899	1.42404	0.0172983
PHF7	NM_016483	3:52419566-52432697	0.126002	0.408396	0.00139409
PHF7	NM_173341	3:52419566-52432697	1.31041	1.46831	0.0380423
PHKB	NM_001031835	16:46052710-46292935	0.892366	0.705078	0.0170145
PHTF2	NM_020432	7:77266044-77424757	15.3258	95.4255	0.00929837
PHTF2	NM_001127358	7:77266044-77424757	0.834327	0.756262	0.0168811
PI4K2B	NM_018323	4:24844750-24889929	0.91333	0.729245	0.0251522
PICK1	NM_001039584	22:36783207-36801654	1.53612	1.42689	0.0335582
PIF1	NM_025049	15:62894886-62904891	1.33188	1.11424	0.0429188
PIGN	NM_012327	18:57862437-58005269	0.949852	0.623654	0.018697
PIGQ	NM_148920	16:559968-574137	2.16042	1.5614	9.7X10-4
PIGR	NM_002644	1:205168489-205186434	0.707431	0.727694	0.0175832
PIK3IP1	NM_052880	22:30007578-30018520	1.3107	1.30827	0.032927
PIK3R5	NM_001142633	17:8722957-8809749	1.07223	1.7161	8.3X10-4
PIK3R5	NM_014308	17:8722957-8809749	0.760479	0.000200918	0.00803657
PILRB	NR_036569	7:99743260-99803390	1.67243	1.23103	0.0292736
PIM2	NM_006875	X:48655402-48661357	1.12574	1.35055	0.0224688
PKIA	NM_006823	8:79590890-79680057	0.810742	0.738723	0.0281636
PLA1A	NM_015900	3:120799384-120831348	1.09563	1.41295	0.0367878
PLA2G4C	NM_003706	19:53242911-53305921	1.48977	1.77789	4.6X10-4
PLA2G6	NM_003560	22:36837447-36907782	1.13472	1.45463	0.0415349
PLAGL1	NM_001080952	6:144303129-144427428	70000	70000	0.0121407
PLCD1	NM_001130964	3:38023990-38046158	1.05846	2.70738	0.001017
PLCD1	NM_006225	3:38023990-38046158	0.7615	0.103845	0.00820456
PLD2	NM_002663	17:4657352-4673694	1.29348	1.33848	0.0205081
PLD2	NM_001243108	17:4657352-4673694	0.352209	0.786643	0.0391801
PLEKHM1	NR_027782	17:40869048-40923929	1.67049	3.28868	0.0053784
PLK1	NM_005030	16:23597701-23632322	0.981425	0.552166	4.9X10-4
PLK1S1	NM_001163022	20:21054623-21175258	3.71102	70000	0.0153459
PLK4	NM_014264	4:129021465-129039827	0.957891	0.645534	0.0104603
PLOD2	NM_182943	3:147269917-147361972	0.583584	0.720613	0.00106777
PLOD2	NM_000935	3:147269917-147361972	3.28532	1.43289	0.00344425
PLXNA3	NM_017514	X:153339816-153355179	1.2224	1.30477	0.024754
PLXNC1	NR_037687	12:93066629-93225582	1.35965	70000	0.0332523
PMS2	NR_003085	7:5979395-6015263	0.600399	0.862119	0.0304842
PNPLA6	NM_001166111	19:7505037-7532653	560.302	1.77159	0.0118152
PNPLA6	NM_001166113	19:7505037-7532653	0.898247	0	0.0379358
POC1A	NM_015426	3:52084288-52163746	0.975037	0.541721	0.0088755
POLA1	NM_016937	X:24621984-24925023	0.892964	0.760509	0.0369409
POLR3H	NM_138338	22:40195074-40270425	70000	1.18627	0.0426518
PON2	NM_001018161	7:94872109-94902320	0.454965	0.424278	0.0162748
POP1	NM_001145861	8:99198696-99241245	0.00259801	0.345809	0.0084045
PORCN	NM_203475	X:48252314-48264146	5684.91	1.94612	0.0136567
POU2F1	NM_002697	1:165456689-165663206	0.36263	0.544544	2.9X10-5
POU2F1	NR_037163	1:165456689-165663206	1.92116	2.17093	0.0251327
POU2F1	NM_001198786	1:165456689-165663206	292.748	1.66349	0.0462993
POU2F2	NM_001207025	19:47285347-47328465	1.35471	1.40332	0.0316616
PPARA	NM_001001928	22:44925162-45018317	0.631977	0.467908	1.4X10-4
PPARA	NM_005036	22:44925162-45018317	1.2914	2.74753	3.8X10-4
PPARD	NM_001171819	6:35418312-35503946	8.7376	3069.6	0.00142876
PPFIBP1	NM_003622	12:27568311-27739764	0.578751	0.813702	0.0416368
PPP1R12A	NM_001143886	12:78691473-78853366	0.755203	0.180816	0.0434962
PPP1R15A	NM_014330	19:54067460-54071131	1.15916	1.31348	0.0251987
PPP1R3F	NM_033215	X:49013249-49031499	0.576626	0.909255	0.0138294
PPP2R5A	NM_006243	1:210525501-210601828	0.678832	0.945084	0.0334187
PQBP1	NM_001167990	X:48635673-48645366	70000	70000	0.0315732
PRAME	NM_206954	22:21220122-21231696	0.519975	0.792491	0.0353347
PRC1	NM_199414	15:89310271-89338808	0.862707	0.635941	0.0330782
PRKACB	NM_002731	1:84316332-84476769	0.708421	0.626795	0.00966182
PRKACB	NM_001242858	1:84316332-84476769	542.83	33.0935	0.010084
PRKCDBP	NM_145040	11:6296751-6298316	0.700432	0.850739	0.0405489
PRKCZ	NM_001033582	1:1971768-2129032	0.531063	0.00373583	0.0240026
PRKD2	NM_001079882	19:51842708-51912224	2.02054	1.6578	0.0105573
PRLR	NM_000949	5:35084617-35266580	0.669222	0.214321	4.0X10-4
PRMT2	NM_001242864	21:46879934-46909583	0	0.410682	0.0479652
PRO0611	NR_002762	1:31176939-31311151	1.30072	70000	0.0376024
PRR11	NM_018304	17:54587641-54638852	0.978708	0.719078	0.0486994
PRR24	NR_037675	19:52469498-52470820	3.78959	1.30466	0.00561418
PRR5	NM_181333	22:43443090-43637328	0.589849	0.850136	0.0357443
PRRG2	NM_000951	19:54776398-54786077	1.43943	1.47844	0.0456228
PRSS27	NM_031948	16:2702423-2710553	1.12907	3.71775	0.0398879
PTCH1	NM_001083607	9:97245084-97319068	1.41803	4.5337	1.9X10-4
PTCH1	NM_001083606	9:97245084-97319068	0.281947	0.487259	2.5X10-4
PTMA	NM_002823	2:232281478-232286494	0.715049	0.816644	0.0175526
PTP4A2	NM_080391	1:32144608-32176575	0.85163	0.748092	0.0458002
PUS1	NM_001002019	12:130979697-130994359	1.63023	1.1431	0.00771868
PYHIN1	NM_198929	1:157167960-157213473	1.55308	489.484	0.0405713
QPCTL	NM_017659	19:50887580-50899088	1.15837	1.38627	0.0238917
RAB23	NM_016277	6:57161540-57195037	0.620778	0.872919	0.0386135
RAB9B	NM_016370	X:102963910-102973868	0.667796	0.629105	0.0164146
RABL2A	NM_013412	2:114101286-114117445	0.600674	0.752965	0.0324598
RAD51	NM_002875	15:38774618-38811648	0.9829	0.611124	0.00475466
RAD51AP1	NM_001130862	12:4518210-4539474	0.757849	0.560748	0.0388245
RAD52	NM_134424	12:891515-929124	1.47816	1.11535	0.0267801
RALGPS1	NM_001190729	9:128716873-129025266	0.297366	0.200612	0.00771221
RALGPS1	NM_001190728	9:128716873-129025266	2.8489	1.73062	0.0342196
RANBP1	NM_002882	22:18485023-18494704	0.818798	0.793575	0.0247905
RASD1	NM_016084	17:17338477-17340434	1.41235	2.4654	0.0142
RASGRP2	NM_153819	11:64250958-64269504	8718.11	21411.8	0.0206456
RASSF1	NM_170713	3:50342220-50353371	1.18884	1.36489	0.0377182
RB1CC1	NM_001083617	8:53697570-53789579	0.607543	0.991474	0.0401249
RBBP8	NM_002894	18:18767292-18860447	0.875323	0.658763	0.0337179
RBBP9	NM_006606	20:18415187-18425887	0.876142	0.76536	0.0368488
RBCK1	NM_006462	20:336708-359610	3.43904	1.21505	0.0461886
RBM39	NM_001242601	20:33754944-33793672	1.11282	254.065	0.0347939
RCAN1	NM_203417	21:34810653-34909252	0.636562	0.413219	0.0243707
RELT	NM_032871	11:72765052-72786167	0	0.182498	0.0267041
RFC3	NM_002915	13:33290205-33438695	0.936274	0.68394	0.0136797
RFC5	NM_007370	12:116938888-116954425	0.931631	0.687874	0.0211036
RFK	NM_018339	9:78190252-78199264	0.892625	0.603897	0.00202852
RFNG	NM_002917	17:77599066-77602939	1.14805	1.37397	0.0330285
RG9MTD2	NM_001134665	4:100686886-100704212	0.955282	0.620372	0.0367054
RGL2	NM_004761	6:33367408-33375154	1.46544	1.59329	0.00777865
RGS13	NM_144766	1:190871890-190896063	0.873749	0.297369	0.0240356
RHBDF2	NM_024599	17:71978569-72009104	1.38506	1.6235	0.0374848
RIMKLA	NM_173642	1:42619054-42662487	0.738952	0.842007	0.042843
RNF14	NM_001201365	5:141326585-141350040	0.683996	0.873437	0.0453757
RNF145	NM_001199383	5:158516994-158569639	0.352197	0.87961	0.00483922
RNF41	NM_005785	12:54882554-54902020	2.08455	1.19964	0.015496
RNU11	NR_004407	1:28847698-28847833	0	0.476109	0.00806408
RNU4ATAC	NR_023343	2:121811821-122123522	0	0.981378	0.00367965
RP2	NM_006915	X:46581290-46626735	0.893632	0.696061	0.0187976
RPH3AL	NM_001190413	17:62179-202633	3772.19	1.57293	0.04045
RPL23P8	NR_026673	7:20833441-20833964	1.72646	1.24434	0.0177428
RPL7	NM_000971	8:74365427-74368423	2.03195	1.0241	0.0117931
RPRD1A	NM_018170	18:31823789-31901371	0.833682	0.70529	0.00698877
RPS17	NM_001021	15:80608215-80611920	1.84251	1.23876	0.0260632
RPS24	NM_001142284	10:79463523-79486577	0.635293	0.451196	0.0166038
RPS24	NM_001142283	10:79463523-79486577	0.749932	0.90756	0.0430936
RPS27	NM_001030	1:152229862-152231255	0.529194	0.44877	0.0493565
RPS28	NM_001031	19:8292383-8293280	1.89186	1.24563	0.0365571
RPS6KA3	NM_004586	X:20077949-20194671	0.855967	0.621316	8.5X10-4
RPSAP58	NR_003662	19:23737655-23802759	0.708487	0.658886	0.0439155
RRAS2	NM_012250	11:14256041-14342628	0.710631	0.894994	0.0156071
RREB1	NM_001003699	6:7052828-7197212	1.36229	1.87473	0.0124989
RRM1	NM_001033	11:4072499-4116682	0.910807	0.666044	0.00590382
RRM2B	NM_001172477	8:103285904-103320522	0.819875	0.654934	0.0184818
RRNAD1	NM_001142560	1:154964886-154973376	1.74048	1.50035	0.0107659
RRP7B	NR_002184	22:41279868-41307961	1.4119	1.27943	0.0224714
RSAD2	NM_080657	2:6935246-6955814	2.60275	1.24068	1.7X10-4
RSPH1	NM_080860	21:42765665-42789470	2.04353	1.12938	0.0253432
RSPRY1	NM_133368	16:55777741-55830448	0.906432	0.751905	0.0420715
S100A4	NM_002961	1:151782718-151784906	0.583945	0.828722	0.016492
SACS	NM_014363	13:22800964-22905841	0.895511	0.70938	0.0133317
SASS6	NM_194292	1:100321689-100371099	0.990341	0.704487	0.0495591
SC5DL	NM_001024956	11:120668597-120689329	0.478777	0.355212	0.0182253
SCAMP1	NM_004866	5:77692094-77812318	0.894141	0.753208	0.0459252
SCAND2	NR_003654	15:82975694-82986698	1.51142	1.35929	0.0062409
SCARNA1	NR_002997	1:28029838-28050770	4.09657	70000	0.0208893
SCARNA22	NR_003004	4:1842920-1953732	0.820223	0.652678	0.025608
SCARNA7	NR_003001	3:161695476-161766070	1.00651	70000	0.00830892
SCD	NM_005063	10:102096761-102114578	0.750225	0.90456	0.0226343
SCNN1G	NM_001039	16:23101540-23135701	1.23229	1.8517	0.01505
SCOC	NM_001153484	4:141397889-141523160	0.879122	0.72232	0.041249
SDHAP2	NR_003265	3:196870090-196900916	1.49669	2.7552	0.0238647
SEC14L1	NM_001204408	17:72596319-72724776	0.00466857	0.506729	0.0214232
SEC31B	NM_015490	10:102236392-102269585	1.88334	1.27822	8.9X10-4
SEMA4A	NM_022367	1:154386358-154414166	1500.54	1.00299	0.0179024
SEMA5A	NM_003966	5:9088137-9599233	0.848734	0.735952	0.0254986
SEPT3	NM_019106	22:40702876-40724171	0.66675	0.686017	0.0110717
SEPT3	NM_145733	22:40702876-40724171	1.90068	1.89866	0.0465811
SEPT8	NM_015146	5:132111035-132141460	0.65717	0.867899	0.0166265
SEPT8	NM_001098813	5:132111035-132141460	1.76811	1.15266	0.0173237
SERPINA1	NM_001002235	14:93912836-93926782	1.82609e-05	4.63691e-05	0.024901
SETD7	NM_030648	4:140646641-140697027	0.92554	0.63328	0.00787398
SGK3	NM_013257	8:67742340-67936811	1.08653	2.18951	0.0241567
SGOL2	NM_001160046	2:201099109-201157063	0.868655	0.592255	0.0122944
SH2B1	NM_015503	16:28782578-28793035	1.5789	1.14803	0.0401429
SH2D2A	NM_001161443	1:155042658-155118266	0	0	0.0120286
SH2D2A	NM_003975	1:155042658-155118266	1.14836	1.6882	0.0130072
SH2D3A	NM_005490	19:6703172-6718523	1.1349	1.45825	0.0260302
SH2D5	NM_001103160	1:20918811-20931720	2.37639	2.01979	0.0107403
SHCBP1	NM_024745	16:45171968-45212812	0.928265	0.605083	0.00157728
SIGIRR	NM_021805	11:395715-407397	2.75968	1.06327	0.0408453
SIGLEC10	NM_001171156	19:56605086-56612869	944.86	10.8982	0.00777775
SIRT1	NM_001142498	10:69314432-69348153	0.847913	0.159782	0.0426399
SKA1	NM_001039535	18:46155389-46174536	0.850021	0.595637	0.0493554
SKA2	NM_182620	17:54542089-54587582	0.767252	0.683581	0.00435006
SKP2	NM_005983	5:36187901-36219899	0.916154	0.619093	0.00383775
SLAIN1	NM_144595	13:77169989-77236378	0	0	0.00653116
SLC12A6	NM_001042497	15:32304536-32417557	0.00181938	0.844302	0.0115913
SLC12A8	NM_024628	3:126284169-126414299	0.319675	0.625527	0.0411908
SLC16A10	NM_018593	6:111515473-111651299	0.827778	0.653931	0.0160956
SLC16A7	NM_004731	12:58369392-58461675	0.865602	0.732898	0.0319418
SLC23A1	NM_005847	5:138705417-138746938	593.077	1.10149	0.038583
SLC25A14	NM_022810	X:129301727-129335016	2.87336	1.10994	0.0101772
SLC25A25	NM_052901	9:129870299-129911345	7026.13	252.783	8.4X10-4
SLC25A30	NM_001010875	13:44865453-44890516	0.904016	0.72521	0.0328723
SLC25A45	NM_001077241	11:64899238-64906718	1.85968	1.16527	0.0226939
SLC26A1	NM_213613	4:962862-988317	4.66215	1.78839	0.0126455
SLC26A11	NM_001166349	17:75808794-75841903	20018	147.414	0.018778
SLC27A1	NM_198580	19:17442299-17477977	1.10001	1.53195	0.0256755
SLC30A7	NM_133496	1:101134219-101219899	0.763051	0.810972	0.0451399
SLC37A3	NM_032295	7:139680020-139744780	0.369007	0.422328	0.0115874
SLC37A3	NM_207113	7:139680020-139744780	1.33346	1.23487	0.0394583
SLC38A6	NM_001172702	14:60517584-60620204	1.06638	6519.9	0.0398133
SLC39A10	NM_001127257	2:196229776-196310671	0.674832	4.44989e-05	0.0089507
SLC39A8	NM_022154	4:103391220-103485678	0.661166	0.788011	0.0239168
SLC45A3	NM_033102	1:203893603-203916253	1.16862	1.34336	0.0466472
SLC46A3	NM_001135919	13:28172217-28191150	0.111869	0.456607	0.0207715
SLC4A8	NM_004858	12:50104860-50189247	0.478982	0.288113	0.0212457
SLC6A6	NM_001134367	3:14419109-14558592	0.0037655	0.228475	0.00740074
SLC7A7	NR_040448	14:22312271-22358860	3497.86	1.64713	0.00852369
SLCO2B1	NM_001145211	11:74539679-74595093	1.36433	1.71156	0.00431156
SLCO4C1	NM_180991	5:101597590-101660152	0.920724	0.647908	0.0369958
SMAD1	NM_005900	4:146622400-146699775	0.180249	0.886027	0.0103831
SMAD3	NM_001145103	15:65145248-65274587	0.57683	0.608464	0.0260432
SMAD3	NM_005902	15:65145248-65274587	1.01167	1.50722	0.0304762
SMAD5	NM_005903	5:135493100-135546321	0.755108	0.849508	0.0421374
SMARCAD1	NM_001128430	4:95347781-95431466	0.77197	0.726695	0.0258147
SMARCC2	NM_139067	12:54841902-54869618	59.6306	125.578	0.0379365
SMC2	NM_001042551	9:105896361-105943521	0.835597	0.479928	0.0159631
SMC4	NM_001002800	3:161600123-161635435	0.91267	0.725703	0.028263
SMPD3	NM_018667	16:66949730-67039910	1.66223	1.42854	0.0112147
SMURF1	NM_001199847	7:98462993-98579679	1.58504	2.23921	0.00313525
SNAPC2	NR_030717	19:7891193-7894136	2.19015	1.54153	2.7X10-4
SNAPC2	NM_003083	19:7891193-7894136	0.399251	0.911254	0.00115541
SNHG8	NR_003584	4:119419364-119420426	1.56594	1.18643	0.0164743
SNORA23	NR_002962	11:9362744-9426250	1.02318	70000	0.0152731
SNORA31	NR_002967	13:44809303-44813297	1.8875	70000	2.7X10-4
SNORA33	NR_002436	6:133177400-133180396	0.666336	0	0.00633284
SNORA36A	NR_002969	X:153644224-153659158	70000	70000	0.00215683
SNORA38	NR_002971	6:31696428-31713533	1.37402	70000	0.0438
SNORA38B	NR_003706	17:63144522-63170728	0	0	0.00567676
SNORA51	NR_002981	20:2581177-2587039	1.18707	70000	0.00701123
SNORA52	NR_002585	11:799935-802876	1.30058	2.94441	0.0121997
SNORA53	NR_003015	12:97511533-97519909	2.27141	3.06568	0.0059716
SNORA54	NR_002982	11:2922235-2970183	0	0	0.00373728
SNORA55	NR_002983	1:39799071-39815108	0.346616	0.321643	0.00448456
SNORA69	NR_002584	X:118804496-118809634	0	0	0.0206246
SNORA74A	NR_002915	5:138637339-138695265	0.867726	0	0.00161805
SNORA75	NR_002921	2:232027702-232037449	1.69987	70000	0.02095
SNORD10	NR_002604	17:7406032-7423048	0.428793	0.955709	0.0206096
SNORD12B	NR_003695	20:47295845-47339202	70000	70000	8.1X10-4
SNORD15A	NR_000005	11:74788209-74794381	1.40637	70000	0.03315
SNORD15B	NR_000025	11:74788209-74794381	1.05071	1.13939	0.00203694
SNORD89	NR_003070	2:101255829-101255943	0	0.989192	0.0396163
SNORD97	NR_004403	11:10775168-10787158	2.28176	70000	0.00119177
SNX7	NM_015976	1:98899823-98998644	0.940564	0.216456	0.0265559
SORBS1	NM_001034957	10:97061519-97311161	0.762678	0.540214	0.0200424
SP3	NM_001172712	2:174479432-174538676	0.00498704	0.000713737	6.6X10-4
SP4	NM_003112	7:21434213-21520676	0.855743	0.743036	0.0226303
SPARC	NM_003118	5:151021201-151046710	0.84384	0.75676	0.0191998
SPATC1	NM_198572	8:145158569-145174003	1.93048	62590.3	0.0363199
SPC25	NM_020675	2:169435646-169455190	0.871433	0.677663	0.0159758
SPG21	NM_016630	15:63042415-63069304	0.599153	0.976401	0.0488639
SPIN4	NM_001012968	X:62483831-62487943	0.890297	0.638189	0.00755302
SPNS1	NM_001142450	16:28893596-28903370	1.21277	3.50547	0.0128953
SRSF1	NM_006924	17:53433278-53439706	0.8765	0.787707	0.0458676
SRSF3	NM_003017	6:36670067-36680222	0.843835	0.781491	0.0329694
SSX2IP	NM_001166417	1:84881977-84928828	2.4869	70000	0.0232939
ST3GAL1	NM_003033	8:134536272-134653365	1.26157	1.93651	0.00216457
ST3GAL1	NM_173344	8:134536272-134653365	0.869965	0.410566	0.00733411
ST3GAL3	NM_174964	1:43945804-44169418	0.21058	0.0261461	0.00891765
ST3GAL3	NM_174969	1:43945804-44169418	3.05825	3.0739	0.0482226
ST3GAL5	NM_001042437	2:85919781-85969668	0.806328	0.665309	0.0195757
ST5	NM_213618	11:8671474-8889074	1.08387	4.32586	0.01455
ST6GAL1	NM_173216	3:188131008-188279035	96.4241	1.3809	0.0388015
ST7L	NM_017744	1:112867663-112963563	53.6385	4.70704	0.01365
STARD9	NM_020759	15:40655148-40800488	1.18409	1.32855	0.0309107
STK19	NM_032454	6:32045566-32057202	0.218955	0	0.0483729
STK24	NM_003576	13:97900455-98027397	70000	70000	0.0074844
STK39	NM_013233	2:168518775-168812351	0.606157	0.556773	6.4X10-4
STMN1	NM_005563	1:26083263-26105955	0.910776	0.65999	0.00342244
STRN4	NM_013403	19:51914607-51953672	1.19783	1.32787	0.0476233
STX1A	NM_004603	7:72751470-72771953	6915.52	1.94522	0.02389
STX2	NM_001980	12:129840099-129889764	3.62413	1.09803	0.0482954
STYX	NM_145251	14:52266632-52311455	0.708566	0.717792	0.00102564
SUB1	NM_006713	5:32621361-32639942	0.883362	0.759739	0.0299454
SUGP2	NM_014884	19:18962696-19005380	1.48828	1.21472	0.0214686
SUMO2	NM_006937	17:70675419-70690693	0.870881	0.780277	0.0402542
SYNGAP1	NM_006772	6:33495824-33529444	1.23437	1.31616	0.0294716
SYP	NM_003179	X:48931208-48943605	1.20198	1.82885	0.0264037
SYT5	NM_003180	19:60376280-60383532	1.54437	3.98381	0.00315
TADA2A	NM_133439	17:32841089-32911339	70000	70000	0.0117596
TAF1D	NM_024116	11:93108745-93114351	1.35639	1.03089	0.0316871
TAF9	NM_001015892	5:68683308-68746387	0.00296355	0.00926634	0.00412953
TAGLN	NM_001001522	11:116575249-116580718	1.30097	4.24846	0.01071
TAGLN	NM_003186	11:116575249-116580718	0.196477	0	0.0248513
TATDN3	NM_001146171	1:211031792-211056790	0.297782	0.262834	0.0377872
TBC1D17	NM_024682	19:55072493-55083819	1.07277	1.39405	0.024967
TBC1D7	NM_016495	6:13413162-13436766	0.651936	0.536128	0.0422642
TBC1D9	NM_015130	4:141761385-141896921	0.697483	0.674385	0.00769006
TBCEL	NM_152715	11:120400012-120465564	0.377298	0.867632	0.00309484
TBKBP1	NM_014726	17:43127628-43144428	1.32932	1.38969	0.0372775
TBL1X	NM_001139466	X:9391334-9647780	0.0833343	0.884714	0.0158698
TCF12	NM_207040	15:54998124-55368006	0.507012	0.508462	0.0282348
TCP11L1	NM_018393	11:33017538-33051685	0.655193	0.566876	0.00478465
TEX14	NM_031272	17:53989036-54124415	1.24175	1.66715	0.040762
TFDP2	NM_006286	3:143145959-143351076	1.25001	1.53788	0.0361554
THRA	NM_003250	17:35471971-35510499	0.000303549	0.48467	0.0106409
TIPRL	NM_152902	1:166414794-166437975	0.936904	0.743888	0.0478181
TK1	NM_003258	17:73681754-73694880	0.917141	0.710855	0.022914
TMCC2	NM_001242925	1:203463660-203509094	3.56274	27886.6	0.00301568
TMED7	NM_181836	5:114942237-114989775	0.802632	0.714103	0.0080636
TMEM116	NM_001193453	12:110853469-110935406	0.542058	0.35982	0.0299879
TMEM136	NM_001198671	11:119701047-119709598	14326.8	1.23052	0.0279951
TMEM144	NM_018342	4:159350850-159395889	2.13901	1.04962	0.0353743
TMEM160	NM_017854	19:52241006-52243722	0.356555	0.937641	3.7X10-5
TMEM167A	NM_174909	5:82384420-82409028	0.924505	0.740821	0.0345308
TMEM170B	NM_001100829	6:11646496-11691743	0.731639	0.745208	0.00330458
TMEM184B	NM_001195071	22:36945243-36998986	1739.31	70000	0.00252767
TMEM237	NM_001044385	2:202193151-202216469	0.497728	0.451157	0.0128331
TMEM238	NM_001190764	19:60582423-60587439	1.22309	2.03689	0.00457636
TMEM44	NM_001166306	3:195789690-195835439	70000	2601.63	0.03865
TMEM48	NM_018087	1:54003721-54076813	0.944985	0.665513	0.013983
TMEM51	NM_001136218	1:15351614-15419561	2.52857	2.86784	3.5X10-4
TMEM51	NM_018022	1:15351614-15419561	0.000290585	0.718136	0.028814
TMEM65	NM_194291	8:125392339-125454121	0.868648	0.694233	0.0328521
TMTC4	NM_001079669	13:100054090-100125104	0.418934	0.918258	0.0389814
TMUB2	NM_024107	17:39619879-39624625	1.41717	1.93938	0.0482326
TMX1	NM_030755	14:50776635-50794122	0.840587	0.525738	5.4X10-5
TNFAIP6	NM_007115	2:151922351-151944808	2.75009	1.48632	0.00228013
TNFSF4	NM_003326	1:171419492-171443094	0.727798	0.779001	0.00430218
TNIP2	NM_024309	4:2713184-2727901	0.611527	0.830893	0.0301735
TNIP2	NM_001161527	4:2713184-2727901	1.3261	1.22763	0.0348919
TNIP3	NM_001128843	4:122272013-122357105	0.806186	0.768282	0.0487967
TNK2	NM_005781	3:197074632-197120277	1.21914	1.64543	0.00235507
TOP2A	NM_001067	17:35798298-35827728	0.891775	0.555462	1.1X10-4
TOPORS	NM_001195622	9:32530541-32543015	0.704963	0.0655167	0.0029163
TP53BP1	NM_005657	15:41486703-41589999	1872.51	1.05355	0.00946742
TPBG	NM_006670	6:83129641-83133852	0.529211	0.566076	0.0437773
TPX2	NM_012112	20:29790564-29853264	0.959892	0.621874	0.0022887
TRAF3IP2	NM_001164282	6:111911367-112034167	0	0	0.0140871
TRIM2	NM_015271	4:154293719-154479924	0.888483	0.537627	0.03845
TRIM23	NM_033227	5:64921262-64955943	2.16427	1700.48	0.00643025
TRIM56	NM_030961	7:100515505-100520609	1.09833	1.33871	0.0456881
TRIM62	NM_018207	1:33383589-33420258	1.21249	1.33353	0.0392755
TRIM66	NM_014818	11:8590159-8636959	1.25622	1.23776	0.0313721
TROAP	NM_001100620	12:48003237-48011781	0.976596	0.467447	0.011055
TSPAN4	NM_003271	11:832823-857116	0.536526	0.892952	0.0231317
TTC21A	NM_145755	3:39124155-39155398	1.83735	1.52592	0.0177819
TTC23	NM_001040656	15:97494050-97607338	0.549099	0	0.0236252
TTC23	NM_001040660	15:97494050-97607338	70000	1.47361	0.0284573
TTC23	NM_022905	15:97494050-97607338	0.561233	0.0140571	0.0420663
TTC27	NM_001193509	2:32706590-32899622	2.23431	3.67539	0.0310072
TTK	NM_003318	6:80771040-80808963	0.882816	0.655985	0.00970054
TTYH2	NM_032646	17:69721290-69769752	1.2967	1.25389	0.0494624
TUBGCP6	NM_020461	22:48998244-49025527	1.2443	1.272	0.0190699
TWSG1	NM_020648	18:9324764-9392418	0.855348	0.794598	0.0417463
TXLNB	NM_153235	6:139602891-139654901	1.96493	1.0486	0.0181667
TYMS	NM_001071	18:586997-702662	0.971099	0.727537	0.0451089
UBASH3A	NM_001001895	21:42697039-42740859	1.93029	1.45253	0.0140429
UBE2C	NM_007019	20:43874661-43879003	0.942273	0.599181	0.00418125
UBE2E3	NM_182678	2:181553356-181636395	11.7692	70000	0.00258808
UBE2E3	NM_006357	2:181553356-181636395	0.732241	0.874916	0.0304705
UBE2H	NM_182697	7:129257808-129380036	70000	2.76444	0.0478009
UBE2S	NM_014501	19:60604461-60611137	0.610336	0.602021	4.6X10-5
UBE2T	NM_014176	1:200567407-200577717	0.958173	0.669362	0.0188104
UBE2V2	NM_003350	8:49083547-49137007	0.852146	0.615442	9.7X10-4
UBE3A	NM_130839	15:23133488-23235268	0.652538	0.876686	0.0241349
UBQLNL	NM_145053	11:5492198-5494532	1.647	1.94247	0.0211216
UBXN2B	NM_001077619	8:59486376-59526614	0.885815	0.668747	0.00972664
UCP3	NM_003356	11:73388973-73397930	1.90132	1.24887	0.0497397
UGT8	NM_001128174	4:115739059-115817651	0.612187	0.769479	0.025759
UHMK1	NM_175866	1:160733587-160766043	0.78058	0.804439	0.026263
UHRF1	NM_001048201	19:4860509-4913165	0.880879	0.716026	0.0217936
ULK1	NM_003565	12:130945231-130973660	1.11011	1.33389	0.0467161
UNC5CL	NM_173561	6:41102617-41114916	1.42333	1.80934	0.0129928
UPRT	NR_030774	X:74410618-74441457	1.43061	3.1356	0.0313988
USP1	NM_003368	1:62674562-62690063	0.76029	0.773165	0.0396089
USP19	NM_001199162	3:49120482-49133375	568.071	993.503	3.8X10-4
USP20	NM_001008563	9:131637516-131683928	0.00072986	0.519246	0.0058647
VDAC2	NM_003375	10:76639917-76661212	0.658304	0.758558	0.0211862
VEGFA	NM_001171626	6:43845923-43862201	1.32977	1.51726	0.0267085
VLDLR	NM_003383	9:2525654-2644485	0.351688	0.122848	0.00262123
VMA21	NM_001017980	X:150316314-150328494	0.888172	0.713176	0.01594
VNN2	NM_078488	6:133106701-133126291	0.603535	0.588645	4.4X10-4
VNN2	NM_004665	6:133106701-133126291	3.36908	1.39768	0.00253964
VNN2	NR_034173	6:133106701-133126291	0.000174951	0.344467	0.00950045
VPS13D	NM_015378	1:12212699-12494685	0.229837	0.611889	3.3X10-4
VPS13D	NM_018156	1:12212699-12494685	1.41624	1.10423	0.0190164
WASF1	NM_003931	6:110527714-110607900	0.000117669	0.526265	0.0122016
WASH1	NM_182905	9:4510-19739	1.59646	1.57786	0.0360094
WDHD1	NM_007086	14:54475405-54563569	0.927212	0.686086	0.0132769
WDR17	NM_181265	4:177196341-177340973	0.636128	0.628471	0.0082948
WDR27	NM_182552	6:169599227-169844084	1.18779	1.65379	0.034458
WDR52	NM_001164496	3:114414064-114643051	1.2861	1.36818	0.0445411
WDR76	NM_024908	15:41906403-41947909	0.922622	0.672333	0.0109624
WDR88	NM_173479	19:38314837-38358543	1.70719	1.78796	0.0351778
WFS1	NM_006005	4:6322477-6355893	1.6278	1.07608	0.0108461
WNT11	NM_004626	11:75575017-75595222	1.51991	1.72259	0.0256548
WRB	NM_001146218	21:39674082-39691685	0.921147	0.566825	0.015808
WWC3	NM_015691	X:9943794-10072518	0.787158	0.845221	0.0352043
XAF1	NM_017523	17:6599879-6619688	1.57101	1.12346	0.0010648
XAF1	NM_199139	17:6599879-6619688	0.392383	0.327942	0.0306715
XIAP	NM_001167	X:122821342-122875510	0.755416	0.848084	0.0335985
XKR6	NM_173683	8:10791066-11096285	0.584511	0.854523	0.0243784
YAF2	NM_005748	12:40837173-40918421	0.75248	0.805145	0.0244368
YES1	NM_005433	18:711591-802327	0.802492	0.827925	0.0443635
YY1AP1	NM_001198899	1:153895856-153925447	3.32604	70000	0.03094
ZAK	NM_133646	2:173648810-173855010	0.803859	0.754903	0.0252394
ZBED1	NM_004729	Y:2147552-2429015	2.03736	1.56346	0.00370617
ZBP1	NM_030776	20:55612307-55629038	2.44715	1.57029	0.00714336
ZBTB4	NM_020899	17:7303408-7328292	1.39108	1.47131	0.0112361
ZBTB48	NM_005341	1:6562649-6571927	1.18732	1.32138	0.0382505
ZC3H12D	NM_207360	6:149810458-149847841	1.05503	1.47302	0.0152971
ZC3H6	NM_198581	2:112749648-112814111	0.511136	0.719835	7.1X10-5
ZFAND6	NM_001242916	15:78138964-78217790	0.828201	0.00439229	0.0435275
ZFP112	NM_013380	19:49522545-49552696	1.76158	2.4723	0.01485
ZFP64	NM_199426	20:50133956-50241931	0.563704	0.557154	0.0257011
ZFYVE16	NM_001105251	5:79739593-79811254	0.402389	0	0.0275408
ZFYVE27	NM_001002261	10:99486867-99510654	20.2339	3.80708	0.00225533
ZFYVE27	NM_001174121	10:99486867-99510654	0.411739	0.480955	0.0388702
ZMYM3	NM_005096	X:70376198-70391772	23.2414	307.082	0.00516426
ZNF100	NM_173531	19:21698682-21742270	0.907243	0.720523	0.0308093
ZNF133	NM_001083330	20:18217120-18245640	1.46186	1.29971	0.0132382
ZNF16	NM_001029976	8:146126547-146147078	0.40271	0.273438	0.0206445
ZNF16	NM_006958	8:146126547-146147078	1.23584	1.36972	0.0254113
ZNF181	NM_001145665	19:39917319-39925614	1.38954	2.99434	0.00282823
ZNF187	NM_001111039	6:28342766-28353959	1.33293	16.9196	0.0352182
ZNF189	NM_003452	9:103200983-103212763	0.755769	0.52074	0.00132639
ZNF189	NM_197977	9:103200983-103212763	1.55244	1.89474	0.00203288
ZNF193	NM_006299	6:28301007-28309243	1.53633	1.13044	0.0401276
ZNF200	NM_198088	16:3212325-3225458	1.71431	24.6439	0.00554878
ZNF200	NM_001145448	16:3212325-3225458	0.741618	0.0931121	0.00702147
ZNF233	NM_001207005	19:49455872-49471310	1.06347	9.15242	0.00439348
ZNF24	NM_006965	18:31166175-31178424	0.907183	0.752502	0.0362527
ZNF251	NM_138367	8:145917102-145951775	1.28026	1.30356	0.0376084
ZNF260	NM_001166038	19:41693428-41711088	0.879077	0.523497	0.0419188
ZNF266	NM_006631	19:9384270-9407234	1.23037	1.54521	0.0255595
ZNF274	NM_016324	19:63386207-63416739	4886.91	1.10492	0.0233676
ZNF28	NM_006969	19:57992472-58016734	1.50984	3.20951	8.8X10-4
ZNF323	NR_024165	6:28400493-28444933	70000	2.42162	0.0267001
ZNF326	NM_182976	1:90233265-90266682	0.842405	0.700338	0.00808177
ZNF367	NM_153695	9:98188045-98220490	0.958613	0.580287	0.0018444
ZNF389	NM_001145129	6:28237529-28245355	1.58202	1.2235	0.0434062
ZNF408	NM_024741	11:46678892-46684042	1.18799	1.57259	0.0455483
ZNF419	NM_024691	19:62690890-62697860	2.06092	2.04795	0.00362916
ZNF419	NM_001098495	19:62690890-62697860	0.00318387	0.254712	0.024035
ZNF430	NM_001172671	19:20995265-21034692	0.811821	0.315427	0.00424161
ZNF438	NR_026560	10:31173570-31360872	1.51407	70000	0.0423986
ZNF451	NM_015555	6:57062786-57143057	70000	70000	0.00882534
ZNF491	NM_152356	19:11770390-11780306	1.97211	1.0326	0.0359113
ZNF493	NM_175910	19:21371760-21402136	0.646146	0.253588	0.0186041
ZNF513	NM_144631	2:27453601-27457115	1.54707	1.42653	0.00612133
ZNF519	NM_145287	18:14065988-14122489	0.97648	0.610189	0.0253513
ZNF542	NR_024056	19:61571279-61583008	2.29337	1.50884	0.0260582
ZNF557	NM_001044387	19:7020470-7038978	3.06861	3.05609	0.0170192
ZNF559	NM_032497	19:9295447-9354293	28.1014	83.6247	0.0339699
ZNF566	NM_001145343	19:41627860-41672303	0.720681	0.635096	0.0475057
ZNF568	NM_001204835	19:42099070-42180674	0.618752	0.00013425	0.02425
ZNF575	NM_174945	19:48729179-48732124	1.02597	1.75648	0.0191807
ZNF577	NM_001135590	19:57050867-57083041	2.45644	6050.62	0.00793625
ZNF580	NM_001163423	19:60844203-60846648	1.92209	1.08169	0.0132471
ZNF585B	NM_152279	19:42364320-42393291	1.30636	1.24666	0.0479944
ZNF587	NM_032828	19:63052992-63068303	2.57835	2.03017	1.2X10-5
ZNF605	NM_183238	12:132008091-132042965	1.71806	1.09791	0.0292783
ZNF610	NM_001161425	19:57531309-57562188	1.72567	1.422	0.0106826
ZNF611	NM_001161500	19:57897877-57930119	0.978811	0.248507	0.0120944
ZNF613	NM_024840	19:57122499-57140823	2.46963	1.67229	0.0306421
ZNF620	NR_024114	3:40522533-40534203	0.810014	0.306975	0.00297203
ZNF620	NM_175888	3:40522533-40534203	1.27377	2.28766	0.0250148
ZNF621	NM_001098414	3:40541379-40556047	0.711065	0.267891	0.0137509
ZNF623	NM_001082480	8:144789515-144807043	0.612572	0.544575	0.00486966
ZNF655	NM_001085368	7:98993980-99012013	1.10068	2.53897	0.0282589
ZNF674	NM_001146291	X:46242103-46289836	2509.39	3537.57	0.00301767
ZNF678	NM_178549	1:225817842-225916787	0.892528	0.595593	0.0317935
ZNF692	NM_001193328	1:247110825-247119938	2.98757	1.17066	0.0159494
ZNF767	NR_027788	7:148875177-148952814	1.86622	1.67198	1.5X10-4
ZNF767	NR_027789	7:148875177-148952814	2.13089	3.01847	0.00377753
ZNF771	NM_001142305	16:30326235-30337417	0.835171	0.647166	0.0467975
ZNF778	NM_001201407	16:87811611-87823466	1.12261	2.59921	0.00237113
ZNF778	NR_037705	16:87811611-87823466	0.949073	0.387468	0.00658379
ZNF778	NM_182531	16:87811611-87823466	0.000824358	0.679127	0.0228896
ZNF804A	NM_194250	2:185171337-185512459	0.846152	0.699875	0.0383295
ZNF805	NM_001145078	19:62443864-62465918	0.319103	0.000377548	5.6X10-4
ZNF837	NM_001129730	19:63570801-63584201	0.513331	0.914243	0.0204906
ZP3	NM_007155	7:75856581-75909324	1.09609	1.96611	0.0156185
ZSCAN18	NM_001145542	19:63287020-63321605	1.69862	1382.12	0.0118336
ZSWIM1	NM_080603	20:43943254-43947312	1.16233	1.46786	0.0153552
ZYX	NM_001010972	7:142788481-142930662	1.22883	1.47088	0.014276
* N/A - Gene expression analysis at whole gene level instead of transcript level.
