# Supplementary material for: ADAR Regulates RNA Editing, Transcript Stability, and Gene Expression
Source: Cell Rep. Author manuscript; Available in PMC 2014 Nov 14. (PMC3935819; doi:10.1016/j.celrep.2013.10.002)
Supplement: 7 [file NIHMS543889-supplement-7.xlsx]

## Sheet: Sheet1
Table S9. Genes whose expression levels changed at least 2 fold following ADAR2 knockdown, related to Figure 4.
Gene Symbol	Transcript	Chr	Fold change in FPKM (ADAR2-siRNA/NTC-siRNA)
A1BG	NM_130786	19	1782.58
A1BG-AS1	NR_015380	19	1658.79
AANAT	NM_001166579	17	2.72728
AARSD1	NM_001142654	17	2.07874
AASS	NM_005763	7	2.49509
ABAT	NM_000663	16	2.26697
ABCA10	NM_080282	17	2.87575
ABCA12	NM_015657	2	0.405394
ABCA2	NM_212533	9	4.12446
ABCA5	NM_018672	17	7.67767
ABCA7	NM_019112	19	3.12485
ABCA9	NM_080283	17	4.99103
ABCB9	NM_001243013	12	3.21751
ABCC1	NM_019898	16	2.29327
ABCC10	NM_033450	6	2.20136
ABCC2	NM_000392	10	4.86303
ABCC5	NM_005688	3	2.05683
ABCC6	NM_001171	16	5.49733
ABCD4	NR_003256	14	2.22878
ABHD1	NM_032604	2	2.11458
ABHD11	NR_026912	7	2.70703
ABHD14A-ACY1	NR_037192	3	11.145
ABHD16A	NR_033488	6	5.76231
ABHD16A	NR_033489	6	3.1803
ABHD16B	NM_080622	20	2.14856
ABI3	NM_001135186	17	9.48991
ABO	NM_020469	9	61.7431
ABP1	NM_001091	7	8.88068
ACAA1	NR_024024	3	23.2345
ACAA1	NM_001607	3	0.432226
ACACB	NM_001093	12	2.91715
ACAD9	NR_033426	3	3.13165
ACADVL	NM_001033859	17	5.76834
ACAP3	NM_030649	1	2.30719
ACBD4	NM_024722	17	3.70999
ACBD4	NM_001135706	17	2.33589
ACBD4	NM_001135704	17	2.23276
ACCN2	NM_001095	12	61.8822
ACCN3	NM_004769	7	287.164
ACCN3	NM_020322	7	156.924
ACCS	NM_032592	11	4.09834
ACCS	NM_001127219	11	3.91689
ACIN1	NM_014977	14	7.29869
ACOT11	NM_147161	1	6.05654
ACOT7	NM_181864	1	2.69272
ACOX1	NM_001185039	17	2.08263
ACP1	NM_001040649	2	2.30155
ACP2	NM_001131064	11	4.31179
ACP5	NM_001611	19	2.23168
ACPP	NM_001134194	3	2.35676
ACPP	NM_001099	3	2.2662
ACPT	NM_033068	19	2.96045
ACRC	NM_052957	X	5.43901
ACTA1	NM_001100	1	2.09695
ACTG1	NR_037688	17	0.257081
ACTR2	NM_001005386	2	0.325456
ACTR3B	NM_001040135	7	0.475375
ACVR1	NM_001111067	2	0.00532049
ACY1	NM_001198895	3	4.54408
ACYP1	NM_203488	14	2.6864
ADAD2	NM_139174	16	66.27
ADAM1	NR_036636	12	2.54727
ADAM11	NM_002390	17	2.50472
ADAM8	NM_001164490	10	2.66178
ADAM9	NR_027878	8	5.36036
ADAMDEC1	NM_001145271	8	0.21756
ADAMTS10	NM_030957	19	3.61793
ADAMTS13	NM_139025	9	494.664
ADAMTS13	NR_024514	9	104.945
ADAMTS13	NM_139026	9	65.9633
ADAMTS17	NM_139057	15	3.07731
ADAMTS6	NM_197941	5	2.07271
ADAMTSL2	NM_014694	9	2.50889
ADAMTSL4	NM_019032	1	20.312
ADAR	NM_015841	1	0.48984
ADARB2	NM_018702	10	2.11681
ADCK5	NM_174922	8	2.24773
ADCY6	NM_015270	12	4.10519
ADCY6	NM_020983	12	3.62987
ADD1	NM_001119	4	15801.4
ADD1	NM_014189	4	3163.01
ADD1	NM_014190	4	713.673
ADD1	NM_176801	4	643.883
ADD3	NM_001121	10	0.451837
ADD3	NM_019903	10	0.422478
ADHFE1	NM_144650	8	3.69589
ADK	NM_001202449	10	0.367683
ADORA3	NM_000677	1	0.134986
ADPGK	NR_023318	15	2.35343
ADPRHL1	NM_138430	13	2.85131
ADPRHL1	NM_199162	13	2.66634
ADRA2C	NM_000683	4	2.90836
ADSSL1	NM_152328	14	144.26
AFG3L1P	NR_003226	16	3.50948
AFG3L1P	NR_003227	16	3.25451
AFG3L1P	NR_003228	16	2.76141
AFMID	NR_027083	17	2.0927
AGA	NR_033655	4	2.25396
AGAP1	NM_014914	2	3.81967
AGAP1	NM_001037131	2	0.381588
AGAP2	NM_001122772	12	4.7218
AGAP5	NM_001144000	10	21.7083
AGAP6	NM_001077665	10	9.01216
AGBL2	NM_024783	11	4.69989
AGL	NM_000028	1	6.05988
AGL	NM_000644	1	3.24063
AGL	NM_000643	1	0.493351
AGL	NM_000646	1	0.151191
AGPAT1	NM_032741	6	0.297798
AGPAT2	NM_001012727	9	2.12911
AGRP	NM_001138	16	81.4516
AHCYL1	NM_001242674	1	3.40771
AHI1	NM_001134831	6	2.59406
AHI1	NM_017651	6	2.27905
AHNAK	NM_024060	11	2.85901
AHSA2	NM_152392	2	10.4394
AHSG	NM_001622	3	5.67405
AIFM1	NM_145812	X	35.4424
AIFM1	NM_001130847	X	0.459716
AK3	NM_001199852	9	3.48231
AK3	NM_001199854	9	0.431206
AK3	NM_001199853	9	0.116554
AK4	NM_013410	1	0.451118
AK8	NM_152572	9	2.10508
AKAP1	NM_001242903	17	3.09723
AKAP1	NM_001242902	17	2.01261
AKAP17A	NR_027383	X	2.73293
AKAP17A	NM_005088	X	2.47275
AKAP7	NM_016377	6	712.948
AKAP9	NM_147185	7	3.23961
AKAP9	NM_005751	7	3.07672
AKD1	NM_001145128	6	2.29638
AKR1A1	NM_006066	1	10.3175
AKR1A1	NM_001202413	1	7.36259
AKR1A1	NM_001202414	1	0.271821
AKR1A1	NM_153326	1	0.165264
AKR7A2P1	NR_002796	1	3.49872
AKT1	NM_005163	14	4.63386
AKT1	NM_001014432	14	0.382617
AKTIP	NM_001012398	16	0.403335
ALDH16A1	NM_001145396	19	2.35603
ALDH1A3	NM_000693	15	2.71347
ALDH1L2	NR_027752	12	6.0401
ALDH3B1	NM_001161473	11	75.9367
ALDH3B1	NM_000694	11	56.759
ALDH4A1	NM_170726	1	4.51985
ALDH8A1	NM_022568	6	5.22521
ALDOB	NM_000035	9	2.96023
ALG1L2	NM_001136152	3	2.59801
ALG3	NR_024533	3	7.8313
ALMS1P	NR_003683	2	61.1657
ALOX12P2	NR_002710	17	6.10753
ALPK1	NM_001102406	4	2.43896
ALS2CR8	NM_024744	2	2.67908
AMACR	NM_014324	5	2632.67
AMACR	NM_001167595	5	104.095
AMIGO3	NM_198722	3	2.36155
AMMECR1	NM_001025580	X	0.388443
AMN	NM_030943	14	2.60795
AMOT	NM_133265	X	2.20311
AMPD2	NM_203404	1	7.03527
AMPD2	NM_004037	1	2.14986
AMPD3	NM_001172430	11	0.471021
AMPD3	NM_000480	11	0.297312
AMT	NM_000481	3	625.133
AMT	NM_001164710	3	166.466
AMT	NR_028435	3	109.196
AMT	NM_001164712	3	101.965
AMY2B	NM_020978	1	12.7945
AMZ2	NM_001033571	17	2.06629
ANAPC11	NM_001002245	17	2.53161
ANGPTL4	NM_139314	19	11.0448
ANK2	NM_001148	4	2.72027
ANK3	NM_001204404	10	3.82939
ANKDD1A	NM_182703	15	2.30703
ANKHD1	NM_017978	5	0.280792
ANKK1	NM_178510	11	4.93369
ANKMY1	NM_016552	2	2.99871
ANKMY1	NM_017844	2	2.56658
ANKMY2	NM_020319	7	3.67286
ANKRD11	NM_013275	16	3.28177
ANKRD12	NM_001204056	18	4.18629
ANKRD12	NM_001083625	18	2.81976
ANKRD13D	NR_030767	11	7.24572
ANKRD16	NM_019046	10	2.26998
ANKRD18A	NM_147195	9	8.12142
ANKRD20A5P	NR_040113	18	4.86048
ANKRD23	NM_144994	2	7.1076
ANKRD24	NM_133475	19	3.45349
ANKRD26P1	NR_026556	16	2.79563
ANKRD36	NM_001164315	2	8.79803
ANKRD36B	NM_025190	2	2.96009
ANKRD36BP2	NR_015424	2	5.00314
ANKRD5	NM_022096	20	3.05246
ANKRD52	NM_173595	12	8289.59
ANKRD53	NM_001115116	2	4.57299
ANKRD54	NR_036556	22	4.48835
ANKRD6	NM_001242809	6	3.23178
ANKRD6	NM_001242813	6	0.349697
ANKRD6	NM_001242811	6	0.212965
ANKRD7	NM_019644	7	0.458164
ANKS3	NM_001242929	16	3.57224
ANKS3	NR_040252	16	3.29377
ANKS3	NM_133450	16	2.90405
ANKS6	NM_173551	9	2.10912
ANKZF1	NM_018089	2	2.29674
ANO1	NM_018043	11	2.29934
ANO10	NM_001204834	3	8.2595
ANO10	NM_001204832	3	2.48428
ANO3	NM_031418	11	0.0144175
ANO8	NM_020959	19	3.2068
ANO9	NM_001012302	11	5.63686
ANP32A-IT1	NR_026808	15	6.85223
ANP32D	NM_012404	12	0.0146601
ANP32E	NM_001136478	1	2.63396
ANP32E	NM_001136479	1	0.492901
ANXA2	NM_001002858	15	0.00377442
ANXA2	NM_001136015	15	0.00177333
ANXA2	NM_004039	15	0.000371272
ANXA2	NM_001002857	15	0.000125587
ANXA9	NM_003568	1	3.98999
AOC2	NM_009590	17	8.83963
AOC3	NM_003734	17	5.75014
AP2A1	NM_014203	19	0.016503
AP3S2	NR_037582	15	2.6112
APBB3	NM_006051	5	17.1028
APBB3	NM_133172	5	2.21181
APBB3	NM_133174	5	2.07892
APC2	NM_005883	19	2.74723
APITD1-CORT	NR_037186	1	2.61834
APITD1-CORT	NM_199006	1	0.472931
APOBEC2	NM_006789	6	2.23325
APOBEC3H	NM_181773	22	2.14193
APOBEC3H	NM_001166002	22	0.494664
APOC2	NM_000483	19	2.38878
APOC4	NM_001646	19	408.277
APOC4-APOC2	NR_037932	19	0.224455
APOE	NM_000041	19	2.03349
APOL1	NM_001136541	22	5.70806
APOL1	NM_001136540	22	3.48263
APOL1	NM_003661	22	3.39771
APOL4	NM_145660	22	152.767
AQP3	NM_004925	9	2.85066
ARC	NM_015193	8	2.4378
ARFGAP3	NM_001142293	22	3.50943
ARFRP1	NM_001134758	20	3.22371
ARGFXP2	NR_002222	17	104.429
ARHGAP11A	NM_199357	15	0.25461
ARHGAP11B	NM_001039841	15	5.15369
ARHGAP19	NM_001204300	10	0.444393
ARHGAP22	NM_021226	10	2.69109
ARHGAP30	NM_181720	1	3.27093
ARHGAP33	NM_001172630	19	7.48675
ARHGAP33	NM_052948	19	4.37547
ARHGAP39	NM_025251	8	3.14804
ARHGAP4	NM_001164741	X	3.3684
ARHGAP40	NM_001164431	20	7.56494
ARHGAP6	NM_006125	X	2.97358
ARHGAP9	NM_001080156	12	3942.31
ARHGAP9	NM_001080157	12	3246.15
ARHGAP9	NM_032496	12	1404.13
ARHGDIA	NM_001185078	17	2.19743
ARHGDIG	NM_001176	16	106.048
ARHGEF1	NM_198977	19	2.84647
ARHGEF1	NM_199002	19	2.62933
ARHGEF10	NM_014629	8	2.57515
ARHGEF10L	NM_001011722	1	2.7389
ARHGEF11	NM_198236	1	2.67697
ARHGEF17	NM_014786	11	2.18522
ARHGEF25	NM_182947	12	3.66052
ARHGEF37	NM_001001669	5	2.09147
ARHGEF7	NM_001113512	13	47.2713
ARHGEF7	NM_001113511	13	0.186841
ARHGEF7	NM_145735	13	0.111557
ARID1A	NM_139135	1	0.333694
ARID4A	NM_023000	14	5.18938
ARL13B	NM_001174151	3	2.56984
ARL13B	NM_144996	3	0.384296
ARL4A	NM_212460	7	0.00620921
ARL4A	NM_001037164	7	0.00426218
ARL4C	NM_005737	2	2.22924
ARL5A	NM_177985	2	0.467817
ARL5A	NM_001037174	2	0.408711
ARL6	NM_032146	3	0.411471
ARL6IP4	NM_001002252	12	4.01548
ARL6IP6	NR_024526	2	0.19018
ARL9	NM_206919	4	72.2029
ARMC2	NM_032131	6	2.44083
ARMC5	NM_024742	16	3.95615
ARMCX2	NM_014782	X	2.07703
ARMCX3	NM_177948	X	2.02939
ARMCX4	NR_028407	X	2.7209
ARMCX6	NR_033670	X	0.49753
ARPC4	NM_001024959	3	0.409996
ARPC4-TTLL3	NM_001198793	3	8.1096
ARRDC2	NM_015683	19	2.57846
ARRDC4	NM_183376	15	0.422876
ARRDC5	NM_001080523	19	3.63877
ARSA	NM_001085428	22	2.94906
ARSA	NM_000487	22	2.74615
ARTN	NM_057091	1	5.58913
ARVCF	NM_001670	22	2.87343
ASAH1	NM_001127505	8	2.07359
ASAH2B	NM_001079516	10	2.46766
ASAP2	NM_001135191	2	3.48062
ASB16	NM_080863	17	5.13441
ASB3	NM_001201965	2	2.72912
ASB6	NM_177999	9	3.29191
ASB9P1	NR_033769	15	12.8282
ASCL3	NM_020646	11	102.174
ASGR1	NM_001671	17	75.9771
ASMT	NM_001171039	X	2.6225
ASMT	NM_001171038	X	2.06544
ASMTL	NM_001173474	X	0.117129
ASMTL-AS1	NR_026711	X	35.8947
ASMTL-AS1	NR_026710	X	18.6967
ASPA	NM_001128085	17	2.51508
ASPDH	NM_001024656	19	129.307
ASPDH	NM_001114598	19	79.4291
ASRGL1	NM_025080	11	2.3182
ATAD3A	NM_018188	1	5.18923
ATAD5	NM_024857	17	2.16044
ATAT1	NR_033821	6	4.35046
ATAT1	NM_001190724	6	3.65097
ATAT1	NR_033822	6	3.26173
ATAT1	NR_033823	6	2.47381
ATF3	NM_001040619	1	0.353409
ATF3	NM_001206486	1	0.337255
ATF4	NM_001675	22	6.20684
ATF7	NM_001130059	12	2.19943
ATG13	NM_001205122	11	5.68196
ATG13	NM_001205119	11	2.31347
ATG16L1	NM_198890	2	5.74341
ATG16L1	NM_030803	2	2.02092
ATG16L1	NM_001190266	2	0.134015
ATG16L2	NM_033388	11	3.44615
ATG4A	NM_178270	X	0.412958
ATG9A	NM_024085	2	2.86833
ATG9B	NM_173681	7	53.3626
ATHL1	NM_025092	11	5.07494
ATN1	NM_001007026	12	2.42059
ATP13A4	NM_032279	3	5.23714
ATP1A1OS	NR_027645	1	2.56888
ATP1A3	NM_152296	19	2.35548
ATP1B2	NM_001678	17	2.14655
ATP2A1	NM_173201	16	4.82766
ATP2A1	NM_004320	16	3.28807
ATP2A3	NM_005173	17	12528.2
ATP2A3	NM_174957	17	4284.48
ATP2A3	NM_174955	17	458.499
ATP2A3	NM_174956	17	195.471
ATP2A3	NM_174954	17	102.478
ATP2A3	NM_174958	17	95.8683
ATP2A3	NM_174953	17	56.6368
ATP2B1	NM_001001323	12	2.03805
ATP4B	NM_000705	13	2.06067
ATP5J	NM_001003701	21	0.352098
ATP5J2	NM_001039178	7	0.117292
ATP5J2-PTCD1	NM_001198879	7	2.52322
ATP5S	NM_015684	14	2.07656
ATP5S	NM_001003805	14	2.06811
ATP5SL	NR_030765	19	0.00829097
ATP5SL	NM_001167871	19	0.00261629
ATP5SL	NM_001167868	19	0.00156387
ATP5SL	NM_001167870	19	0.000572104
ATP5SL	NM_001167869	19	0.000508709
ATP5SL	NM_018035	19	0.00044724
ATP5SL	NM_001167867	19	0.000194135
ATP6V1C2	NM_001039362	2	2.62248
ATP6V1G2	NM_138282	6	2.8095
ATP6V1G2	NM_130463	6	0.341073
ATP6V1G2	NM_001204078	6	0.0738251
ATP6V1G2-DDX39B	NR_037853	6	2.70978
ATP7B	NM_001243182	13	2.4932
ATP8B3	NM_138813	19	14.5927
ATP8B5P	NR_003582	9	2.34351
ATPAF1	NR_045030	1	2.99855
ATPBD4	NM_001141972	15	0.437971
ATXN10	NM_001167621	22	0.388591
ATXN7L1	NM_152749	7	3.63388
ATXN7L1	NM_020725	7	2.87662
AURKAPS1	NR_001587	1	2.59683
AVIL	NM_006576	12	2.46189
AVPR2	NR_027419	X	123.874
AVPR2	NM_001146151	X	96.4938
AVPR2	NM_000054	X	50.2911
B3GALNT1	NM_033167	3	0.398999
B3GNT3	NM_014256	19	6.90714
B3GNT4	NM_030765	12	25.6567
B3GNT5	NM_032047	3	0.308347
B4GALNT3	NM_173593	12	2.13789
B4GALNT4	NM_178537	11	2.05237
B9D1	NM_001243473	17	0.00868869
B9D1	NM_001243475	17	0.00617661
B9D1	NM_015681	17	0.000407267
BAG6	NM_080702	6	0.485573
BAI1	NM_001702	8	4.20419
BAI2	NM_001703	1	2.25844
BAIAP2L2	NM_025045	22	3.3238
BAIAP3	NM_001199099	16	17.7589
BAIAP3	NM_001199098	16	11.2455
BANP	NM_001173542	16	15.4521
BANP	NM_001173540	16	2.79775
BANP	NM_017869	16	2.09537
BANP	NM_001173543	16	0.245164
BARX1	NM_021570	9	0.269127
BAX	NM_138764	19	5.28013
BBIP1	NR_024141	10	2.16432
BBIP1	NM_001195304	10	2.1255
BBIP1	NM_001195307	10	0.21053
BBS12	NM_001178007	4	3.82901
BCAN	NM_198427	1	2.52525
BCAP29	NR_027830	7	0.493085
BCAP31	NM_005745	X	0.432776
BCAT1	NM_001178091	12	0.46074
BCAT2	NR_028450	19	2.16011
BCDIN3D	NM_181708	12	2521.61
BCHE	NM_000055	3	2.38654
BCKDHA	NM_001164783	19	0.479825
BCL11A	NM_138559	2	0.305685
BCL2L12	NM_001040668	19	2.41592
BCL2L14	NM_138722	12	161.875
BCL2L14	NM_138723	12	130.491
BCL2L15	NM_001010922	1	2.33519
BCL6	NM_001706	3	101.194
BCL6	NM_001134738	3	79.4984
BCMO1	NM_017429	16	8.88068
BCO2	NM_031938	11	65.7494
BCO2	NM_001037290	11	57.4288
BCR	NM_021574	22	5.0837
BCS1L	NM_004328	2	2.10725
BDAG1	NR_036528	9	5.67496
BDP1	NM_018429	5	2.08187
BEND4	NM_001159547	4	2.30478
BEND7	NM_001100912	10	0.346216
BEST2	NM_017682	19	4.93383
BET1L	NM_016526	11	2.1141
BEX2	NM_001168400	X	2.02196
BGLAP	NM_199173	1	63.2361
BHLHA15	NM_177455	7	2.50132
BID	NM_197967	22	0.387323
BIRC3	NM_182962	11	62.5912
BIRC7	NM_022161	20	2.36192
BLOC1S1	NM_001487	12	28358.5
BLOC1S1	NR_037656	12	1960.69
BLOC1S1	NR_037657	12	806.247
BLOC1S1	NR_037655	12	179.537
BLOC1S1-RDH5	NR_037658	12	1161.87
BMP2	NM_001200	20	2.21509
BMP8A	NM_181809	1	6.82631
BMS1P4	NR_026592	10	5.51856
BNIP1	NM_013978	5	3.30714
BNIPL	NM_001159642	1	153.042
BOD1L	NM_148894	4	3.0086
BPIFB2	NM_025227	20	2.63138
BPIFB6	NM_174897	20	6.90769
BPIFC	NM_174932	22	4.93381
BPTF	NM_182641	17	2.38314
BRCA1	NM_007298	17	3.67469
BRCA1	NM_007299	17	0.355004
BRD2	NR_037625	6	2.26812
BRD2	NM_005104	6	2.11361
BRD8	NM_139199	5	2.33782
BRD9	NM_001009877	5	8.64807
BRD9	NR_027633	5	2.6893
BREA2	NR_015445	8	9.47405
BRF1	NM_001242789	14	2.82121
BRF1	NM_001242786	14	2.61646
BRF1	NM_001242788	14	0.497229
BRP44	NM_001143674	1	0.39796
BRSK1	NM_032430	19	2.15846
BRSK2	NM_003957	11	2.90211
BSCL2	NM_001122955	11	2.59063
BSN	NM_003458	3	2.54144
BTBD1	NM_001011885	15	3.5839
BTBD18	NM_001145101	11	8.55162
BTBD9	NM_152733	6	2.12578
BTN2A1	NM_078476	6	3.80795
BTN2A1	NM_001197233	6	2.87969
BTN2A2	NM_001197237	6	2.87199
BTN2A2	NM_001197240	6	2.77191
BTN2A2	NM_181531	6	2.46562
BTN2A2	NM_001197238	6	2.13367
BTN2A2	NM_001197239	6	0.497718
BTN2A3	NR_027795	6	4.62084
BTN3A1	NM_001145009	6	4.08066
BTN3A1	NM_001145008	6	2.4615
BTN3A2	NM_001197249	6	2.71318
BTN3A2	NM_007047	6	0.475169
BTNL9	NM_152547	5	4.15501
BUB1B	NM_001211	15	6073.42
BZW2	NR_027624	7	2.4488
C10orf103	NR_038373	10	3.7851
C10orf11	NM_032024	10	3.18849
C10orf111	NM_153244	10	2.30216
C10orf116	NM_006829	10	2.36732
C10orf131	NM_001130446	10	2.79605
C10orf137	NM_001202438	10	2.27565
C10orf26	NM_017787	10	0.321458
C10orf32-AS3MT	NR_037644	10	3.20601
C10orf57	NM_025125	10	5220.69
C10orf58	NM_001243780	10	3.27854
C10orf58	NM_001243782	10	0.454686
C10orf58	NM_001243778	10	0.429712
C10orf68	NM_024688	10	58.2017
C10orf95	NM_024886	10	2.40655
C11orf20	NM_001039496	11	8.22485
C11orf21	NR_024621	11	2.76353
C11orf35	NM_173573	11	2.97987
C11orf42	NM_173525	11	90.3483
C11orf66	NM_145017	11	21.1364
C11orf73	NR_024597	11	2.75673
C11orf73	NR_024596	11	2.08053
C11orf9	NM_001127392	11	2.40029
C11orf92	NR_034154	11	2.56043
C11orf93	NM_001136105	11	2.4109
C11orf94	NM_001080446	11	2.17293
C12orf39	NM_030572	12	0.42305
C12orf42	NM_198521	12	257.69
C12orf51	NM_001109662	12	2.02964
C12orf53	NM_153685	12	2.04941
C12orf70	NM_001145010	12	4.14467
C12orf71	NM_001080406	12	9.8689
C12orf74	NM_001037671	12	7.10616
C13orf16	NM_152324	13	3.61902
C14orf105	NM_018168	14	8.34934
C14orf148	NM_001113475	14	13.5681
C14orf149	NM_144581	14	3.24798
C14orf169	NM_024644	14	10232.7
C14orf178	NM_001173978	14	4.86668
C14orf50	NM_172365	14	2.17098
C14orf79	NM_174891	14	2.22253
C14orf80	NM_001134877	14	3.94351
C14orf80	NM_001198983	14	0.445772
C14orf93	NM_001130706	14	2.62325
C14orf93	NM_001130708	14	0.376919
C15orf23	NM_001142761	15	14.9239
C15orf34	NR_027262	15	2.70934
C15orf40	NM_001160113	15	6.76524
C15orf40	NM_001160114	15	0.255715
C15orf40	NM_001160116	15	0.109019
C15orf44	NR_045105	15	2.1243
C15orf48	NM_197955	15	75.4104
C15orf55	NM_175741	15	3.57684
C15orf62	NM_001130448	15	2.041
C16orf3	NM_001214	16	17.7639
C16orf45	NM_001142469	16	2.76278
C16orf7	NM_004913	16	2.74916
C16orf79	NM_182563	16	5.68522
C16orf86	NM_001012984	16	2.70874
C16orf93	NM_001195620	16	3.16575
C16orf96	NM_001145011	16	2.35716
C17orf101	NR_033265	17	3.35579
C17orf106-CDK3	NR_037709	17	11.0141
C17orf109	NR_028439	17	47.6924
C17orf109	NM_001162995	17	5.6315
C17orf110	NM_001162997	17	2.7011
C17orf28	NM_030630	17	2.82952
C17orf47	NM_001038704	17	5.26269
C17orf56	NM_144679	17	2.82237
C17orf57	NM_001195192	17	2.23841
C17orf62	NM_001100407	17	11.2212
C17orf62	NR_036518	17	3.78038
C17orf62	NM_001193653	17	3.26183
C17orf62	NR_036519	17	2.6919
C17orf62	NR_036516	17	0.392308
C17orf63	NM_018182	17	2.51877
C17orf64	NM_181707	17	4.93446
C17orf65	NM_178542	17	2.14
C17orf67	NM_001085430	17	2.5222
C17orf69	NR_026905	17	5.32772
C17orf76	NM_001113567	17	104.489
C17orf76	NM_207387	17	65.5688
C17orf76-AS1	NR_027179	17	36180.1
C17orf76-AS1	NR_027166	17	30236.4
C17orf76-AS1	NR_027170	17	14145
C17orf76-AS1	NR_045027	17	12974.4
C17orf76-AS1	NR_027158	17	12051.7
C17orf76-AS1	NR_027161	17	11905.1
C17orf76-AS1	NR_027163	17	11501.8
C17orf76-AS1	NR_027162	17	11387.3
C17orf76-AS1	NR_045022	17	10642.5
C17orf76-AS1	NR_045021	17	9881.13
C17orf76-AS1	NR_027169	17	9743.78
C17orf76-AS1	NR_027164	17	9601.74
C17orf76-AS1	NR_045026	17	9207.13
C17orf76-AS1	NR_027168	17	8954.17
C17orf76-AS1	NR_027160	17	6364.93
C17orf76-AS1	NR_027178	17	4888.99
C17orf76-AS1	NR_027177	17	4488.33
C17orf76-AS1	NR_027171	17	4030.26
C17orf76-AS1	NR_027165	17	3783.02
C17orf76-AS1	NR_045023	17	3568.69
C17orf76-AS1	NR_045029	17	3512.75
C17orf76-AS1	NR_045028	17	3019.36
C17orf76-AS1	NR_027667	17	2963.3
C17orf76-AS1	NR_027175	17	2026.09
C17orf76-AS1	NR_027173	17	1499.14
C17orf76-AS1	NR_027176	17	1305.1
C17orf76-AS1	NR_027167	17	1262.69
C17orf76-AS1	NR_027172	17	1152.11
C17orf76-AS1	NR_027159	17	784.48
C17orf76-AS1	NR_027174	17	709.133
C17orf76-AS1	NR_045025	17	329.673
C17orf76-AS1	NR_045024	17	153.103
C17orf82	NM_203425	17	2.96038
C17orf85	NM_018553	17	4.12026
C17orf98	NM_001080465	17	71.8552
C18orf21	NM_001201476	18	4.84648
C18orf21	NM_001201475	18	2.08131
C18orf56	NM_001012716	18	2248.97
C19orf23	NR_027271	19	3.07368
C19orf26	NM_152769	19	2.61145
C19orf28	NM_021731	19	2.82686
C19orf29-AS1	NR_038865	19	6.27446
C19orf33	NM_033520	19	0.0065186
C19orf34	NR_033400	19	11.5129
C19orf46	NM_001039876	19	68.0888
C19orf55	NM_001039887	19	2.34919
C19orf6	NM_033420	19	5.74329
C19orf6	NM_001033026	19	2.14169
C19orf71	NM_001135580	19	11.3509
C19orf76	NM_001101340	19	2.92417
C19orf81	NM_001195076	19	3.94788
C1orf122	NM_198446	1	5.72604
C1orf127	NM_001170754	1	2.31668
C1orf170	NR_027693	1	2.49278
C1orf172	NM_152365	1	2.09689
C1orf183	NM_198926	1	0.411479
C1orf186	NM_001007544	1	2.62826
C1orf189	NM_001010979	1	5.92555
C1orf204	NM_001134233	1	11.3387
C1orf21	NM_030806	1	2.17379
C1orf212	NM_001164824	1	3.94386
C1orf213	NR_033690	1	2.84766
C1orf220	NR_033186	1	3.37135
C1orf227	NM_001024601	1	2.17191
C1orf27	NM_001164245	1	2.18346
C1orf27	NM_001164246	1	0.32128
C1orf63	NM_020317	1	4.71968
C1orf68	NM_001024679	1	0.0118382
C1orf86	NM_182533	1	19113.5
C1orf86	NM_001146310	1	1022.1
C1orf95	NM_001003665	1	2.64178
C1QL4	NM_001008223	12	2.09686
C1QTNF3	NM_030945	5	134.472
C1QTNF3	NM_181435	5	77.0231
C1QTNF3-AMACR	NR_037951	5	186.453
C1QTNF6	NM_182486	22	9.60043
C1QTNF6	NM_031910	22	4.24263
C1S	NM_201442	12	63.0446
C20orf103	NM_001199897	20	2.40649
C20orf106	NM_001012971	20	4.73761
C20orf107	NM_001013646	20	2.82004
C20orf123	NM_080721	20	2.56557
C20orf132	NM_213631	20	0.499101
C20orf144	NM_080825	20	355.372
C20orf165	NM_080608	20	14.2128
C20orf177	NM_001190827	20	0.0879993
C20orf195	NM_024059	20	2.49063
C20orf24	NM_018840	20	7628.91
C20orf24	NR_026562	20	3440.46
C20orf24	NM_001199534	20	3296.63
C20orf24	NM_199483	20	469.025
C20orf46	NM_018354	20	6.2496
C21orf56	NM_001142854	21	6.79245
C21orf58	NM_058180	21	3.17109
C21orf67	NR_027128	21	2.01672
C21orf71	NR_024092	21	4.73932
C21orf90	NR_026548	21	4.99295
C22orf23	NM_001207062	22	3.98097
C22orf24	NM_015372	22	3.0502
C22orf36	NM_207644	22	2.53757
C22orf43	NM_016449	22	7.89458
C22orf46	NM_001142964	22	2.21734
C2CD2	NM_199050	21	3.76225
C2CD4D	NM_001136003	1	4.49471
C2orf3	NM_001201334	2	0.139557
C2orf51	NM_152670	2	2.22065
C2orf56	NM_001083946	2	2.41123
C2orf57	NM_152614	2	10.8549
C2orf61	NM_001163561	2	10.2065
C2orf63	NM_152385	2	2.64378
C2orf70	NM_001105519	2	11.3507
C2orf82	NM_206895	2	8.88586
C2orf85	NM_173821	2	3.45371
C3	NM_000064	19	2.18484
C3orf15	NM_033364	3	2.00108
C3orf18	NM_001171741	3	7.9611
C3orf18	NM_016210	3	2.6575
C3orf18	NM_001171740	3	2.2432
C3orf18	NM_001171743	3	0.471823
C3orf20	NM_032137	3	50.1044
C3orf25	NM_207307	3	3.25048
C3orf32	NM_015931	3	4.93397
C3orf35	NM_178342	3	17.9148
C3orf35	NM_178339	3	7.36815
C3orf43	NM_001077657	3	4.27601
C3orf58	NM_001134470	3	0.178061
C3orf62	NM_198562	3	2.12666
C3orf70	NM_001025266	3	2.25769
C4orf21	NM_018392	4	2.15255
C4orf3	NM_001001701	4	6492.38
C4orf3	NM_001170330	4	50.4916
C4orf36	NM_144645	4	2.15326
C4orf37	NM_174952	4	3.15771
C4orf41	NM_199053	4	0.426869
C4orf44	NM_001042690	4	4.19383
C4orf49	NM_032623	4	0.455454
C5orf35	NM_001171990	5	2.65709
C5orf39	NM_001014279	5	2.03059
C5orf41	NM_001168393	5	5.62694
C5orf45	NM_001017987	5	18.7095
C5orf45	NM_016175	5	2.31094
C5orf48	NM_207408	5	50.8805
C5orf56	NM_001207002	5	3.13407
C5orf56	NM_001207003	5	2.30608
C5orf56	NM_001013717	5	2.23868
C5orf58	NM_001102609	5	0.246806
C6orf136	NM_001161376	6	3.12094
C6orf136	NM_145029	6	0.219509
C6orf163	NM_001010868	6	3.79147
C6orf164	NR_026784	6	3.38329
C6orf208	NR_026780	6	7.37876
C6orf26	NM_001039651	6	57.2479
C6orf27	NM_025258	6	2.24882
C6orf81	NM_145028	6	4.04606
C7orf46	NM_001127365	7	4.95971
C7orf49	NM_001243751	7	3.32858
C7orf49	NM_001243749	7	3.12427
C7orf49	NM_001243755	7	0.380364
C7orf49	NM_001243752	7	0.345726
C7orf49	NM_024033	7	0.199766
C7orf49	NM_001243753	7	0.143985
C7orf49	NR_024185	7	0.0609505
C7orf53	NM_001134468	7	4.63757
C7orf61	NM_001004323	7	2.57187
C7orf68	NM_001098786	7	0.413993
C8G	NM_000606	9	3.33085
C8orf39	NR_027259	8	3.03694
C8orf44	NM_019607	8	2.90378
C8orf45	NM_173518	8	0.0174723
C8orf51	NR_026785	8	2.63136
C8orf59	NM_001099670	8	8.50857
C8orf73	NM_001100878	8	2.44807
C8orf75	NR_026765	8	0.422918
C8orf77	NR_026974	8	5.21188
C8orf80	NM_001010906	8	2.84644
C8orf83	NM_001171795	8	0.436943
C8orf83	NM_001171798	8	0.093781
C8ORFK29	NR_015428	8	20.2316
C9orf139	NM_207511	9	5.89047
C9orf153	NM_001010907	9	0.0104243
C9orf25	NM_001184940	9	742.524
C9orf25	NM_001184943	9	299.356
C9orf25	NM_001184942	9	270.988
C9orf25	NM_147202	9	214.091
C9orf25	NM_001184945	9	204.005
C9orf3	NM_001193329	9	2.45943
C9orf68	NM_001039395	9	2.09677
C9orf86	NM_001173989	9	2.96887
CA3	NM_005181	8	2.13802
CA5B	NM_007220	X	2.15274
CABIN1	NM_001201429	22	5.8868
CABLES1	NR_023359	18	3.35535
CABYR	NM_138644	18	3.62421
CACNA1D	NM_001128839	3	233.94
CACNA1E	NM_001205293	1	2.40044
CACNA1F	NM_005183	X	7.40021
CACNB1	NM_199247	17	5.82465
CACNB1	NM_000723	17	2.21701
CACNB3	NM_001206916	12	142.794
CACNB3	NM_001206917	12	125.66
CACNB3	NM_000725	12	55.102
CACNB4	NM_001145798	2	0.385294
CADM1	NM_001098517	11	2.42507
CADM3	NM_001127173	1	2.36085
CADM4	NM_145296	19	2.35963
CADPS2	NM_001167940	7	2.54825
CADPS2	NM_001009571	7	2.5343
CALCOCO1	NR_026554	12	0.454719
CALHM1	NM_001001412	10	2.15056
CALML4	NM_033429	15	2.04737
CALML6	NM_138705	1	30.5926
CAMK2D	NM_172114	4	0.0143567
CAMK2D	NM_001221	4	0.0022523
CAMK2D	NM_172115	4	0.00102672
CAMK2D	NM_172127	4	0.000798962
CAMK2D	NM_172128	4	0.000460971
CAMK2G	NM_001204492	10	2.23459
CAMK2G	NM_172169	10	2.0359
CAMK2G	NM_172173	10	0.0690561
CAMSAP3	NM_020902	19	3.60914
CAPN10	NM_023083	2	2.27822
CAPN14	NM_001145122	2	2.44594
CAPN3	NM_173090	15	1039.71
CAPN3	NM_024344	15	742.038
CAPN3	NM_000070	15	432.665
CAPN3	NM_173088	15	413.546
CAPN3	NM_173087	15	375.215
CAPN3	NM_173089	15	59.0507
CAPN5	NM_004055	11	2.3681
CAPRIN2	NR_038177	12	4.37245
CAPRIN2	NM_032156	12	2.76371
CAPRIN2	NM_001002259	12	2.16132
CAPS	NM_004058	19	5.29343
CAPS	NM_080590	19	3.18213
CAPZB	NR_038125	1	8.8381
CAPZB	NM_001206540	1	2.00551
CARD14	NM_024110	17	150.889
CARD17	NM_001007232	11	74.2978
CARD8	NM_001184900	19	9.48413
CARD8	NR_033679	19	3.05615
CARD8	NR_033678	19	0.407516
CARD8	NM_001184901	19	0.234734
CARD9	NM_052813	9	2.61853
CARKD	NR_040103	13	2.40812
CARKD	NM_018210	13	2.21094
CARKD	NM_001242883	13	2.01138
CARNS1	NM_020811	11	153.876
CARNS1	NM_001166222	11	67.7253
CASC5	NM_170589	15	5.21114
CASKIN1	NM_020764	16	3.71601
CASKIN2	NM_020753	17	2.0444
CASP1	NM_001223	11	2.3827
CASP8	NM_001080124	2	2.33557
CASP8AP2	NM_001137667	6	2.10902
CASP8AP2	NM_012115	6	2.05855
CASQ1	NM_001231	1	4.57499
CASR	NM_000388	3	0.341357
CATSPER3	NM_178019	5	4.11172
CAV1	NM_001753	7	0.480857
CAV2	NM_001233	7	0.314187
CBLN3	NM_001039771	14	3.34359
CBR3	NM_001236	21	0.00170937
CBS	NM_001178008	21	2.10326
CBWD6	NM_001085457	9	2.56562
CBY3	NM_001164444	5	2.13839
CC2D2A	NM_001164720	4	2.78698
CC2D2A	NM_001080522	4	2.34527
CCBL1	NM_001122672	9	2.3987
CCBL1	NM_001122671	9	2.08638
CCDC107	NM_001195217	9	2.13685
CCDC112	NM_152549	5	2.02532
CCDC114	NM_144577	19	2.91083
CCDC116	NM_152612	22	3.94701
CCDC120	NM_033626	X	505.269
CCDC120	NM_001163323	X	280.187
CCDC121	NM_024584	2	2.73524
CCDC124	NM_138442	19	2.98673
CCDC13	NM_144719	3	2.16444
CCDC130	NM_030818	19	2.09977
CCDC132	NM_024553	7	0.262432
CCDC136	NM_022742	7	2.62303
CCDC136	NM_001201372	7	2.56717
CCDC14	NM_022757	3	2.09501
CCDC142	NM_032779	2	4.35978
CCDC144B	NR_036647	17	9.74352
CCDC146	NM_020879	7	5.00244
CCDC150	NM_001080539	2	4.84777
CCDC154	NM_001143980	16	25.3266
CCDC157	NM_001017437	22	2.44514
CCDC165	NM_015210	18	3.74944
CCDC166	NM_001162914	8	4.9341
CCDC17	NM_001114938	1	149.28
CCDC17	NM_001190182	1	136.739
CCDC18	NM_206886	1	2.56145
CCDC22	NM_014008	X	8557.53
CCDC30	NM_001080850	1	2.64622
CCDC39	NM_181426	3	2.61594
CCDC41	NM_001042399	12	2.64378
CCDC42B	NM_001144872	12	3.76548
CCDC62	NM_201435	12	2.60447
CCDC62	NR_027918	12	2.17199
CCDC64	NM_207311	12	2.29683
CCDC65	NM_033124	12	2.88137
CCDC66	NR_024460	3	27.769
CCDC7	NM_145023	10	2.66446
CCDC74B	NM_207310	2	2.18135
CCDC77	NM_032358	12	2.574
CCDC78	NM_001031737	16	10.5915
CCDC8	NM_032040	19	52.2052
CCDC81	NM_001156474	11	9.70846
CCDC84	NM_198489	11	2.06339
CCDC85A	NM_001080433	2	0.445611
CCDC85C	NM_001144995	14	2.50184
CCDC88A	NM_018084	2	2.00108
CCDC88C	NM_001080414	14	2.83578
CCHCR1	NM_001105563	6	3.69501
CCHCR1	NM_001105564	6	2.26263
CCL1	NM_002981	17	2.14357
CCL20	NM_001130046	2	91.771
CCL20	NM_004591	2	51.7112
CCL24	NM_002991	7	82.4661
CCL25	NM_005624	19	3.2345
CCL25	NM_001201359	19	2.3195
CCNB1IP1	NM_182852	14	3.03253
CCNC	NM_001013399	6	0.161918
CCNDBP1	NR_027513	15	2.3625
CCNG1	NM_199246	5	0.0817859
CCNL1	NM_020307	3	2.24153
CCNL2	NM_001039577	1	3.24525
CCNL2	NM_030937	1	2.07814
CCNY	NM_181698	10	0.225756
CCPG1	NM_001204451	15	0.00319189
CCPG1	NM_004748	15	0.0011778
CCPG1	NM_020739	15	0.000613589
CCPG1	NM_001204450	15	0.000343198
CCT3	NR_036564	1	7.97931
CCT3	NR_036565	1	2.50956
CCT6P1	NR_003110	7	2.75717
CCT6P3	NR_033416	7	3.08896
CCT7	NR_029403	2	3.79887
CCT7	NM_001009570	2	0.415461
CD160	NM_007053	1	3.1881
CD164	NM_001142404	6	0.30179
CD164	NM_001142401	6	0.190009
CD200R1	NM_138939	3	4.45585
CD302	NM_001198764	2	0.156642
CD36	NM_001127444	7	53.2898
CD4	NM_000616	12	835.42
CD4	NM_001195016	12	211.382
CD4	NM_001195015	12	88.7874
CD40	NM_152854	20	2.21333
CD5	NM_014207	11	2.39633
CD58	NM_001144822	1	4.18227
CD59	NM_001127226	11	0.160981
CD63	NM_001040034	12	0.47449
CD69	NR_026672	12	22.381
CD69	NR_026671	12	2.07119
CD7	NM_006137	17	3.28941
CD82	NM_001024844	11	0.14932
CD84	NM_001184879	1	3.14457
CD86	NM_176892	3	0.414857
CD86	NM_001206925	3	0.349488
CD99L2	NM_134445	X	4.69044
CDC42BPA	NM_014826	1	4.73935
CDC42BPA	NM_003607	1	2.21512
CDC42BPG	NM_017525	11	2.52596
CDC45	NM_001178010	22	3.89866
CDCA4	NM_145701	14	4.05885
CDCP1	NM_022842	3	2.07085
CDH15	NM_004933	16	4.33065
CDH17	NM_001144663	8	298.829
CDH17	NM_004063	8	82.7265
CDH24	NM_022478	14	2.03347
CDH26	NM_177980	20	4.47406
CDK1	NM_001170406	10	4.97734
CDK1	NM_033379	10	0.323449
CDK10	NM_001098533	16	2.75737
CDK10	NR_027702	16	2.48892
CDK10	NR_027703	16	2.45749
CDK10	NM_052987	16	2.40281
CDK10	NM_001160367	16	2.39808
CDK10	NM_052988	16	2.26838
CDK16	NM_001170460	X	3.9031
CDK3	NM_001258	17	4.98371
CDK5RAP3	NM_176096	17	2.01962
CDK6	NM_001259	7	0.492206
CDKN1A	NM_001220777	6	0.392088
CDKN2A	NM_058197	9	17.8588
CDKN2D	NM_001800	19	10.3001
CDKN2D	NM_079421	19	0.00151092
CDRT4	NM_001204477	17	2.88202
CEACAM19	NM_001127893	19	5.08456
CEACAM19	NM_020219	19	2.07033
CECR5-AS1	NR_024482	22	27.0466
CELF6	NM_052840	15	17.7122
CELF6	NM_001172685	15	7.71054
CELF6	NM_001172684	15	3.73436
CELSR1	NM_014246	22	2.60885
CELSR2	NM_001408	1	2.23489
CELSR3	NM_001407	3	2.64556
CEMP1	NM_001048212	16	3.61295
CENPE	NM_001813	4	3.79918
CENPF	NM_016343	1	3.0212
CENPJ	NM_018451	13	2.14752
CENPN	NM_001100625	16	2.13817
CEP152	NM_014985	15	3.48789
CEP152	NM_001194998	15	3.43494
CEP170	NM_001042405	1	0.467516
CEP192	NM_032142	18	2.46412
CEP250	NM_007186	20	2.17708
CEP290	NM_025114	12	2.76914
CEP55	NM_001127182	10	2.22568
CEP57	NM_001243776	11	3.72938
CERS1	NM_198207	19	5.34849
CES2	NR_036684	16	2.77045
CES2	NM_198061	16	2.31916
CES3	NM_001185176	16	9.95242
CES3	NM_024922	16	4.55332
CES4A	NM_001190201	16	7.38613
CES4A	NM_001190202	16	4.07351
CES5A	NM_001190158	16	76.7505
CFL2	NM_001243645	14	0.268269
CFLAR	NM_001202516	2	4.28764
CFLAR	NM_001202518	2	4.02434
CFLAR	NM_001202519	2	2.93448
CFLAR	NM_003879	2	2.75424
CFLAR	NM_001202515	2	2.07952
CFLAR-AS1	NR_040030	2	2.9822
CFP	NM_002621	X	3.38
CG030	NR_026928	13	25.0622
CGN	NM_020770	1	2.05889
CHAD	NM_001267	17	3.94712
CHEK1	NM_001114122	11	0.384195
CHGA	NM_001275	14	3.12474
CHGB	NM_001819	20	0.44233
CHI3L1	NM_001276	1	2.23921
CHI3L2	NM_001025197	1	0.11075
CHID1	NM_001142676	11	2.77692
CHKB	NM_005198	22	10309.6
CHKB-CPT1B	NR_027928	22	476.687
CHRAC1	NR_040712	8	0.142848
CHRNA10	NM_020402	11	4.16634
CHRNA4	NM_000744	20	2.44619
CHRNA6	NM_001199279	8	5.06085
CHRNB2	NM_000748	1	8.26358
CHST15	NM_014863	10	60.1833
CHST3	NM_004273	10	2.04738
CHST5	NM_024533	16	4.53892
CHST6	NM_021615	16	3.09019
CHTF18	NM_022092	16	3.0824
CHTF8	NM_001039690	16	12103.4
CHTF8	NM_001040146	16	6998.75
CHTF8	NR_033227	16	913.526
CIRBP	NR_023313	19	6.31528
CIRBP	NR_023312	19	4.20968
CIT	NM_001206999	12	2.45535
CKAP5	NM_014756	11	0.492532
CKM	NM_001824	19	14.8018
CLASRP	NM_007056	19	2.43854
CLC	NM_001828	19	0.493533
CLCF1	NM_013246	11	3.29361
CLCN1	NM_000083	7	5.18031
CLCN2	NM_004366	3	6.86208
CLCN2	NM_001171088	3	4.25418
CLCN2	NM_001171087	3	2.31274
CLCN3	NM_001243372	4	2.26377
CLCN6	NM_021736	1	13.3061
CLCN6	NM_021737	1	3.47051
CLCN6	NM_001286	1	2.31595
CLCN7	NM_001114331	16	2.34494
CLCNKA	NM_001042704	1	8.09981
CLDN14	NM_001146078	21	1134.38
CLDN14	NM_144492	21	84.9111
CLDN14	NM_001146079	21	56.5626
CLDN15	NM_014343	7	7.89983
CLDN15	NM_001185080	7	3.88778
CLDN20	NM_001001346	6	15.7894
CLDND2	NM_152353	19	4.53968
CLEC3B	NM_003278	3	3.94772
CLEC4A	NM_194448	12	6.46172
CLEC4A	NM_194450	12	3.00616
CLINT1	NM_001195556	5	0.193354
CLIP3	NM_001199570	19	4.53946
CLK1	NR_027855	2	14.2282
CLK1	NM_001162407	2	3.01734
CLK1	NR_027856	2	2.75708
CLK2	NM_003993	1	2.03229
CLK2P	NR_002711	7	2.46693
CLSPN	NM_001190481	1	3.03879
CLSPN	NM_022111	1	2.00128
CLSTN1	NM_001009566	1	0.397478
CLSTN3	NM_014718	12	2.40544
CLTA	NM_001076677	9	11.3236
CLTA	NM_001184760	9	0.491573
CLTA	NM_001184762	9	0.314889
CLTA	NM_001184761	9	0.220131
CLTCL1	NM_007098	22	73.6739
CLU	NM_203339	8	274.487
CMAHP	NR_027626	6	3.18235
CMKLR1	NM_001142344	12	4.13071
CMKLR1	NM_004072	12	0.431824
CMTM8	NM_178868	3	7.89474
CNBP	NM_001127193	3	9.36248
CNBP	NM_001127192	3	2.41855
CNBP	NM_003418	3	0.421435
CNBP	NM_001127195	3	0.274643
CNFN	NM_032488	19	2.13892
CNGA1	NM_001142564	4	53.8439
CNGA4	NM_001037329	11	2.65668
CNKSR1	NM_006314	1	420.109
CNKSR1	NR_023345	1	231.976
CNN1	NM_001299	19	6.90753
CNNM3	NM_199078	2	3.38974
CNOT1	NM_206999	16	0.452234
CNOT2	NM_001199303	12	2.21328
CNR1	NM_001160259	6	2.47011
CNST	NM_001139459	1	2.57819
CNTD1	NM_173478	17	3.77861
CNTNAP1	NM_003632	17	2.1703
CNTNAP4	NM_138994	16	2.19079
CNTRL	NM_007018	9	2.85082
CNTROB	NM_001037144	17	2.57077
COASY	NM_001042531	17	9.96934
COG5	NM_001161520	7	2.43379
COG5	NM_181733	7	0.436641
COL11A2	NM_080679	6	152.892
COL11A2	NM_080681	6	148.287
COL16A1	NM_001856	1	2.67687
COL18A1	NM_130445	21	674.449
COL19A1	NM_001858	6	2.13936
COL1A1	NM_000088	17	4.62472
COL24A1	NM_152890	1	3.42571
COL3A1	NM_000090	2	5.97212
COL4A3	NM_000091	2	11.8533
COL4A4	NM_000092	2	2.73304
COL5A1	NM_000093	9	3.58323
COL5A2	NM_000393	2	2.45978
COL5A3	NM_015719	19	3.15742
COL6A1	NM_001848	21	4.28732
COL6A2	NM_058175	21	6.25691
COL6A2	NM_001849	21	4.44996
COL6A2	NM_058174	21	3.10219
COL7A1	NM_000094	3	14.6485
COL9A2	NM_001852	1	2.20563
COL9A3	NM_001853	20	3.39877
COLEC11	NM_199235	2	0.00943408
COLQ	NM_005677	3	305.285
COLQ	NM_080539	3	149.471
COLQ	NM_080538	3	58.9623
COMP	NM_000095	19	0.448519
COMT	NM_001135162	22	2.60616
COMT	NM_007310	22	0.40089
COPG2	NM_012133	7	4328.74
COQ10A	NM_144576	12	2.59519
COQ6	NM_182480	14	2.69081
COQ7	NM_001190983	16	2.32901
CORO1B	NM_001018070	11	0.485485
CORO2A	NM_052820	9	3.9387
CORO2A	NM_003389	9	0.356183
CORO6	NM_032854	17	3.73767
CORO7-PAM16	NM_001201479	16	4.66871
CORT	NM_001302	1	4.13978
COX11	NR_027941	17	2.37185
COX11	NR_027942	17	2.26033
CPAMD8	NM_015692	19	3.87088
CPLX3	NM_001030005	15	14.308
CPNE1	NM_001198863	20	6.08469
CPNE6	NM_006032	14	2.02051
CPNE7	NM_014427	16	12.1915
CPNE7	NM_153636	16	3.2954
CPO	NM_173077	2	51.9552
CPT1A	NM_001876	11	3.32031
CPT1B	NM_152246	22	2641.33
CPT1B	NM_001145136	22	2079.17
CPT1B	NM_152245	22	2046.82
CPT1B	NM_001145137	22	1253.85
CPT1B	NM_004377	22	543.095
CPT1B	NM_001145134	22	477.376
CPT1B	NM_001145135	22	109.069
CPXM1	NM_019609	20	2.07504
CPXM1	NM_001184699	20	0.308265
CR1L	NM_175710	1	2.32369
CRB2	NM_173689	9	3.84031
CRB3	NM_139161	19	2.28018
CRCP	NR_024548	7	4.81805
CREB3L1	NM_052854	11	2.08914
CREBZF	NR_028024	11	13.5047
CREBZF	NR_028026	11	10.64
CREBZF	NR_028027	11	4.07366
CRELD1	NM_015513	3	2.6269
CRIP3	NM_206922	6	8.07458
CRIPAK	NM_175918	4	2.35306
CRMP1	NM_001313	4	2640.82
CRMP1	NM_001014809	4	213.899
CRNN	NM_016190	1	14.8015
CROCCP2	NR_026752	1	8.88098
CROCCP3	NR_023386	1	5.78251
CRTC1	NM_015321	19	2.17543
CRY2	NM_001127457	11	0.436322
CRYAB	NM_001885	11	53.4907
CRYBB1	NM_001887	22	7.40178
CRYBB2P1	NR_033734	22	2.21158
CRYGS	NM_017541	3	2.08153
CRYM	NM_001014444	16	3.63095
CRYM-AS1	NR_026675	16	3.2686
CSAD	NM_015989	12	6.5839
CSF1	NM_172210	1	0.481068
CSF2	NM_000758	5	2.17132
CSGALNACT1	NM_018371	8	0.0112646
CSNK1A1L	NM_145203	13	0.219276
CSRNP2	NR_045072	12	0.326955
CSRP1	NM_004078	1	12555
CSRP1	NM_001193572	1	1976.69
CSRP1	NM_001193571	1	176.543
CSRP1	NM_001193570	1	83.476
CSTA	NM_005213	3	0.296082
CTAGE7P	NR_044994	10	6.4586
CTBP2	NM_001083914	10	0.28098
CTF1	NM_001142544	16	127.657
CTH	NM_001190463	1	0.455425
CTPS2	NM_001144002	X	2.73635
CTRL	NM_001907	16	2.72871
CTSB	NM_001908	8	4398.08
CTSB	NM_147782	8	698.306
CTSB	NM_147781	8	113.09
CTSB	NM_147783	8	77.0293
CTSB	NM_147780	8	61.1152
CTSK	NM_000396	1	3.08973
CTSL1	NM_001912	9	3.44635
CTU2	NM_001012762	16	2.51762
CUL7	NM_001168370	6	2.55479
CUTA	NM_001014837	6	2.88208
CUX1	NM_001202545	7	4.05558
CUX1	NM_001202543	7	2.97684
CUZD1	NM_022034	10	8.68273
CXCL12	NM_001033886	10	0.143882
CXCL12	NM_001178134	10	0.142532
CXCL13	NM_006419	4	2.96051
CXCR2	NM_001557	2	0.272649
CXCR2P1	NR_002712	2	17.2682
CXCR3	NM_001142797	X	6.88638
CXCR6	NM_006564	3	3.94705
CXorf40A	NM_001171909	X	3.87824
CXorf64	NM_001122716	X	28.6182
CXorf65	NR_033212	X	536.787
CXorf65	NM_001025265	X	305.274
CXorf69	NM_001163438	X	0.493397
CYB561D1	NM_001134404	1	5.9625
CYCSP52	NR_001560	1	5.92912
CYFIP1	NM_001033028	15	4.15043
CYHR1	NM_032687	8	2.27631
CYP1A2	NM_000761	15	4.93362
CYP20A1	NM_177538	2	2.50339
CYP27A1	NM_000784	2	2.28637
CYP2D6	NM_000106	22	266.796
CYP2D6	NM_001025161	22	103.129
CYP2D7P1	NR_002570	22	7.01711
DACT1	NM_016651	14	2.38786
DACT1	NM_001079520	14	2.29586
DAG1	NM_001177637	3	3.50881
DAG1	NM_001177634	3	3.26247
DAG1	NM_001165928	3	2.53114
DAG1	NM_001177638	3	0.432716
DAG1	NM_001177643	3	0.41787
DAG1	NM_001177644	3	0.251521
DAG1	NM_001177636	3	0.183799
DAGLA	NM_006133	11	2.51448
DALRD3	NM_018114	3	7.35493
DAND5	NM_152654	19	3.83747
DAXX	NR_024517	6	0.211102
DAZAP2	NM_001136264	12	8.75821
DAZAP2	NM_001136268	12	2.61548
DAZAP2	NM_001136267	12	0.409498
DBF4B	NM_145663	17	2.72321
DBI	NM_001178043	2	2.58968
DBIL5P	NR_024120	17	2.48275
DBN1	NM_080881	5	2.0544
DBNDD1	NM_001042610	16	2.65168
DCAF4	NM_001163508	14	0.448665
DCAF4L1	NM_001029955	4	4.51064
DCAF6	NM_001198956	1	2.36839
DCAF8	NR_028105	1	2.02629
DCDC2B	NM_001099434	1	4.51116
DCHS1	NM_003737	11	3.85804
DCLRE1C	NM_022487	10	2.74488
DCP2	NR_038352	5	0.497366
DCST2	NM_144622	1	17.7614
DCTN3	NM_024348	9	3.11057
DCUN1D2	NM_001014283	13	2.05058
DCXR	NM_001195218	17	0.150344
DDHD2	NM_001164234	8	5.34618
DDIT3	NM_001195056	12	3.03487
DDR1	NM_001954	6	3.90659
DDR1	NM_013993	6	2.24877
DDR1	NM_001202522	6	2.23829
DDT	NM_001084392	22	0.13644
DDTL	NM_001084393	22	2.04939
DDX11	NM_152438	12	2.2797
DDX11L2	NR_024005	2	2.50555
DDX12P	NR_033399	12	8.71596
DDX19B	NM_001014449	16	2.99663
DDX39A	NR_038336	19	5.96097
DDX3X	NM_001193417	X	0.485394
DEF8	NM_001242818	16	2.63517
DEF8	NM_001242820	16	2.48024
DEF8	NM_207514	16	2.4496
DEF8	NM_017702	16	0.418619
DEFB125	NM_153325	20	0.012754
DEFB126	NM_030931	20	0.00796866
DEFB128	NM_001037732	20	75.9102
DERL3	NM_198440	22	4.22413
DERL3	NM_001002862	22	3.0439
DET1	NM_017996	15	4.95051
DFNA5	NM_001127454	7	3.31427
DFNB31	NM_001083885	9	4.90027
DFNB31	NM_015404	9	2.69271
DFNB31	NM_001173425	9	2.05949
DFNB59	NM_001042702	2	2.21407
DGKA	NM_201445	12	2.13687
DGKD	NM_003648	2	4.82611
DGKH	NM_152910	13	1628.72
DGKH	NM_001204504	13	257.241
DGKH	NM_178009	13	169.401
DGKH	NM_001204506	13	166.682
DGKI	NM_004717	7	2.07375
DGKQ	NM_001347	4	2.30709
DGKZ	NM_003646	11	129.539
DGKZ	NM_001199268	11	0.281276
DHRS1	NM_138452	14	0.465718
DHRS2	NM_005794	14	2.25295
DHRS4L2	NM_001193637	14	2.7649
DHX16	NM_001164239	6	0.368917
DHX35	NM_001190809	20	2.59462
DHX36	NM_001114397	3	0.415687
DHX9	NR_033302	1	3.53401
DIABLO	NR_024601	12	2.79019
DICER1	NM_001195573	14	0.285358
DIP2A	NM_001146114	21	5.05908
DIP2A	NM_015151	21	2.19827
DIP2A	NM_206891	21	2.08638
DIP2A	NM_206890	21	0.486653
DIP2C	NM_014974	10	2.00573
DIS3L	NM_133375	15	0.346778
DKC1	NM_001142463	X	0.342851
DKFZp779M0652	NR_027134	11	0.296115
DLEU2L	NR_002771	1	3.38326
DLG3	NM_001166278	X	2.61756
DLG4	NM_001128827	17	2.15391
DLG5	NM_004747	10	2.70084
DLGAP2	NM_004745	8	3.01486
DLL3	NM_016941	19	2.75453
DLL4	NM_019074	15	2.34104
DLX4	NM_138281	17	4.04822
DMKN	NM_001126057	19	6.44742
DMKN	NM_001126058	19	4.01629
DMKN	NM_033317	19	2.76266
DMKN	NM_001190348	19	0.143097
DMPK	NM_001081562	19	5.0507
DMPK	NM_001081563	19	4.16961
DMPK	NM_004409	19	2.45426
DMTF1	NR_024550	7	9.32521
DMTF1	NR_024549	7	3.96382
DMTF1	NM_021145	7	3.04169
DMXL2	NM_001174117	15	3.78249
DNAH1	NM_015512	3	9.33116
DNAH11	NM_003777	7	2.01532
DNAH14	NM_144989	1	2.99509
DNAH17	NM_173628	17	2.76647
DNAJC19	NR_033724	3	25.242
DNAJC19	NR_033721	3	0.450546
DNAJC2	NM_001129887	7	2.36841
DNAJC27	NM_001198559	2	2.15975
DNASE1	NM_005223	16	3.48858
DNASE1L1	NM_001009933	X	0.446149
DNASE1L2	NM_001374	16	6.54889
DND1	NM_194249	5	2.43103
DNHD1	NM_144666	11	7.68805
DNHD1	NM_173589	11	2.92081
DNM1	NM_001005336	9	79.8591
DNM1P35	NR_024595	15	5.9203
DNMT3B	NM_175849	20	91.8805
DNMT3B	NM_001207056	20	50.8912
DOC2GP	NR_033791	11	197.263
DOCK3	NM_004947	3	2.50466
DOK6	NM_152721	18	2.55733
DOPEY1	NM_001199942	6	2.02065
DPF1	NM_001135156	19	5.30365
DPH5	NM_001077394	1	0.486599
DPM3	NM_018973	1	2.13782
DPY19L2	NM_173812	12	3.97768
DPY19L2P2	NR_027768	7	2.67393
DPYSL2	NM_001197293	8	0.203883
DPYSL4	NM_006426	10	4.48515
DQX1	NM_133637	2	2.41089
DRD2	NM_000795	11	0.0157259
DRD2	NM_016574	11	0.0103755
DRD4	NM_000797	11	3.05015
DSCAML1	NM_020693	11	3.0754
DSCR6	NM_018962	21	77.246
DSCR9	NR_026719	21	6.91135
DSE	NM_001080976	6	3.75129
DST	NM_001723	6	2.75859
DST	NM_015548	6	2.54791
DTNBP1	NR_036448	6	3.57956
DTX2	NM_001102594	7	2.1987
DTX2P1-UPK3BP1-PMS2P11	NR_023383	7	4.57505
DTX3L	NM_138287	3	0.000146342
DUSP10	NM_144728	1	2.10847
DUSP4	NM_057158	8	3.54564
DUSP6	NM_001946	12	2.08233
DUSP8	NM_004420	11	2.09048
DYNLRB2	NM_130897	16	0.290367
DYRK2	NM_003583	12	0.4864
DYRK3	NM_001004023	1	0.22958
DYX1C1	NM_001033559	15	0.0137904
E2F5	NM_001951	8	3.74597
E4F1	NM_004424	16	2.06716
EBLN2	NM_018029	3	4.7859
ECD	NM_001135753	10	4.24386
ECD	NR_024203	10	0.441316
ECE2	NM_032331	3	10250.3
ECHDC2	NM_001198961	1	2.44765
ECI2	NM_001166010	6	11.0988
ECI2	NR_028588	6	3.52263
ECM1	NM_004425	1	164.583
ECM1	NM_001202858	1	99.7249
ECSIT	NM_001243204	19	2.28839
ECSIT	NR_024551	19	0.175855
EDA2R	NM_001242310	X	4.13346
EDEM2	NM_001145025	20	0.280405
EDN1	NM_001955	6	4.11912
EDNRB	NM_001122659	13	0.46317
EEF1D	NM_001130055	8	3.39936
EEF1D	NM_001130053	8	2.81983
EFCAB2	NR_026586	1	2.55088
EFCAB2	NR_026587	1	0.435549
EFCAB4A	NM_173584	11	2.92817
EFCAB6	NM_022785	22	50.0191
EFEMP2	NM_016938	11	43.8172
EFEMP2	NR_037718	11	16.7269
EFHC1	NR_033327	6	6.01333
EFNA2	NM_001405	19	2.05574
EFNA4	NM_182690	1	395.546
EFNA4	NM_182689	1	0.0576062
EFTUD2	NM_001142605	17	0.320108
EGFEM1P	NR_021485	3	3.33964
EGFL6	NM_015507	X	89.885
EGFL8	NR_037860	6	5.00249
EGFR	NM_201284	7	3.99888
EGLN2	NM_080732	19	15507.1
EGLN2	NM_053046	19	366.503
EGR2	NM_001136177	10	2.7307
EGR3	NM_001199880	8	0.387413
EHBP1	NM_015252	2	1821.18
EHBP1	NM_001142614	2	692.695
EHBP1	NM_001142616	2	564.993
EHBP1	NM_001142615	2	486.766
EHHADH	NM_001166415	3	4.60354
EIF2B4	NM_015636	2	0.347507
EIF2D	NM_001201478	1	4.10253
EIF3IP1	NR_003024	7	0.493442
EIF4G1	NM_001194946	3	2.49481
EIF4G2	NM_001172705	11	3.59333
EIF4G3	NM_001198803	1	2.08278
EIF5	NM_183004	14	3.6311
ELAC2	NM_001165962	17	2.85029
ELF3	NM_004433	1	6.11392
ELF3	NM_001114309	1	0.336525
ELMO1	NM_014800	7	7213.58
ELMO1	NM_001206482	7	1188.09
ELMO1	NM_001206480	7	625.899
ELMO3	NM_024712	16	6.2045
ELMOD3	NM_032213	2	3.66477
ELMOD3	NM_001135021	2	3.3592
ELOVL5	NM_001242828	6	0.450607
ELP2	NM_001242876	18	0.43126
EME1	NM_152463	17	2.31156
EME2	NM_001010865	16	6.34382
EML2	NR_034098	19	13.1863
EML2	NM_001193268	19	0.151162
EML4	NM_001145076	2	3.91273
EML6	NM_001039753	2	2.27486
ENAM	NM_031889	4	4.71422
ENG	NM_000118	9	5.04217
ENGASE	NM_001042573	17	2.67332
ENO1	NM_001201483	1	2.91496
ENO1-AS1	NR_038351	1	2.46832
ENO3	NM_001976	17	4.11339
ENO3	NM_001193503	17	2.18968
ENOSF1	NM_017512	18	1750.87
ENOSF1	NM_001126123	18	1060.52
ENOSF1	NM_202758	18	329.253
ENOX1	NM_001242863	13	2.16492
ENOX2	NM_182314	X	0.388468
ENPP2	NM_001130863	8	2.17968
ENTPD1	NM_001164183	10	2.72405
ENTPD1	NM_001164181	10	0.205839
ENTPD4	NM_004901	8	2.19515
ENY2	NR_036472	8	2.4098
EP400NL	NR_003290	12	5.70546
EPB41	NM_001166007	1	5.1503
EPB41	NM_203343	1	0.330061
EPB41	NM_004437	1	0.329054
EPB41	NM_203342	1	0.10972
EPB41	NM_001166005	1	0.100415
EPB41L5	NM_001184938	2	5.22881
EPB41L5	NM_020909	2	2.24609
EPDR1	NM_001242946	7	3.26523
EPHA8	NM_001006943	1	6.64965
EPHB4	NM_004444	7	8.06281
EPHX4	NM_173567	1	0.197361
EPN2	NM_014964	17	6.20053
EPOR	NM_000121	19	1093.25
EPS8L1	NM_017729	19	2.62171
ERBB3	NM_001982	12	2.46871
ERGIC3	NM_198398	20	2.1324
ERI2	NM_080663	16	2.21493
ERLEC1	NM_001127397	2	0.476561
ERMAP	NM_018538	1	4.22021
ERMN	NM_020711	2	4.37544
ERN1	NM_001433	17	2.06388
ERV3-1	NM_001007253	7	2.20668
ESR2	NM_001040276	14	2.94064
ESRP2	NM_024939	16	2.3666
ETFB	NM_001014763	19	4.63034
ETV3	NM_005240	1	13.4766
ETV7	NM_001207036	6	3.92254
ETV7	NM_001207038	6	2.58539
ETV7	NM_001207035	6	2.4944
ETV7	NM_001207041	6	0.295893
ETV7	NM_001207037	6	0.231182
EVC2	NM_001166136	4	5.22007
EWSR1	NM_013986	22	3.64132
EWSR1	NM_001163287	22	2.98907
EWSR1	NM_001163286	22	2.2265
EXD3	NM_017820	9	2.87946
EXOC3L2	NM_138568	19	2.96034
EXOC7	NR_028133	17	8.37859
EXOC7	NM_001145297	17	4.05614
EXOC7	NM_001145298	17	0.281102
EXOSC10	NM_002685	1	7.58026
EXT2	NM_001178083	11	3.38186
EXT2	NM_000401	11	2.29438
F10	NM_000504	13	4.19388
F2RL3	NM_003950	19	2.33387
FAAH	NM_001441	1	3.70499
FAHD1	NM_031208	16	6417.16
FAHD1	NM_001018104	16	1012.7
FAHD1	NM_001142398	16	195.678
FAIM	NM_001033031	3	0.261591
FAM104B	NR_030722	X	5.85879
FAM104B	NM_001166699	X	0.456974
FAM104B	NM_138362	X	0.278778
FAM104B	NM_001166704	X	0.189683
FAM108A1	NM_031213	19	3.53227
FAM108A1	NM_001130111	19	0.241425
FAM109A	NM_001177996	12	0.239376
FAM110A	NM_031424	20	0.374588
FAM113A	NM_022760	20	2.34528
FAM115A	NM_014719	7	2.13167
FAM122B	NM_001170756	X	4.10809
FAM122B	NM_145284	X	0.359517
FAM129C	NM_001098524	19	2.36294
FAM134B	NM_001034850	5	0.448348
FAM13A-AS1	NR_002806	4	4.0344
FAM13B	NM_001101800	5	3.64447
FAM149A	NM_015398	4	5.22149
FAM151A	NM_176782	1	6.667
FAM160B1	NM_001135051	10	3.05403
FAM166A	NM_001001710	9	2.96014
FAM167B	NM_032648	1	3.12516
FAM169B	NM_182562	15	2.35295
FAM172A	NM_001163418	5	0.468823
FAM176A	NM_001135032	2	134.765
FAM178A	NR_024245	10	4.29489
FAM183B	NR_028347	7	26.6432
FAM184B	NM_015688	4	3.66122
FAM186B	NR_027450	12	3.22589
FAM186B	NM_032130	12	2.49199
FAM18B2	NM_145301	17	4.64442
FAM18B2	NM_001135036	17	3.02342
FAM193B	NR_024019	5	8.79926
FAM196B	NM_001129891	5	3.06979
FAM201A	NR_027294	9	3.83747
FAM24B	NR_037911	10	4.92415
FAM24B	NM_152644	10	3.48672
FAM24B	NM_001204364	10	0.40276
FAM3C	NM_001040020	7	0.490029
FAM40B	NM_001134336	7	2.03654
FAM40B	NM_020704	7	2.01235
FAM53C	NM_001135647	5	0.453549
FAM63A	NM_001163258	1	2.67508
FAM63A	NM_018379	1	2.33583
FAM63A	NM_001163259	1	0.476399
FAM65A	NM_001193523	16	5.25396
FAM65A	NM_001193522	16	2.84929
FAM66B	NR_027423	8	4.14458
FAM69B	NM_152421	9	3.42975
FAM70A	NM_001104545	X	3.30696
FAM70B	NM_182614	13	3.55274
FAM71D	NM_173526	14	7.15411
FAM71F2	NM_001012454	7	5.22703
FAM82A1	NM_001170793	2	2.18176
FAM83C	NM_178468	20	2.63126
FAM83E	NM_017708	19	5.21573
FANCB	NM_152633	X	2.54268
FANCC	NM_001243743	9	0.429749
FANCI	NM_018193	15	2.46091
FANCL	NM_001114636	2	2.3287
FANK1	NM_145235	10	2.96047
FAS-AS1	NR_028371	10	3.1398
FAT1	NM_005245	4	2.8504
FAT2	NM_001447	5	2.19508
FBF1	NM_001080542	17	2.75418
FBLL1	NR_024356	5	4.4409
FBXL13	NM_001111038	7	85.6554
FBXL16	NM_153350	16	2.36165
FBXL19-AS1	NR_024348	16	2.66815
FBXL2	NM_012157	3	2.49576
FBXL5	NM_001193534	4	3.03407
FBXL6	NM_024555	8	2.70272
FBXO17	NM_148169	19	3.08783
FBXO18	NM_032807	10	2.04439
FBXO24	NM_012172	7	122.212
FBXO39	NM_153230	17	3.74977
FBXO4	NM_033484	5	3.14078
FBXO43	NR_036491	8	274.218
FBXO43	NM_001029860	8	156.084
FBXO44	NM_033182	1	2.43345
FBXO9	NM_012347	6	0.136316
FCGBP	NM_003890	19	2.89385
FCGR2A	NM_001136219	1	63.0938
FCHO1	NM_001161359	19	3.68167
FCHO1	NM_001161358	19	3.61606
FCRL5	NM_001195388	1	3.49327
FDPS	NM_001242825	1	0.187513
FER1L4	NR_024377	20	27.2163
FFAR1	NM_005303	19	3.56382
FGF17	NM_003867	8	17.763
FGF18	NM_003862	5	2.44545
FGFR4	NM_213647	5	5.61322
FGFR4	NM_022963	5	4.82329
FGFRL1	NM_001004356	4	0.00729188
FGFRL1	NM_001004358	4	0.00568156
FGFRL1	NM_021923	4	0.0026917
FGR	NM_001042747	1	2.73719
FHAD1	NM_052929	1	4.68683
FHL2	NM_001039492	2	1465.02
FHL2	NM_001450	2	549.756
FHL2	NM_201555	2	57.1319
FKBP10	NM_021939	17	2.13481
FKBP1AP1	NR_024162	19	3.57709
FKBP1B	NM_054033	2	2.86231
FKBP5	NM_001145776	6	3.89793
FKBP5	NM_001145777	6	2.27595
FKBP5	NM_001145775	6	0.346539
FKBP7	NM_001135212	2	0.267371
FKSG43	NR_033742	X	4.27602
FLJ10661	NR_024362	8	5.68952
FLJ10661	NR_024361	8	4.16562
FLJ12334	NR_033875	2	10.0231
FLJ13197	NR_026804	4	2.53979
FLJ14107	NR_027715	8	5.5917
FLJ14186	NR_037596	4	4.31957
FLJ21408	NR_037184	16	2.63226
FLJ25758	NR_024372	19	67.4225
FLJ26850	NR_027257	19	5.92083
FLJ31306	NR_029435	14	3.2926
FLJ35946	NR_033932	5	2.02545
FLJ36000	NR_027084	17	2.33135
FLJ39639	NR_033904	16	2.42358
FLJ39653	NR_027697	4	4.39919
FLJ40292	NR_024341	9	2.20726
FLJ41484	NR_044995	13	4.59166
FLJ42351	NR_033871	2	4.93608
FLJ43663	NR_015431	7	2.05232
FLJ44054	NR_024609	13	2.04936
FLJ45340	NR_024368	7	8.721
FLJ45513	NM_001242791	17	0.0159091
FLNC	NM_001458	7	4.0092
FLRT1	NM_013280	11	4.33061
FLT3LG	NM_001204502	19	2.6729
FLT3LG	NM_001204503	19	0.492733
FLYWCH2	NM_001142499	16	0.425115
FMO5	NM_001144830	1	6.01304
FN3K	NM_022158	17	5.79748
FNBP4	NM_015308	11	2.05614
FNDC5	NM_001171941	1	54.0569
FNDC9	NM_001001343	5	3.6181
FOXG1	NM_005249	14	2.10407
FOXH1	NM_003923	8	17.0374
FOXJ3	NM_001198850	1	2.62037
FOXM1	NM_001243089	12	2.70391
FOXM1	NM_202003	12	0.407785
FOXP3	NM_001114377	X	107.61
FOXP3	NM_014009	X	59.5775
FOXRED1	NR_037647	11	5.30694
FOXRED1	NR_037648	11	3.98986
FPGT	NM_003838	1	1635.57
FPGT	NM_001199328	1	69.1753
FRAS1	NM_025074	4	2.91759
FSCN2	NM_001077182	17	4.81911
FSCN2	NM_012418	17	4.62803
FSCN3	NM_020369	7	2.46692
FTCD	NM_006657	21	5.89356
FTCD	NM_206965	21	2.9217
FTH1P3	NR_002201	2	22.6986
FUS	NR_028388	16	15.0649
FUT5	NM_002034	19	2.59025
FUZ	NM_001171937	19	2.92349
FUZ	NR_033269	19	0.105108
FXYD5	NM_001164605	19	0.351332
FYB	NM_001243093	5	123.01
FYB	NM_199335	5	64.1278
FYN	NM_153047	6	3.35835
FYN	NM_153048	6	0.231646
FZD2	NM_001466	17	2.14189
FZD8	NM_031866	10	2.15617
G6PD	NM_000402	X	0.430175
GAB1	NM_207123	4	2.26653
GABBR1	NM_021903	6	176.306
GABBR1	NM_001470	6	139.958
GABPA	NM_001197297	21	0.4028
GABRQ	NM_018558	X	3.74969
GABRR2	NM_002043	6	13.815
GAD1	NM_013445	2	2.94956
GAL3ST2	NM_022134	2	68.1794
GAL3ST3	NM_033036	11	2.33225
GALC	NM_001201402	14	7.29056
GALE	NM_001127621	1	2.72963
GALNT5	NM_014568	2	3.28908
GAP43	NM_002045	3	0.350033
GAPDHS	NM_014364	19	6.23779
GAS2	NM_001143830	11	1139.3
GAS2	NM_005256	11	203.471
GAS2	NM_177553	11	71.3136
GAS6	NM_001143946	13	9.15386
GAS6	NM_001143945	13	4.30598
GAS8	NR_023348	16	10.6099
GBA2	NM_020944	9	2.27341
GBP3	NM_018284	1	3.07626
GBP5	NM_001134486	1	0.485688
GCDH	NM_013976	19	0.403784
GCFC1	NR_027873	21	4.22209
GCFC1-AS1	NR_038879	21	2.53889
GCNT1	NM_001097634	9	639.867
GCNT1	NM_001097633	9	592.93
GCNT1	NM_001490	9	460.828
GCNT1	NM_001097635	9	105.888
GCNT1	NM_001097636	9	96.7276
GDA	NM_001242506	9	60.1733
GDF9	NM_005260	5	2.62108
GDPD1	NM_182569	17	2.83609
GDPD3	NM_024307	16	6.908
GEM	NM_181702	8	2.55041
GEMIN8	NM_017856	X	4.30706
GEN1	NM_001130009	2	2.12385
GFAP	NM_002055	17	79.5225
GFI1	NM_001127215	1	3.24576
GFI1B	NM_004188	9	79.6961
GFOD1	NM_001242630	6	0.0195928
GFOD1	NM_001242628	6	0.00252455
GFOD1	NR_038459	6	0.0018054
GFOD1	NM_001242629	6	0.00117624
GFOD1	NM_018988	6	0.000442869
GFPT2	NM_005110	5	2.1766
GFRA3	NM_001496	5	0.434177
GGA1	NM_001001561	22	8.45069
GGA1	NM_001172688	22	3.30929
GGA1	NM_001001560	22	2.46436
GGA3	NM_014001	17	5.19995
GGA3	NM_001172703	17	2.34922
GGCT	NM_001199815	7	2.02101
GGCT	NM_001199817	7	0.446473
GGN	NM_152657	19	24.6688
GHDC	NR_024573	17	2.20271
GHDC	NM_001142623	17	2.02045
GHRLOS2	NR_026829	3	4.18731
GIGYF1	NM_022574	7	2.9227
GIGYF2	NM_001103146	2	3058.44
GIGYF2	NM_015575	2	2736.75
GIGYF2	NM_001103148	2	2044.8
GIGYF2	NM_001103147	2	207.857
GIPC1	NM_202468	19	2.73568
GIPR	NM_000164	19	15.7081
GJA9-MYCBP	NR_037633	1	2.69811
GJB5	NM_005268	1	2.17101
GJC1	NM_005497	17	2.04132
GK5	NR_033289	3	16.7688
GLB1L3	NM_001080407	11	2.07878
GLE1	NM_001499	9	2.04863
GLG1	NM_012201	16	3.01988
GLI1	NM_005269	12	116.768
GLI4	NM_138465	8	2.22621
GLRX	NM_001243659	5	0.454823
GLRX2	NM_016066	1	58.0211
GLRX2	NM_001243399	1	13.8613
GLRX2	NM_197962	1	0.420772
GLYATL2	NM_145016	11	0.0394725
GLYCTK	NR_026699	3	2.27349
GM2A	NM_001167607	5	2.37735
GML	NM_002066	8	0.019659
GNAS	NM_001077490	20	23.1742
GNAS	NM_000516	20	2.09595
GNAZ	NM_002073	22	2.19898
GNB3	NM_002075	12	2.99825
GNE	NM_001190388	9	3.17717
GNE	NM_001190383	9	2.42403
GNE	NM_001128227	9	2.15022
GNG10	NM_001017998	9	0.263216
GNG13	NM_016541	16	2.13825
GNG3	NM_012202	11	2.32629
GNGT2	NM_001198755	17	0.192286
GNGT2	NM_031498	17	0.0964271
GNL3L	NM_019067	X	2.1845
GNLY	NM_006433	2	10.3611
GNMT	NM_018960	6	5.92118
GNN	NR_027249	12	2.00022
GNRH1	NM_000825	8	8.12411
GNRH2	NM_178331	20	98.0309
GOLGA1	NM_002077	9	2.27276
GOLGA2B	NR_036632	12	16.1789
GOLGA2B	NR_024261	12	6.17277
GOLGA3	NM_005895	12	2.3649
GOLGA3	NM_001172557	12	2.23428
GOLGA4	NM_001172713	3	3.04987
GOLGA4	NM_002078	3	2.5833
GOLGA7B	NM_001010917	10	4.44028
GOLGA8A	NM_181077	15	11.7003
GOLGA8A	NR_027409	15	7.57762
GOLGA8B	NM_001023567	15	12.9594
GOLGA8B	NR_027410	15	10.192
GOLGB1	NM_004487	3	2.81388
GON4L	NM_001037533	1	2.35047
GORAB	NM_001146039	1	29.5853
GORAB	NR_027397	1	3.71145
GP1BA	NM_000173	17	2.59968
GPBAR1	NM_170699	2	59.1087
GPBAR1	NM_001077194	2	53.9206
GPC2	NM_152742	7	4.06656
GPC4	NM_001448	X	0.269104
GPD1	NM_005276	12	2.08013
GPD2	NM_001083112	2	2.82099
GPER	NM_001098201	7	5.66318
GPHN	NM_001024218	14	3.93384
GPIHBP1	NM_178172	8	7.12175
GPM6B	NM_001001995	X	215.769
GPM6B	NM_001001994	X	90.6049
GPN3	NM_001164372	12	2.14215
GPR113	NM_001145169	2	10.742
GPR113	NM_001145168	2	4.19991
GPR133	NM_198827	12	2.17295
GPR135	NM_022571	14	3.57117
GPR137	NM_020155	11	3.56197
GPR137	NM_001170726	11	0.131451
GPR155	NM_152529	2	5.90332
GPR156	NM_153002	3	0.0189577
GPR157	NM_024980	1	2.74297
GPR172B	NM_017986	17	0.0158102
GPR176	NM_007223	15	2.06834
GPR25	NM_005298	1	51.7856
GPR34	NM_005300	X	0.291913
GPR35	NM_005301	2	836.121
GPR35	NM_001195382	2	308.75
GPR35	NM_001195381	2	175.215
GPR45	NM_007227	2	2.46695
GPR68	NM_003485	14	2.47565
GPR75	NM_006794	2	3.82043
GPR89A	NM_001097613	1	175.96
GPR98	NR_003149	5	5.28983
GPRC6A	NM_148963	6	0.34321
GPT	NM_005309	8	28.2873
GPT2	NM_001142466	16	2.5893
GPX2	NM_002083	14	11.8426
GRAMD3	NM_001146320	5	4.29423
GRB2	NM_203506	17	2.14139
GREB1	NM_014668	2	95.0088
GRHL3	NM_021180	1	2.05627
GRIA3	NM_007325	X	3.32335
GRIK1-AS2	NR_033368	21	2.67863
GRIK5	NM_002088	19	11.1006
GRIN2C	NM_000835	17	2.7524
GRIN3B	NM_138690	19	3.12462
GRIPAP1	NM_207672	X	4.39852
GRK4	NM_001004056	4	177.054
GRK4	NM_182982	4	166.313
GRK4	NM_001004057	4	115.02
GRTP1	NM_024719	13	7.23659
GSDMB	NM_001165958	17	21.0162
GSDMB	NM_018530	17	13.145
GSDMB	NM_001042471	17	3.60157
GSDMB	NM_001165959	17	0.43434
GSR	NM_001195102	8	0.263883
GSTK1	NM_001143679	7	5.94149
GSTM1	NM_146421	1	0.343815
GSTZ1	NM_001513	14	3.31266
GTF2I	NM_032999	7	2.39702
GTF2I	NM_001163636	7	2.02638
GTF2I	NM_033001	7	0.447429
GTF2IRD1	NM_001199207	7	2.37331
GTF2IRD1	NM_016328	7	2.14153
GTF3C3	NM_001206774	2	0.382327
GTPBP10	NM_001042717	7	0.379423
GTPBP3	NM_133644	19	6.13787
GTPBP3	NM_001128855	19	2.28268
GTPBP8	NM_138485	3	0.303662
GTSF1L	NM_176791	20	312.825
GUCA1B	NM_002098	6	2.99427
GUK1	NM_001242839	1	0.386783
GUSBP1	NR_027026	5	7.14421
GUSBP11	NR_024448	22	10.2047
GZMK	NM_002104	5	2.22046
GZMM	NM_005317	19	4.44103
H19	NR_002196	11	2.45377
H1FX-AS1	NR_026991	3	3.34722
H3F3A	NM_002107	1	0.0114992
HAS3	NM_001199280	16	133.836
HAS3	NM_138612	16	72.0172
HAS3	NM_005329	16	71.8571
HBD	NM_000519	11	5.92179
HBM	NM_001003938	16	0.0116259
HBQ1	NM_005331	16	3.1406
HCAR2	NM_177551	12	16.7749
HCCS	NM_001171991	X	0.454437
HCG27	NR_026791	6	24.1761
HCK	NM_001172133	20	2.43374
HCN2	NM_001194	19	2.45138
HCP5P10	NR_031762	6	8.88091
HDAC8	NM_001166420	X	3.57077
HDAC8	NM_001166422	X	0.46426
HDAC9	NM_058176	7	3.04524
HDHD1	NM_001178135	X	3.35317
HDLBP	NM_001243900	2	2.07474
HDX	NM_001177479	X	0.396405
HEATR4	NM_001220484	14	131.255
HEATR7A	NM_032450	8	2.10499
HEMK1	NM_016173	3	2.29631
HERC2P2	NR_002824	15	11.547
HERC2P3	NR_036432	15	3.59444
HERC2P9	NR_036443	15	9.51488
HERC4	NM_022079	10	0.496133
HES4	NM_001142467	1	2.93446
HEXDC	NM_173620	17	2.27361
HGC6.3	NM_001129895	6	4.19422
HHAT	NM_001170588	1	2.5502
HHAT	NM_001170564	1	0.365994
HHAT	NM_001122834	1	0.135636
HIGD1B	NM_016438	17	3.2937
HINFP	NM_001243259	11	5.17832
HIP1	NM_001243198	7	0.341946
HIP1R	NM_003959	12	2.07461
HIST1H1B	NM_005322	6	0.394783
HIST1H1E	NM_005321	6	2.15337
HIST1H1T	NM_005323	6	62.5174
HIST1H2AB	NM_003513	6	142.654
HIST1H2AH	NM_080596	6	0.394956
HIST1H2BM	NM_003521	6	0.493684
HIST1H2BO	NM_003527	6	2.57798
HIST1H3E	NM_003532	6	2.14271
HIST1H3I	NM_003533	6	0.197458
HIST1H4B	NM_003544	6	3.95106
HIST1H4E	NM_003545	6	2.46911
HIST1H4I	NM_003495	6	2.3869
HIST1H4K	NM_003541	6	85.6298
HIST1H4L	NM_003546	6	80.4769
HIST2H2AC	NM_003517	1	3.51074
HIST2H2BC	NR_036461	1	2.13875
HIST2H3D	NM_001123375	1	2.46835
HIVEP3	NM_024503	1	1404.7
HIVEP3	NM_001127714	1	727.285
HIVEP3	NR_038261	1	551.296
HIVEP3	NR_038260	1	54.9832
HLA-DPA1	NM_001242525	6	2.52362
HLA-DPA1	NM_001242524	6	0.493697
HLA-DQA2	NM_020056	6	2.33255
HLA-F-AS1	NR_026973	6	2.62074
HLA-J	NR_024240	6	3.58834
HLA-L	NR_027822	6	4.75412
HLTF	NM_139048	3	2.62236
HMGN3	NM_138730	6	0.489967
HMMR	NM_012484	5	3.62642
HMMR	NM_001142557	5	2.77432
HNF1B	NM_001165923	17	6.26667
HNMT	NM_001024074	2	70.3275
HNRNPA1P10	NR_002944	12	0.303881
HNRNPU-AS1	NR_026778	1	4.17776
HOOK2	NM_013312	19	2.63687
HOOK2	NM_001100176	19	2.22987
HOTAIRM1	NR_038366	7	5.39798
HOXB3	NM_002146	17	3.59861
HOXC13	NM_017410	12	2.71355
HRAS	NM_001130442	11	0.214621
HSD11B2	NM_000196	16	2.138
HSD17B3	NM_000197	9	84.2037
HSD17B7P2	NR_003086	10	3.13805
HSD3B7	NM_001142777	16	9.8818
HSD3B7	NM_025193	16	4.79855
HSF4	NM_001040667	16	9.7234
HSF4	NM_001538	16	6.00483
HSPA6	NM_002155	1	4.63007
HSPA7	NR_024151	1	19.077
HSPA8	NM_153201	11	2.06131
HSPB7	NM_014424	1	5.04328
HSPB9	NM_033194	17	2.30319
HSPC072	NR_026884	20	60.6826
HSPE1-PHOCN	NM_001202485	2	0.029119
HTRA4	NM_153692	8	7.56513
HYAL3	NM_001200030	3	912.715
HYAL3	NM_001200029	3	673.519
HYAL3	NM_001200031	3	411.712
HYAL3	NM_003549	3	335.326
HYAL3	NM_001200032	3	88.6424
HYAL4	NM_012269	7	3.40206
HYI	NM_001243526	1	2.68029
HYI	NM_031207	1	2.00259
ICA1	NM_004968	7	2.1587
ICAM4	NM_001039132	19	6.28404
ICAM5	NM_003259	19	5.0596
ID1	NM_181353	20	3.71302
IDH3B	NM_174856	20	9.08845
IDH3G	NM_174869	X	2.62337
IDI1	NM_004508	10	20282.5
IDI2	NM_033261	10	2490.87
IDI2-AS1	NR_024629	10	1158.17
IDI2-AS1	NR_027709	10	97.5875
[truncated: 3,028 more rows]
